# Supplementary material for: Fused in sarcoma (FUS) inhibits milk production efficiency in mammals
Source: Nat Commun. 2024 May 10;15:3953. doi: 10.1038/s41467-024-48428-5 (PMC11087553; doi:10.1038/s41467-024-48428-5)
Supplement: Supplementary file 4 — Supplementary Data 1 [file 41467_2024_48428_MOESM4_ESM.xlsx]

## Sheet: Table 1add
Supplementary Data 1: 2214 genes exhibit significant expression difference between virgin and lactation in mouse mammary gland but no significant changes in sugar glider mammary gland, related to Figure 2.
Petaurus breviceps								Mus musculus
SYMBOL.P	ENSEMBL.P	baseMean.P	log2FoldChange.P	lfcSE.P	stat.P	pvalue.P	padj.P	SYMBOL.M	ENSEMBL.M	baseMean.M	log2FoldChange.M	lfcSE.M	stat.M	pvalue.M	padj.M
A4GALT	A4GALT|XM_020982785.1|MultiHit|fragGeneModel-156-gene87-frag1	61.6632	0.968545	0.911454	1.06264	0.287947	0.467566	A4galt	ENSMUSG00000047878	219.974	-1.52353	0.586683	-2.59686	0.00940801	0.0289407
AAGAB	AAGAB|XM_020982726.1|SingleHit|augustus_masked-37-processed-gene-121.3	422.231	-0.136063	0.300196	-0.453249	0.65037	0.776129	Aagab	ENSMUSG00000037257	1595.52	1.18047	0.27297	4.32453	1.53e-05	9.4e-05
AASS	AASS|XM_020966361.1|SingleHit|maker-181-augustus-gene-12.10	459.518	-0.896292	0.458887	-1.95319	0.0507972	0.14088	Aass	ENSMUSG00000029695	845.405	5.88102	0.529938	11.0976	1.29e-28	8.2e-27
ABAT	ABAT|XM_020972931.1|MultiHit|fragGeneModel-118-gene18-frag1	74.4019	-0.10133	0.878143	-0.115391	0.908135	0.946418	Abat	ENSMUSG00000057880	123.189	-2.3821	0.631388	-3.77281	0.00016142	0.000794564
ABCA2	ABCA2|XM_020981817.1|SingleHit|maker-90137-augustus-gene-1.47	1424.58	-0.733792	0.335503	-2.18714	0.0287323	0.0934477	Abca2	ENSMUSG00000026944	1789.44	-2.2362	0.293958	-7.60722	2.8e-14	5.31e-13
ABCB11	ABCB11|XM_020990912.1|SingleHit|maker-91133-snap-gene-325.16	3.35603	0.16835	1.92339	0.0875275	0.930252	0.960233	Abcb11	ENSMUSG00000027048	115.293	6.14302	0.670858	9.15696	5.34e-20	1.76e-18
ABCC9	ABCC9|XM_020994153.1|MultiHit|fragGeneModel-79-gene65-frag1	92.7482	0.918671	0.94601	0.971101	0.331498	0.511328	Abcc9	ENSMUSG00000030249	1052.3	-1.67508	0.400958	-4.17769	2.94e-05	0.000171349
ABCD2	ABCD2|XM_020973724.1|SingleHit|maker-216-snap-gene-3.13	223.853	0.363746	0.43297	0.840118	0.400842	0.576104	Abcd2	ENSMUSG00000055782	4745.96	-4.31411	0.288035	-14.9777	1.03e-50	2.26e-48
ABCD3	ABCD3|XM_020999359.1|SingleHit|maker-90564-augustus-gene-1.5	2371.87	-0.470382	0.439411	-1.07048	0.284401	0.463494	Abcd3	ENSMUSG00000028127	6134.57	1.17405	0.268995	4.36457	1.27e-05	7.97e-05
ABHD13	ABHD13|XM_020970069.1|SingleHit|maker-214-snap-gene-61.4	460.767	0.597074	0.352987	1.69149	0.090743	0.211582	Abhd13	ENSMUSG00000040396	1829.88	1.49525	0.295073	5.06739	4.03e-07	3.23e-06
ABHD15	ABHD15|XM_020963340.1|SingleHit|maker-186-augustus-gene-70.29	118.51	-0.48617	1.00802	-0.482303	0.62959	0.760442	Abhd15	ENSMUSG00000000686	428.024	-3.36085	0.466118	-7.2103	5.58e-13	9.26e-12
ABHD17B	ABHD17B|XM_021001778.1|MultiHit|fragGeneModel-118-gene55-frag1	587.955	0.581255	0.415904	1.39757	0.162243	0.315425	Abhd17b	ENSMUSG00000047368	1516.22	1.47111	0.309595	4.75173	2.02e-06	1.45e-05
ABHD5	ABHD5|XM_020993288.1|SingleHit|maker-185-augustus-gene-82.11	3318.75	-0.945567	0.455319	-2.07671	0.037828	0.114093	Abhd5	ENSMUSG00000032540	11244.8	1.84609	0.266509	6.92692	4.3e-12	6.51e-11
ABHD6	ABHD6|XM_020968971.1|MultiHit|fragGeneModel-174-gene12-frag2	51.031	-0.0466777	0.678317	-0.068814	0.945138	0.968578	Abhd6	ENSMUSG00000025277	489.264	-3.14713	0.365852	-8.60221	7.82e-18	2.1e-16
ABHD6	ABHD6|XM_020968971.1|MultiHit|fragGeneModel-174-gene12-frag1	73.4787	-0.405657	0.494835	-0.819782	0.41234	0.586369	Abhd6	ENSMUSG00000025277	489.264	-3.14713	0.365852	-8.60221	7.82e-18	2.1e-16
ABI3BP	ABI3BP|XM_020999875.1|SingleHit|maker-90683-augustus-gene-23.10	108.285	0.962507	0.910324	1.05732	0.290364	0.469613	Abi3bp	ENSMUSG00000035258	585.657	-2.47813	0.382358	-6.48117	9.1e-11	1.2e-09
ABTB2	ABTB2|XM_020963910.1|SingleHit|maker-188-snap-gene-79.18	378.002	0.4799	0.450058	1.06631	0.286285	0.465551	Abtb2	ENSMUSG00000032724	578.332	3.27777	0.342361	9.57402	1.03e-21	3.87e-20
ACAA2	ACAA2|XM_020972323.1|MultiHit|fragGeneModel-131-gene10-frag1	1434.82	-0.253654	0.444662	-0.570442	0.568378	0.714349	Acaa2	ENSMUSG00000036880	4175.42	-1.23571	0.406094	-3.04291	0.00234304	0.00872448
ACADS	ACADS|XM_021008015.1|SingleHit|maker-99-augustus-gene-37.21	778.108	-0.288152	0.442924	-0.650567	0.515326	0.674023	Acads	ENSMUSG00000029545	3393.89	-1.59022	0.324243	-4.90441	9.37e-07	7.11e-06
ACAP1	ACAP1|XM_020966524.1|SingleHit|maker-673-augustus-gene-0.26	380.79	0.613307	0.487412	1.25829	0.208286	0.374828	Acap1	ENSMUSG00000001588	251.664	2.19641	0.579806	3.78818	0.000151756	0.000750959
ACAP2	ACAP2|XM_020964658.1|SingleHit|maker-173-augustus-gene-6.26	1158.61	0.241863	0.303205	0.797687	0.425052	0.598484	Acap2	ENSMUSG00000049076	3301.43	1.11953	0.246307	4.54525	5.49e-06	3.66e-05
ACBD4	ACBD4|XM_020997353.1|SingleHit|maker-90925-augustus-gene-17.16	446.068	-0.325548	0.418588	-0.77773	0.436728	0.608978	Acbd4	ENSMUSG00000056938	2723.66	-1.81307	0.304999	-5.9445	2.77e-09	3.05e-08
ACE2	ACE2|XM_021007494.1|SingleHit|augustus_masked-419-processed-gene-26.4	111.965	-0.59205	0.586097	-1.01016	0.312419	0.491895	Ace2	ENSMUSG00000015405	245.67	4.19595	0.553711	7.57786	3.51e-14	6.6e-13
ACER2	ACER2|XM_020967364.1|SingleHit|maker-183-augustus-gene-54.13	1907.49	-0.401637	0.454033	-0.884598	0.376373	0.552363	Acer2	ENSMUSG00000038007	1312.62	-1.68152	0.417817	-4.02453	5.71e-05	0.000311633
ACKR4	ACKR4|XM_020987284.1|SingleHit|maker-185-augustus-gene-19.17	65.7749	-0.494768	0.46433	-1.06555	0.286627	0.465931	Ackr4	ENSMUSG00000079355	282.14	2.37899	0.472175	5.03835	4.7e-07	3.72e-06
ACO1	ACO1|XM_020976215.1|SingleHit|maker-125-augustus-gene-34.18	1654.7	-0.569216	0.41242	-1.38019	0.167529	0.322897	Aco1	ENSMUSG00000028405	5750.56	-1.47084	0.334306	-4.39968	1.08e-05	6.86e-05
ACOT7	ACOT7|XM_020975056.1|MultiHit|fragGeneModel-91041-gene21-frag1	531.116	0.219492	0.545789	0.402155	0.68757	0.804804	Acot7	ENSMUSG00000028937	582.201	-2.40919	0.50837	-4.73905	2.15e-06	1.54e-05
ACOX2	ACOX2|XM_020968917.1|SingleHit|maker-174-augustus-gene-190.13	300.564	0.373987	0.500706	0.74692	0.455112	0.624664	Acox2	ENSMUSG00000021751	83.5673	1.86034	0.758725	2.45193	0.0142094	0.0411937
ACOXL	ACOXL|XM_020987599.1|MultiHit|fragGeneModel-90919-gene26-frag2	7.01485	-0.560493	1.37237	-0.408411	0.682972	0.800836	Acoxl	ENSMUSG00000027380	24.4002	-2.97261	1.19988	-2.47743	0.0132331	0.0388058
ACOXL	ACOXL|XM_020987599.1|MultiHit|fragGeneModel-90919-gene26-frag1	4.84068	-0.225169	1.54732	-0.145522	0.884299	0.932683	Acoxl	ENSMUSG00000027380	24.4002	-2.97261	1.19988	-2.47743	0.0132331	0.0388058
ACP2	ACP2|XM_021009681.1|SingleHit|augustus_masked-188-processed-gene-125.4	1191.8	0.483905	0.329422	1.46895	0.141845	0.288157	Acp2	ENSMUSG00000002103	1079.66	-1.32017	0.293173	-4.50303	6.7e-06	4.4e-05
ACSBG1	ACSBG1|XM_020975980.1|SingleHit|maker-90825-snap-gene-57.40	787.141	0.128693	0.521164	0.246934	0.804959	0.883737	Acsbg1	ENSMUSG00000032281	117.455	-2.24139	0.705298	-3.17793	0.00148331	0.00581388
ACSF2	ACSF2|XM_020972646.1|SingleHit|maker-90750-snap-gene-35.58	248.848	0.181567	0.50011	0.363054	0.716565	0.824707	Acsf2	ENSMUSG00000076435	1620.43	-2.23876	0.354581	-6.31382	2.72e-10	3.37e-09
ACSL3	ACSL3|XM_021002766.1|SingleHit|maker-688-augustus-gene-15.6	2662.71	-0.60636	0.545547	-1.11147	0.266366	0.442428	Acsl3	ENSMUSG00000032883	370.85	-2.10798	0.514253	-4.09911	4.15e-05	0.000233827
ACSM3	ACSM3|XM_020965330.1|SingleHit|maker-229-augustus-gene-10.19	79.121	0.254836	0.643329	0.396121	0.692016	0.80754	Acsm3	ENSMUSG00000030935	318.867	-4.39655	0.707451	-6.21463	5.14e-10	6.17e-09
ACSS2	ACSS2|XM_020998740.1|SingleHit|maker-90994-augustus-gene-22.18	986.869	-0.422082	0.646795	-0.652574	0.514031	0.673096	Acss2	ENSMUSG00000027605	6816.09	-2.39148	0.363586	-6.5775	4.78e-11	6.47e-10
ACSS3	ACSS3|XM_020993467.1|SingleHit|maker-221-augustus-gene-6.7	659.187	-0.286357	0.817784	-0.350162	0.726217	0.831956	Acss3	ENSMUSG00000035948	1071.56	-4.89037	0.35216	-13.8868	7.62e-44	1.16e-41
ACTR6	ACTR6|XM_020978978.1|SingleHit|maker-225-augustus-gene-72.9	253.178	0.402439	0.430716	0.934348	0.350124	0.528653	Actr6	ENSMUSG00000019948	263.732	-1.10304	0.397642	-2.77394	0.00553822	0.0183788
ACVR1	ACVR1|XM_021004896.1|SingleHit|maker-91133-snap-gene-277.5	1146.12	-0.18483	0.325668	-0.567541	0.570347	0.715883	Acvr1	ENSMUSG00000026836	427.646	-1.08995	0.337176	-3.23257	0.00122682	0.0049118
ADA	ADA|XM_020984115.1|SingleHit|snap_masked-90845-processed-gene-1.8	135.134	-0.648558	0.348774	-1.85954	0.062951	0.164235	Ada	ENSMUSG00000017697	234.759	1.88591	0.433104	4.35442	1.33e-05	8.31e-05
ADAM23	ADAM23|XM_021008749.1|MultiHit|fragGeneModel-90903-gene19-frag1	14.2946	0.425766	1.4597	0.29168	0.770531	0.862217	Adam23	ENSMUSG00000025964	620.513	-2.57181	0.527254	-4.87775	1.07e-06	8.06e-06
ADAMTS1	ADAMTS1|XM_020995953.1|SingleHit|maker-90897-snap-gene-52.40	776.248	0.862662	0.457312	1.88638	0.0592443	0.15727	Adamts1	ENSMUSG00000022893	716.546	-1.45093	0.363201	-3.99485	6.47e-05	0.00034958
ADAMTS12	ADAMTS12|XM_020995368.1|MultiHit|fragGeneModel-128-gene39-frag1	24.6152	-0.0218706	1.40827	-0.0155301	0.987609	0.993432	Adamts12	ENSMUSG00000047497	2132.8	-4.07095	0.450418	-9.03815	1.59e-19	5.04e-18
ADAMTS14	ADAMTS14|XM_020975199.1|SingleHit|maker-90825-augustus-gene-67.9	34.5208	0.393143	0.745569	0.527306	0.597981	0.737316	Adamts14	ENSMUSG00000059901	157.739	-3.8265	0.622818	-6.14385	8.05e-10	9.51e-09
ADAMTS16	ADAMTS16|XM_021004427.1|MultiHit|fragGeneModel-151-gene32-frag2	4.69732	-0.676929	1.45527	-0.465156	0.64182	0.76992	Adamts16	ENSMUSG00000049538	27.7673	-7.12432	2.01224	-3.5405	0.000399375	0.00181153
ADAMTS5	ADAMTS5|XM_020996009.1|SingleHit|maker-90897-augustus-gene-52.28	193.593	0.644679	0.385989	1.6702	0.0948794	0.218348	Adamts5	ENSMUSG00000022894	1746.94	-1.38811	0.344424	-4.03022	5.57e-05	0.000305207
ADAMTS9	ADAMTS9|XM_020978321.1|SingleHit|maker-174-augustus-gene-166.5	417.091	0.0979244	0.626794	0.15623	0.875851	0.927755	Adamts9	ENSMUSG00000030022	801.726	-2.54481	0.537411	-4.73531	2.19e-06	1.56e-05
ADAMTSL1	ADAMTSL1|XM_021002228.1|SingleHit|augustus_masked-187-processed-gene-40.1	101.116	0.958878	0.682261	1.40544	0.15989	0.312071	Adamtsl1	ENSMUSG00000066113	387.664	-2.09039	0.375118	-5.5726	2.51e-08	2.41e-07
ADAP1	ADAP1|XM_020978680.1|MultiHit|fragGeneModel-175-gene21-frag1	306.149	0.0246621	0.497264	0.0495957	0.960445	0.977751	Adap1	ENSMUSG00000056413	525.411	-2.08924	0.432804	-4.82723	1.38e-06	1.02e-05
ADAP1	ADAP1|XM_020978680.1|MultiHit|fragGeneModel-175-gene21-frag2	25.6295	-0.121213	1.09491	-0.110706	0.91185	0.948683	Adap1	ENSMUSG00000056413	525.411	-2.08924	0.432804	-4.82723	1.38e-06	1.02e-05
ADARB1	ADARB1|XM_020973316.1|SingleHit|maker-387-snap-gene-3.20	345	-0.22338	0.593258	-0.376531	0.706522	0.817437	Adarb1	ENSMUSG00000020262	767.048	-2.22417	0.310698	-7.15862	8.15e-13	1.33e-11
ADCY10	ADCY10|XM_020974636.1|SingleHit|maker-220-snap-gene-69.14	3.82244	-0.81566	3.24458	-0.251391	0.801512	0.881075	Adcy10	ENSMUSG00000026567	74.8878	-3.16813	0.76146	-4.16059	3.17e-05	0.000183338
ADCY3	ADCY3|XM_020983957.1|SingleHit|maker-90845-augustus-gene-16.9	276.622	0.967215	0.622508	1.55374	0.120247	0.257261	Adcy3	ENSMUSG00000020654	563.282	-3.28709	0.367356	-8.94797	3.62e-19	1.11e-17
ADCY4	ADCY4|XM_020971288.1|SingleHit|maker-37-snap-gene-41.50	260.426	0.101901	0.582975	0.174795	0.86124	0.91922	Adcy4	ENSMUSG00000022220	623.614	-1.6334	0.354348	-4.6096	4.03e-06	2.75e-05
ADCY6	ADCY6|XM_020977159.1|SingleHit|maker-191-augustus-gene-14.8	3455.76	-0.242696	0.382942	-0.633767	0.526233	0.681666	Adcy6	ENSMUSG00000022994	3135.5	-2.28233	0.311186	-7.33431	2.23e-13	3.84e-12
ADCYAP1R1	ADCYAP1R1|XM_020964439.1|SingleHit|maker-174-snap-gene-253.22	45.0652	0.696809	0.836647	0.832859	0.404924	0.580084	Adcyap1r1	ENSMUSG00000029778	707.727	-2.80311	0.404654	-6.92718	4.29e-12	6.5e-11
ADGRD1	ADGRD1|XM_021004341.1|MultiHit|fragGeneModel-101-gene10-frag1	57.076	-0.298164	1.0267	-0.29041	0.771502	0.86263	Adgrd1	ENSMUSG00000044017	988.788	-2.93129	0.318249	-9.21067	3.24e-20	1.09e-18
ADGRF3	ADGRF3|XM_020983918.1|SingleHit|maker-90845-augustus-gene-22.22	329.442	-0.390264	0.641984	-0.607903	0.543252	0.695297	Adgrf3	ENSMUSG00000067642	136.479	8.22188	0.907174	9.06318	1.27e-19	4.05e-18
ADGRF5	ADGRF5|XM_020993882.1|SingleHit|maker-90701-augustus-gene-12.8	877.339	-0.149044	0.572813	-0.260197	0.794712	0.876676	Adgrf5	ENSMUSG00000056492	6348.67	-1.88828	0.393179	-4.80261	1.57e-06	1.15e-05
ADGRG1	ADGRG1|XM_020963646.1|SingleHit|maker-182-snap-gene-8.28	2789.79	-0.280554	0.354291	-0.791876	0.428433	0.601755	Adgrg1	ENSMUSG00000031785	4726.77	1.05888	0.327144	3.23674	0.00120902	0.00484547
ADGRG6	ADGRG6|XM_020972481.1|SingleHit|maker-90977-snap-gene-5.9	248.207	0.428004	0.581607	0.735899	0.461792	0.630618	Adgrg6	ENSMUSG00000039116	172.374	-2.44622	0.588695	-4.15533	3.25e-05	0.000187224
ADGRL1	ADGRL1|XM_020994842.1|MultiHit|fragGeneModel-172-gene10-frag2	30.5571	0.798402	0.792359	1.00763	0.313634	0.493042	Adgrl1	ENSMUSG00000013033	546.985	-1.92049	0.366317	-5.24269	1.58e-07	1.35e-06
ADGRL1	ADGRL1|XM_020994842.1|MultiHit|fragGeneModel-172-gene10-frag1	1585.26	0.865198	0.489559	1.7673	0.0771782	0.189277	Adgrl1	ENSMUSG00000013033	546.985	-1.92049	0.366317	-5.24269	1.58e-07	1.35e-06
ADGRL2	ADGRL2|XM_020988660.1|SingleHit|maker-220-snap-gene-31.5	703.526	0.856434	0.366346	2.33777	0.019399	0.0702234	Adgrl2	ENSMUSG00000028184	1454.8	1.29917	0.389579	3.3348	0.000853597	0.00356017
ADGRL4	ADGRL4|XM_020988659.1|MultiHit|fragGeneModel-220-gene7-frag2	263.206	0.254837	0.562542	0.453009	0.650542	0.776173	Adgrl4	ENSMUSG00000039167	1797.44	-1.03497	0.347498	-2.97834	0.00289816	0.0105117
ADGRL4	ADGRL4|XM_020988659.1|MultiHit|fragGeneModel-220-gene7-frag1	146.913	0.373121	0.592343	0.629908	0.528755	0.683802	Adgrl4	ENSMUSG00000039167	1797.44	-1.03497	0.347498	-2.97834	0.00289816	0.0105117
ADRA1D	ADRA1D|XM_021001140.1|SingleHit|snap_masked-139-processed-gene-28.3	55.0444	0.972068	0.837599	1.16054	0.245829	0.418772	Adra1d	ENSMUSG00000027335	120.675	-4.75131	0.767285	-6.19237	5.93e-10	7.06e-09
ADRB2	ADRB2|XR_002321089.1|SingleHit|augustus_masked-551-processed-gene-8.1	54.4847	-0.265946	0.857496	-0.310142	0.756453	0.853198	Adrb2	ENSMUSG00000045730	694.254	1.81998	0.380069	4.78854	1.68e-06	1.22e-05
AFF3	AFF3|XM_020992850.1|MultiHit|fragGeneModel-90849-gene9-frag1	239.712	0.383866	0.495172	0.775218	0.438211	0.610364	Aff3	ENSMUSG00000037138	255.067	-1.47827	0.406383	-3.63763	0.000275162	0.00128931
AFTPH	AFTPH|XM_020985441.1|SingleHit|maker-90775-augustus-gene-31.4	1900.04	-0.612237	0.387474	-1.58007	0.11409	0.248531	Aftph	ENSMUSG00000049659	2785.32	1.72433	0.30076	5.73324	9.85e-09	9.99e-08
AGAP1	AGAP1|XM_020974905.1|MultiHit|fragGeneModel-567-gene6-frag4	49.3907	0.011746	0.90349	0.0130007	0.989627	0.994477	Agap1	ENSMUSG00000055013	2057.4	1.18334	0.274916	4.30435	1.67e-05	0.000102379
AGAP1	AGAP1|XM_020974905.1|MultiHit|fragGeneModel-567-gene6-frag2	45.9888	-0.70911	0.505692	-1.40226	0.160839	0.313579	Agap1	ENSMUSG00000055013	2057.4	1.18334	0.274916	4.30435	1.67e-05	0.000102379
AGAP1	AGAP1|XM_020974905.1|MultiHit|fragGeneModel-567-gene6-frag3	181.619	-0.348307	0.444485	-0.78362	0.433263	0.606108	Agap1	ENSMUSG00000055013	2057.4	1.18334	0.274916	4.30435	1.67e-05	0.000102379
AGAP1	AGAP1|XM_020974905.1|MultiHit|fragGeneModel-567-gene6-frag5	17.375	-0.481488	1.12136	-0.42938	0.667647	0.789251	Agap1	ENSMUSG00000055013	2057.4	1.18334	0.274916	4.30435	1.67e-05	0.000102379
AGL	AGL|XM_020999735.1|MultiHit|fragGeneModel-186-gene21-frag1	391.796	0.482593	0.44285	1.08975	0.275825	0.45355	Agl	ENSMUSG00000033400	1149.45	-1.8282	0.357386	-5.11549	3.13e-07	2.55e-06
AGL	AGL|XM_020999735.1|MultiHit|fragGeneModel-89201-gene2-frag1	65.6899	-0.0438245	0.663749	-0.0660257	0.947357	0.969134	Agl	ENSMUSG00000033400	1149.45	-1.8282	0.357386	-5.11549	3.13e-07	2.55e-06
AGPAT3	AGPAT3|XM_020973855.1|SingleHit|maker-90897-snap-gene-5.13	2053.86	-0.0423203	0.321806	-0.131509	0.895373	0.93931	Agpat3	ENSMUSG00000001211	3879.56	-2.12469	0.328275	-6.47229	9.65e-11	1.27e-09
AGPS	AGPS|XM_020991046.1|SingleHit|maker-90763-snap-gene-20.5	1190.38	0.476988	0.425742	1.12037	0.262557	0.437917	Agps	ENSMUSG00000042410	3630.69	1.11048	0.258619	4.29389	1.76e-05	0.000106923
AGTRAP	AGTRAP|XM_020973774.1|SingleHit|maker-91041-augustus-gene-75.34	1634.65	-0.452842	0.31614	-1.43241	0.152027	0.302246	Agtrap	ENSMUSG00000029007	1600.61	1.27968	0.275392	4.64676	3.37e-06	2.34e-05
AHI1	AHI1|XM_020987117.1|SingleHit|maker-90977-augustus-gene-34.2	82.1091	0.292832	0.428125	0.683987	0.493983	0.657385	Ahi1	ENSMUSG00000019986	114.839	-1.79892	0.530562	-3.39059	0.000697433	0.00297894
AIFM2	AIFM2|XM_020975205.1|SingleHit|maker-59197-augustus-gene-0.2	50.3673	-0.401361	0.521129	-0.770177	0.441195	0.613038	Aifm2	ENSMUSG00000020085	4570.72	-3.39752	0.343346	-9.89533	4.36e-23	1.82e-21
AIG1	AIG1|XM_020972491.1|MultiHit|fragGeneModel-90977-gene13-frag2	126.179	-0.526424	0.476795	-1.10409	0.269554	0.445876	Aig1	ENSMUSG00000019806	874.301	3.25195	0.306068	10.6249	2.28e-26	1.22e-24
AIG1	AIG1|XM_020972491.1|MultiHit|fragGeneModel-90977-gene13-frag1	388.455	-0.77841	0.445616	-1.74682	0.0806691	0.195116	Aig1	ENSMUSG00000019806	874.301	3.25195	0.306068	10.6249	2.28e-26	1.22e-24
AK1	AK1|XM_020965474.1|SingleHit|maker-90779-augustus-gene-37.25	389.136	0.142327	0.507499	0.280448	0.779134	0.867657	Ak1	ENSMUSG00000026817	285.545	-4.25017	0.733471	-5.7946	6.85e-09	7.13e-08
AK3	AK3|XM_021006317.1|MultiHit|fragGeneModel-187-gene22-frag1	2442.48	0.564552	0.596559	0.946347	0.343972	0.522906	Ak3	ENSMUSG00000024782	9455.43	1.21957	0.236127	5.1649	2.41e-07	2e-06
AKAP12	AKAP12|XM_020986768.1|SingleHit|maker-90784-augustus-gene-26.10	864.171	0.47191	0.523327	0.90175	0.36719	0.543374	Akap12	ENSMUSG00000038587	1422.26	-3.17534	0.461145	-6.88578	5.75e-12	8.58e-11
AKAP13	AKAP13|XM_020964537.1|MultiHit|fragGeneModel-37-gene14-frag2	188.918	-0.133564	0.788873	-0.169309	0.865553	0.92229	Akap13	ENSMUSG00000066406	2186.06	-1.88329	0.336026	-5.60459	2.09e-08	2.02e-07
AKAP13	AKAP13|XM_020964537.1|MultiHit|fragGeneModel-37-gene14-frag1	2844.63	-0.110565	0.489245	-0.225991	0.821208	0.894396	Akap13	ENSMUSG00000066406	2186.06	-1.88329	0.336026	-5.60459	2.09e-08	2.02e-07
AKT1	AKT1|XM_020979467.1|MultiHit|fragGeneModel-64-gene35-frag1	2892.77	-0.183364	0.291299	-0.62947	0.529042	0.684019	Akt1	ENSMUSG00000001729	9132.82	1.70087	0.247526	6.87147	6.35e-12	9.46e-11
AKT2	AKT2|XM_020978984.1|SingleHit|augustus_masked-91041-processed-gene-141.6	2944.46	0.0671122	0.269493	0.249031	0.803336	0.882518	Akt2	ENSMUSG00000004056	7776.29	-1.1899	0.243685	-4.88294	1.05e-06	7.86e-06
ALDH18A1	ALDH18A1|XM_020996980.1|SingleHit|maker-90740-augustus-gene-1.5	465.651	-0.854003	0.601635	-1.41947	0.155762	0.307154	Aldh18a1	ENSMUSG00000025007	1435.53	2.57101	0.310085	8.29132	1.12e-16	2.67e-15
ALDH1L2	ALDH1L2|XM_020982405.1|SingleHit|maker-379-snap-gene-7.13	124.483	-0.418056	0.488598	-0.855624	0.392206	0.568098	Aldh1l2	ENSMUSG00000020256	506.995	3.26674	0.639428	5.10885	3.24e-07	2.63e-06
ALDH5A1	ALDH5A1|XM_020986839.1|MultiHit|fragGeneModel-224-gene7-frag1	142.8	-0.652194	0.631853	-1.03219	0.301982	0.481548	Aldh5a1	ENSMUSG00000035936	293.14	-1.94581	0.462671	-4.2056	2.6e-05	0.000153157
ALKBH5	ALKBH5|XM_020967358.1|SingleHit|maker-183-augustus-gene-47.11	2500.39	-0.684989	0.296389	-2.31112	0.0208264	0.0738851	Alkbh5	ENSMUSG00000042650	4332.6	1.12129	0.257732	4.35062	1.36e-05	8.44e-05
ALOX5	ALOX5|XM_020994477.1|SingleHit|maker-90825-augustus-gene-39.4	315.647	0.420502	0.653456	0.643505	0.519896	0.677714	Alox5	ENSMUSG00000025701	114.659	-2.76774	0.80717	-3.42894	0.00060594	0.00262449
ALOX5AP	ALOX5AP|XM_020997229.1|SingleHit|maker-91133-augustus-gene-218.2	257.523	0.30512	0.65188	0.468061	0.639741	0.768369	Alox5ap	ENSMUSG00000060063	141.075	-2.07821	0.599759	-3.46508	0.000530078	0.00233306
ALX4	ALX4|XM_021009849.1|SingleHit|maker-188-augustus-gene-114.6	62.498	0.746642	0.69182	1.07924	0.28048	0.458795	Alx4	ENSMUSG00000040310	152.085	-3.09257	0.710699	-4.35145	1.35e-05	8.41e-05
AMIGO1	AMIGO1|XM_021000761.1|SingleHit|augustus_masked-186-processed-gene-159.4	81.8466	-0.555469	0.521074	-1.06601	0.28642	0.465727	Amigo1	ENSMUSG00000050947	795.209	1.36785	0.328602	4.16263	3.15e-05	0.000181873
ANAPC7	ANAPC7|XM_020970193.1|SingleHit|maker-99-augustus-gene-76.36	1208.41	0.234375	0.368458	0.636097	0.524713	0.68067	Anapc7	ENSMUSG00000029466	1608	1.28571	0.300314	4.2812	1.86e-05	0.000112476
ANGEL1	ANGEL1|XM_020986210.1|SingleHit|maker-189-augustus-gene-118.10	573.048	-0.0662247	0.414557	-0.159748	0.873079	0.926192	Angel1	ENSMUSG00000021257	508.142	2.10134	0.399404	5.2612	1.43e-07	1.23e-06
ANGPT2	ANGPT2|XM_020985242.1|SingleHit|maker-90686-augustus-gene-35.20	231.766	-0.174761	0.543014	-0.321835	0.747578	0.846521	Angpt2	ENSMUSG00000031465	249.326	-1.24388	0.462535	-2.68927	0.00716075	0.0229543
ANGPTL2	ANGPTL2|XM_020984960.1|SingleHit|maker-171-augustus-gene-76.9	1954.38	0.864101	0.596243	1.44924	0.147269	0.295727	Angptl2	ENSMUSG00000004105	4573.61	-3.13081	0.297057	-10.5394	5.68e-26	2.95e-24
ANGPTL4	ANGPTL4|XM_020978179.1|MultiHit|fragGeneModel-103-gene20-frag1	3963.22	0.130492	1.09379	0.119303	0.905035	0.944731	Angptl4	ENSMUSG00000002289	6704.26	-2.03716	0.554909	-3.67117	0.000241442	0.00114723
ANKLE1	ANKLE1|XM_020969299.1|SingleHit|maker-523-snap-gene-8.33	12.1875	0.914113	1.44916	0.630788	0.528179	0.683365	Ankle1	ENSMUSG00000046295	33.3221	-3.97188	1.34474	-2.95364	0.00314046	0.0112427
ANKRD22	ANKRD22|XM_020973644.1|SingleHit|maker-490-augustus-gene-41.5	762.541	0.510166	0.784541	0.650273	0.515516	0.67422	Ankrd22	ENSMUSG00000024774	832.353	9.47675	2.0476	4.62823	3.69e-06	2.54e-05
ANKRD33B	ANKRD33B|XM_021004422.1|SingleHit|maker-151-augustus-gene-120.6	39.7656	0.138628	0.732506	0.189252	0.849895	0.912888	Ankrd33b	ENSMUSG00000022237	770.752	4.12258	0.434882	9.47975	2.55e-21	9.28e-20
ANXA5	ANXA5|XM_021008341.1|SingleHit|maker-689-augustus-gene-16.12	3484.46	0.414617	0.445305	0.931086	0.351809	0.530129	Anxa5	ENSMUSG00000027712	6179.38	-1.59636	0.391798	-4.07445	4.61e-05	0.000256934
AOAH	AOAH|XM_020964392.1|SingleHit|maker-174-augustus-gene-248.18	111.688	-0.896745	0.814833	-1.10053	0.271103	0.447793	Aoah	ENSMUSG00000021322	171.55	-1.64423	0.515553	-3.18925	0.00142643	0.0056157
AP1S3	AP1S3|XR_002327642.1|SingleHit|maker-688-augustus-gene-18.7	369.446	-0.78464	0.476169	-1.64782	0.0993898	0.225591	Ap1s3	ENSMUSG00000054702	108.032	3.48297	0.601833	5.78727	7.15e-09	7.41e-08
AP3M2	AP3M2|XM_020969632.1|SingleHit|maker-90919-augustus-gene-122.20	77.0256	0.958237	1.07833	0.88863	0.374202	0.550395	Ap3m2	ENSMUSG00000031539	365.073	-1.12584	0.376847	-2.98751	0.00281257	0.0102392
AP4B1	AP4B1|XM_021002126.1|SingleHit|maker-186-augustus-gene-141.12	292.756	0.170179	0.45651	0.372783	0.70931	0.819617	Ap4b1	ENSMUSG00000032952	115.215	2.23621	0.587031	3.80936	0.000139327	0.00069525
APBB1IP	APBB1IP|XM_020990323.1|SingleHit|maker-178-augustus-gene-62.10	66.8326	0.876295	0.708571	1.23671	0.216196	0.384365	Apbb1ip	ENSMUSG00000026786	546.348	-1.59236	0.449249	-3.5445	0.000393357	0.00178671
APBB2	APBB2|XM_020991052.1|MultiHit|fragGeneModel-76-gene33-frag1	199.511	0.146107	0.604085	0.241865	0.808885	0.886635	Apbb2	ENSMUSG00000029207	768.495	-1.74522	0.303644	-5.74758	9.05e-09	9.23e-08
APBB2	APBB2|XM_020991052.1|MultiHit|fragGeneModel-76-gene33-frag3	56.3806	-0.220965	0.718059	-0.307726	0.758291	0.854273	Apbb2	ENSMUSG00000029207	768.495	-1.74522	0.303644	-5.74758	9.05e-09	9.23e-08
APBB2	APBB2|XM_020991052.1|MultiHit|fragGeneModel-76-gene33-frag2	193.337	-0.00586942	0.592873	-0.00989996	0.992101	0.99586	Apbb2	ENSMUSG00000029207	768.495	-1.74522	0.303644	-5.74758	9.05e-09	9.23e-08
APEX2	APEX2|XM_020979960.1|SingleHit|maker-90681-augustus-gene-0.18	226.028	-0.0573464	0.40465	-0.141719	0.887302	0.934256	Apex2	ENSMUSG00000025269	268.824	-1.20731	0.443497	-2.72225	0.00648389	0.0210289
APH1B	APH1B|XM_020968644.1|SingleHit|maker-37-augustus-gene-138.26	1770.74	0.0939606	0.266879	0.352072	0.724784	0.830977	Aph1b	ENSMUSG00000032375	241.435	-2.25907	0.410371	-5.50495	3.69e-08	3.45e-07
APLN	APLN|XM_020969881.1|MultiHit|fragGeneModel-267426-gene1-frag1	51.1221	-0.709636	0.874018	-0.811924	0.416835	0.590471	Apln	ENSMUSG00000037010	774.61	1.79224	0.302646	5.9219	3.18e-09	3.48e-08
APLNR	APLNR|XM_020974525.1|SingleHit|maker-188-snap-gene-143.76	648.335	-0.909203	0.904725	-1.00495	0.314921	0.494254	Aplnr	ENSMUSG00000044338	819.391	-1.41818	0.374925	-3.78257	0.000155219	0.000766392
APLP1	APLP1|XM_020977201.1|SingleHit|maker-91041-snap-gene-135.102	355.492	-0.13856	0.574232	-0.241296	0.809326	0.886799	Aplp1	ENSMUSG00000006651	651.372	4.11644	0.34294	12.0034	3.41e-33	2.92e-31
APMAP	APMAP|XM_020987208.1|SingleHit|augustus_masked-90919-processed-gene-66.1	917.508	0.820591	0.434636	1.888	0.0590266	0.156885	Apmap	ENSMUSG00000033096	4460.82	-1.38792	0.330671	-4.19728	2.7e-05	0.000158415
APPL2	APPL2|XM_020982407.1|SingleHit|maker-379-snap-gene-7.14	728.497	0.0429899	0.308972	0.139139	0.889341	0.935774	Appl2	ENSMUSG00000020263	3310.09	1.81816	0.320585	5.67139	1.42e-08	1.4e-07
ARFGEF1	ARFGEF1|XM_021002050.1|SingleHit|maker-38-snap-gene-262.10	882.557	-0.355358	0.336445	-1.05621	0.29087	0.470123	Arfgef1	ENSMUSG00000067851	3508	1.36555	0.254123	5.37358	7.72e-08	6.92e-07
ARHGAP26	ARHGAP26|XM_021004970.1|MultiHit|fragGeneModel-551-gene32-frag1	17.1853	-0.938323	1.08749	-0.862836	0.388228	0.564296	Arhgap26	ENSMUSG00000036452	1046.3	1.6364	0.321993	5.0821	3.73e-07	3e-06
ARHGAP26	ARHGAP26|XM_021004970.1|MultiHit|fragGeneModel-551-gene32-frag2	13.6579	-0.48486	1.29782	-0.373594	0.708706	0.819139	Arhgap26	ENSMUSG00000036452	1046.3	1.6364	0.321993	5.0821	3.73e-07	3e-06
ARHGAP26	ARHGAP26|XM_021004970.1|MultiHit|fragGeneModel-551-gene32-frag3	4.50998	0.55951	1.57706	0.354781	0.722754	0.829753	Arhgap26	ENSMUSG00000036452	1046.3	1.6364	0.321993	5.0821	3.73e-07	3e-06
ARHGAP31	ARHGAP31|XM_020985860.1|SingleHit|maker-90792-snap-gene-59.15	793.678	0.536564	0.398201	1.34747	0.177829	0.33661	Arhgap31	ENSMUSG00000022799	1444.46	-1.53643	0.348603	-4.4074	1.05e-05	6.64e-05
ARHGAP40	ARHGAP40|XM_020990802.1|SingleHit|maker-90591-augustus-gene-7.8	544.509	-0.0142635	0.715906	-0.0199237	0.984104	0.991469	Arhgap40	ENSMUSG00000074625	60.5792	-4.63323	1.31506	-3.52322	0.00042634	0.00192005
ARHGAP9	ARHGAP9|XM_020990106.1|MultiHit|fragGeneModel-154-gene53-frag1	100.259	0.934897	0.766229	1.22013	0.222417	0.391547	Arhgap9	ENSMUSG00000040345	651.245	1.14154	0.308429	3.70113	0.000214639	0.00103265
ARHGEF10L	ARHGEF10L|XM_020972563.1|SingleHit|augustus_masked-91041-processed-gene-55.0	654.287	-0.575892	0.388946	-1.48065	0.1387	0.284044	Arhgef10l	ENSMUSG00000040964	985.018	1.45715	0.326753	4.45947	8.22e-06	5.3e-05
ARHGEF12	ARHGEF12|XM_020984849.1|SingleHit|maker-90804-snap-gene-6.24	2316.33	0.492928	0.294497	1.6738	0.0941701	0.217338	Arhgef12	ENSMUSG00000059495	3287.2	-1.1295	0.3447	-3.27677	0.00105004	0.0042837
ARHGEF15	ARHGEF15|XM_020966675.1|SingleHit|maker-673-snap-gene-4.21	80.9931	-0.518084	0.695379	-0.745038	0.456249	0.625676	Arhgef15	ENSMUSG00000052921	906.033	-1.87938	0.451456	-4.16293	3.14e-05	0.000181689
ARHGEF2	ARHGEF2|XM_020991556.1|MultiHit|fragGeneModel-91023-gene3-frag1	1233.21	0.786187	0.3547	2.21649	0.0266583	0.0886261	Arhgef2	ENSMUSG00000028059	1133.27	-1.42222	0.365369	-3.89257	9.92e-05	0.000514485
ARHGEF26	ARHGEF26|XM_020988927.1|SingleHit|maker-173-augustus-gene-47.6	488.025	0.165486	0.626778	0.264026	0.79176	0.874427	Arhgef26	ENSMUSG00000036885	600.437	2.96949	0.355418	8.35493	6.55e-17	1.61e-15
ARHGEF28	ARHGEF28|XM_020998382.1|SingleHit|maker-175-snap-gene-90.9	459.929	-0.164036	0.527157	-0.311171	0.75567	0.852659	Arhgef28	ENSMUSG00000021662	685.642	-1.55077	0.400971	-3.86754	0.000109938	0.000562793
ARHGEF38	ARHGEF38|XM_020974757.1|SingleHit|maker-126-snap-gene-109.6	103.071	0.406307	0.593149	0.685	0.493344	0.657191	Arhgef38	ENSMUSG00000040969	581.875	5.77496	0.640585	9.01515	1.97e-19	6.15e-18
ARID3B	ARID3B|XM_020994653.1|SingleHit|augustus_masked-90825-processed-gene-15.0	365.823	0.93835	0.455851	2.05846	0.0395463	0.117852	Arid3b	ENSMUSG00000004661	246.637	1.21779	0.419266	2.90458	0.00367747	0.0128896
ARIH2	ARIH2|XM_020999018.1|MultiHit|fragGeneModel-227-gene19-frag1	1349.19	0.418877	0.431787	0.9701	0.331997	0.511685	Arih2	ENSMUSG00000064145	2458.91	1.1661	0.293017	3.97963	6.9e-05	0.000370481
ARL10	ARL10|XM_020998590.1|SingleHit|maker-90994-augustus-gene-1.14	497.175	-0.412144	0.525256	-0.784653	0.432657	0.605664	Arl10	ENSMUSG00000025870	145.937	-1.47869	0.503057	-2.93941	0.00328835	0.0117016
ARL5B	ARL5B|XM_020966873.1|SingleHit|maker-178-augustus-gene-35.3	659.992	0.242606	0.305947	0.792968	0.427797	0.601084	Arl5b	ENSMUSG00000017418	1084.37	1.21643	0.272463	4.46459	8.02e-06	5.18e-05
ARL6	ARL6|XM_020977953.1|SingleHit|maker-419-augustus-gene-46.18	323.714	-0.748867	0.589766	-1.26977	0.204167	0.369809	Arl6	ENSMUSG00000022722	173.801	-1.47648	0.451121	-3.27292	0.00106443	0.00432996
ARL8B	ARL8B|XM_020968462.1|SingleHit|maker-174-augustus-gene-102.9	546.476	-0.168091	0.546091	-0.307809	0.758228	0.854258	Arl8b	ENSMUSG00000030105	5167.54	1.34399	0.291815	4.60561	4.11e-06	2.8e-05
ARNTL	ARNTL|XM_021002037.1|SingleHit|augustus_masked-188-processed-gene-30.0	930.005	-0.180491	0.302628	-0.596413	0.5509	0.700971	Arntl	ENSMUSG00000055116	265.745	1.87365	0.511995	3.65951	0.000252703	0.00119465
ARPC1A	ARPC1A|XM_021008556.1|MultiHit|fragGeneModel-183-gene30-frag1	279.316	-0.267345	0.505889	-0.528466	0.597176	0.736679	Arpc1a	ENSMUSG00000029621	4943.56	1.006	0.236911	4.24631	2.17e-05	0.000129806
ARPC1A	ARPC1A|XM_021008556.1|MultiHit|fragGeneModel-90778-gene12-frag1	23.5217	-0.422874	0.699596	-0.604455	0.545541	0.697139	Arpc1a	ENSMUSG00000029621	4943.56	1.006	0.236911	4.24631	2.17e-05	0.000129806
ARPC1A	ARPC1A|XM_021008556.1|MultiHit|fragGeneModel-175-gene65-frag1	2926.19	0.000507909	0.289393	0.00175509	0.9986	0.999314	Arpc1a	ENSMUSG00000029621	4943.56	1.006	0.236911	4.24631	2.17e-05	0.000129806
ARPC5	ARPC5|XM_020984389.1|MultiHit|fragGeneModel-90895-gene18-frag1	986.923	-0.256322	0.34571	-0.741436	0.458429	0.627318	Arpc5	ENSMUSG00000008475	6286.61	1.12209	0.237252	4.72951	2.25e-06	1.6e-05
ARRDC2	ARRDC2|XM_021009010.1|MultiHit|fragGeneModel-103-gene80-frag1	652.078	0.752557	0.475482	1.58272	0.113484	0.247523	Arrdc2	ENSMUSG00000002910	821.021	1.75255	0.357313	4.9048	9.35e-07	7.1e-06
ASPG	ASPG|XM_020971229.1|MultiHit|fragGeneModel-64-gene29-frag1	34.1171	-0.632883	0.863669	-0.732784	0.46369	0.632008	Aspg	ENSMUSG00000037686	566.609	-3.26282	0.337571	-9.66559	4.22e-22	1.65e-20
ATG2B	ATG2B|XM_021007314.1|SingleHit|maker-685-snap-gene-1.9	589.339	0.236841	0.335387	0.70617	0.480082	0.645779	Atg2b	ENSMUSG00000041341	1616.67	1.17618	0.259225	4.53731	5.7e-06	3.79e-05
ATG5	ATG5|XM_020976929.1|SingleHit|maker-90977-augustus-gene-157.2	759.665	-0.29614	0.306643	-0.965748	0.33417	0.5135	Atg5	ENSMUSG00000038160	1566.9	1.26661	0.308371	4.10741	4e-05	0.000226366
ATOH8	ATOH8|XM_020969527.1|SingleHit|maker-446-augustus-gene-12.32	82.6601	0.666745	1.01791	0.655013	0.51246	0.671753	Atoh8	ENSMUSG00000037621	166.783	-3.05996	0.507134	-6.03384	1.6e-09	1.81e-08
ATP11A	ATP11A|XM_020965225.1|SingleHit|maker-214-snap-gene-39.7	1623.17	0.674657	0.363787	1.85454	0.0636625	0.165555	Atp11a	ENSMUSG00000031441	1498.48	-1.32827	0.308042	-4.31196	1.62e-05	9.92e-05
ATP11B	ATP11B|XM_020980826.1|SingleHit|maker-688-augustus-gene-81.5	1756.12	-0.131797	0.301125	-0.43768	0.661618	0.785003	Atp11b	ENSMUSG00000037400	1942.95	1.13237	0.304112	3.72355	0.000196443	0.000952122
ATP13A3	ATP13A3|XM_020964636.1|SingleHit|maker-173-augustus-gene-8.16	2599.64	-0.575769	0.455618	-1.26371	0.206334	0.372476	Atp13a3	ENSMUSG00000022533	6209.68	1.78024	0.278288	6.39712	1.58e-10	2.02e-09
ATP13A4	ATP13A4|XM_020964649.1|SingleHit|maker-173-snap-gene-11.38	204.141	-0.951071	0.982064	-0.96844	0.332824	0.512311	Atp13a4	ENSMUSG00000038094	941.411	8.97398	2.32164	3.86536	0.000110925	0.000567547
ATP1A1	ATP1A1|XM_021002622.1|SingleHit|augustus_masked-186-processed-gene-131.1	9330.16	0.146168	0.318538	0.45887	0.646327	0.773179	Atp1a1	ENSMUSG00000033161	10963.5	2.26377	0.277919	8.14543	3.78e-16	8.58e-15
ATP2C1	ATP2C1|XM_020987262.1|SingleHit|maker-185-augustus-gene-23.4	2468.25	-0.343253	0.366381	-0.936873	0.348824	0.527188	Atp2c1	ENSMUSG00000032570	5012.38	2.75273	0.274299	10.0355	1.06e-23	4.67e-22
ATP5B	ATP5B|XM_020990072.1|MultiHit|fragGeneModel-90887-gene2-frag1	178.336	-0.382237	0.466318	-0.819692	0.412392	0.586369	Atp5b	ENSMUSG00000025393	39832.7	-1.00337	0.304405	-3.29616	0.000980152	0.00403728
ATP5B	ATP5B|XM_020990072.1|MultiHit|fragGeneModel-154-gene36-frag1	11300.8	-0.626604	0.265898	-2.35656	0.0184451	0.0676948	Atp5b	ENSMUSG00000025393	39832.7	-1.00337	0.304405	-3.29616	0.000980152	0.00403728
ATP5B	ATP5B|XM_020990072.1|MultiHit|fragGeneModel-77-gene10-frag1	220.664	-0.681094	0.489458	-1.39153	0.164066	0.318072	Atp5b	ENSMUSG00000025393	39832.7	-1.00337	0.304405	-3.29616	0.000980152	0.00403728
ATP6AP2	ATP6AP2|XM_020967119.1|SingleHit|maker-90700-augustus-gene-13.11	3023.52	0.40969	0.420368	0.974599	0.329759	0.509604	Atp6ap2	ENSMUSG00000031007	4013.06	1.9383	0.344283	5.62996	1.8e-08	1.77e-07
ATP6V0A2	ATP6V0A2|XM_020970247.1|SingleHit|maker-99-augustus-gene-87.16	1244.48	-0.360526	0.442996	-0.813837	0.415738	0.589208	Atp6v0a2	ENSMUSG00000038023	4797.41	2.09789	0.24376	8.60639	7.54e-18	2.03e-16
ATP6V0B	ATP6V0B|XM_020975474.1|MultiHit|fragGeneModel-208-gene27-frag1	258.614	0.766162	0.847968	0.903526	0.366247	0.542559	Atp6v0b	ENSMUSG00000033379	4583.56	1.33408	0.308383	4.32603	1.52e-05	9.35e-05
ATP6V0D1	ATP6V0D1|XM_020989344.1|MultiHit|fragGeneModel-176-gene21-frag1	2360.95	0.053787	0.391736	0.137304	0.89079	0.936661	Atp6v0d1	ENSMUSG00000013160	5759.75	1.36707	0.266365	5.13234	2.86e-07	2.34e-06
ATP6V1B1	ATP6V1B1|XM_021001055.1|SingleHit|maker-139-augustus-gene-34.32	6.12818	0.368862	1.53588	0.240163	0.810204	0.887398	Atp6v1b1	ENSMUSG00000006269	265.096	-6.51115	2.2168	-2.93719	0.00331205	0.011771
ATP6V1B2	ATP6V1B2|XM_020969592.1|SingleHit|maker-90919-augustus-gene-110.8	2336.12	0.0933345	0.27369	0.341023	0.733087	0.836714	Atp6v1b2	ENSMUSG00000006273	5602.1	1.11471	0.279165	3.99302	6.52e-05	0.000352087
ATP6V1C1	ATP6V1C1|XM_020969689.1|SingleHit|maker-98-augustus-gene-195.7	1074.07	-0.0568198	0.46012	-0.123489	0.90172	0.942792	Atp6v1c1	ENSMUSG00000022295	2524.47	1.08192	0.2744	3.94285	8.05e-05	0.000426005
ATP6V1G1	ATP6V1G1|XM_020990624.1|SingleHit|maker-90879-augustus-gene-38.12	617.214	-0.563989	0.364436	-1.54757	0.121727	0.259524	Atp6v1g1	ENSMUSG00000039105	5578.64	1.93212	0.317486	6.08566	1.16e-09	1.34e-08
ATP8A2	ATP8A2|XM_020997141.1|MultiHit|fragGeneModel-91133-gene62-frag1	52.3125	-0.244454	0.811956	-0.301069	0.763362	0.857631	Atp8a2	ENSMUSG00000021983	38.055	2.00457	0.836718	2.39575	0.0165863	0.0470402
ATP8A2	ATP8A2|XM_020997141.1|MultiHit|fragGeneModel-91133-gene62-frag3	59.3987	0.260703	0.891076	0.292571	0.76985	0.861886	Atp8a2	ENSMUSG00000021983	38.055	2.00457	0.836718	2.39575	0.0165863	0.0470402
ATP8B1	ATP8B1|XM_020994689.1|MultiHit|fragGeneModel-128-gene25-frag1	99.0862	-0.62442	0.646124	-0.966409	0.33384	0.513231	Atp8b1	ENSMUSG00000039529	348.114	-1.5036	0.401768	-3.74246	0.000182231	0.000887412
ATP8B1	ATP8B1|XM_020994689.1|MultiHit|fragGeneModel-129-gene26-frag1	63.6721	-0.425109	0.622833	-0.682541	0.494897	0.658246	Atp8b1	ENSMUSG00000039529	348.114	-1.5036	0.401768	-3.74246	0.000182231	0.000887412
ATP9A	ATP9A|XM_020984234.1|SingleHit|maker-90847-augustus-gene-20.6	690.105	0.175859	0.412363	0.426468	0.669767	0.790517	Atp9a	ENSMUSG00000027546	3566.06	-2.31434	0.393836	-5.87641	4.19e-09	4.51e-08
ATPAF2	ATPAF2|XM_020967308.1|SingleHit|maker-183-snap-gene-48.19	368.583	-0.664246	0.328087	-2.0246	0.0429084	0.124828	Atpaf2	ENSMUSG00000042709	1307.32	-1.17881	0.391066	-3.01435	0.00257532	0.00948482
ATXN10	ATXN10|XM_020977420.1|SingleHit|maker-547-snap-gene-0.21	264.963	-0.572103	0.529089	-1.0813	0.279564	0.457819	Atxn10	ENSMUSG00000016541	2218.05	-1.92478	0.309382	-6.22138	4.93e-10	5.93e-09
AVL9	AVL9|XM_020968934.1|SingleHit|maker-174-snap-gene-203.31	1069.49	-0.416554	0.422404	-0.98615	0.32406	0.503732	Avl9	ENSMUSG00000029787	1829.6	1.91377	0.252384	7.58279	3.38e-14	6.38e-13
AWAT2	AWAT2|XM_020976447.1|SingleHit|maker-90451-augustus-gene-7.30	310.668	0.805328	1.99428	0.40382	0.686345	0.803862	Awat2	ENSMUSG00000031220	96.5718	2.79789	0.718742	3.89276	9.91e-05	0.000514209
AXIN1	AXIN1|XM_021006742.1|MultiHit|fragGeneModel-138-gene42-frag2	116.815	0.835461	0.537514	1.55431	0.120111	0.257161	Axin1	ENSMUSG00000024182	1544.76	1.12494	0.269077	4.18072	2.91e-05	0.000169234
AXIN1	AXIN1|XM_021006742.1|MultiHit|fragGeneModel-138-gene42-frag3	4.64796	0.912089	1.75195	0.520612	0.602637	0.740184	Axin1	ENSMUSG00000024182	1544.76	1.12494	0.269077	4.18072	2.91e-05	0.000169234
AZIN1	AZIN1|XM_020969664.1|MultiHit|fragGeneModel-98-gene21-frag1	3357.26	-0.518761	0.396213	-1.3093	0.190433	0.351963	Azin1	ENSMUSG00000037458	11185.9	3.69049	0.235237	15.6884	1.82e-55	5.56e-53
B3GALNT2	B3GALNT2|XM_021000438.1|SingleHit|maker-90650-snap-gene-1.10	403.004	-0.205128	0.443379	-0.462647	0.643618	0.771276	B3galnt2	ENSMUSG00000039242	806.983	1.12766	0.335762	3.35851	0.00078363	0.00330566
B3GALT4	B3GALT4|XM_020999385.1|SingleHit|snap_masked-90865-processed-gene-22.23	17.9718	0.0912201	0.84508	0.107943	0.914041	0.950332	B3galt4	ENSMUSG00000067370	520.522	3.61123	0.469581	7.69033	1.47e-14	2.88e-13
B3GNT7	B3GNT7|XM_020972279.1|SingleHit|maker-567-augustus-gene-31.46	518.671	0.834755	1.21443	0.687366	0.491852	0.655457	B3gnt7	ENSMUSG00000079445	47.8656	-7.90954	1.72594	-4.58275	4.59e-06	3.1e-05
B4GALT1	B4GALT1|XM_020967325.1|SingleHit|maker-183-snap-gene-54.22	21362.5	-0.832029	0.752223	-1.10609	0.268686	0.444992	B4galt1	ENSMUSG00000028413	31092	4.18606	0.278499	15.0308	4.61e-51	1.04e-48
B4GALT2	B4GALT2|XM_020975451.1|MultiHit|fragGeneModel-207-gene26-frag1	868.033	0.411323	0.582274	0.706408	0.479934	0.645771	B4galt2	ENSMUSG00000028541	202.209	-3.14974	0.540838	-5.82383	5.75e-09	6.05e-08
B9D1	B9D1|XM_021004593.1|SingleHit|maker-175-augustus-gene-201.42	435.637	0.0837704	0.514022	0.16297	0.870542	0.924917	B9d1	ENSMUSG00000001039	316.525	2.31833	0.410283	5.65056	1.6e-08	1.58e-07
BAG2	BAG2|XM_021000505.1|SingleHit|maker-90822-augustus-gene-38.14	636.994	0.305975	0.554254	0.552048	0.580916	0.724138	Bag2	ENSMUSG00000042215	366.08	2.26268	0.358713	6.30776	2.83e-10	3.49e-09
BANK1	BANK1|XM_020988297.1|MultiHit|fragGeneModel-126-gene19-frag1	4.97906	0.725262	1.61802	0.44824	0.65398	0.779142	Bank1	ENSMUSG00000037922	120.505	1.81744	0.655522	2.77251	0.00556267	0.0184443
BBOF1	BBOF1|XM_020986541.1|SingleHit|maker-189-snap-gene-102.57	406.153	0.191014	0.35636	0.536015	0.591948	0.733087	Bbof1	ENSMUSG00000057265	66.9388	-1.86838	0.711713	-2.62519	0.00865997	0.0269871
BBOX1	BBOX1|XM_020977789.1|SingleHit|maker-188-augustus-gene-55.9	151.608	0.30834	1.05755	0.29156	0.770623	0.862225	Bbox1	ENSMUSG00000041660	944.827	7.10213	0.591746	12.002	3.47e-33	2.94e-31
BBS10	BBS10|XM_020968893.1|SingleHit|maker-221-snap-gene-25.4	278.391	-0.521134	0.563432	-0.924928	0.355003	0.533031	Bbs10	ENSMUSG00000035759	69.4314	-1.57814	0.657487	-2.40026	0.0163833	0.0465592
BCAM	BCAM|XM_021003773.1|SingleHit|maker-185-augustus-gene-133.35	2217.3	0.938543	0.42948	2.1853	0.0288668	0.0937613	Bcam	ENSMUSG00000002980	1250.53	-1.58022	0.277177	-5.7011	1.19e-08	1.19e-07
BCAP31	BCAP31|XM_020977294.1|MultiHit|fragGeneModel-90386-gene5-frag1	751.399	-0.420345	0.305422	-1.37628	0.168735	0.324496	Bcap31	ENSMUSG00000002015	5984.13	-1.2409	0.240509	-5.15948	2.48e-07	2.05e-06
BCAS2	BCAS2|XM_021002294.1|SingleHit|maker-186-augustus-gene-139.8	518.451	-0.322982	0.485698	-0.664986	0.50606	0.666304	Bcas2	ENSMUSG00000005687	1923.39	1.45032	0.278887	5.20039	1.99e-07	1.68e-06
BCL10	BCL10|XM_020988736.1|SingleHit|maker-220-augustus-gene-15.8	422.277	0.823766	0.35993	2.28868	0.0220978	0.0772032	Bcl10	ENSMUSG00000028191	1438.59	1.58047	0.289016	5.46843	4.54e-08	4.19e-07
BCL11A	BCL11A|XM_020985510.1|MultiHit|fragGeneModel-90775-gene12-frag1	198.778	0.705121	0.596495	1.18211	0.237164	0.408657	Bcl11a	ENSMUSG00000000861	168.272	3.75893	0.47316	7.9443	1.95e-15	4.18e-14
BCL11A	BCL11A|XM_020985510.1|MultiHit|fragGeneModel-90775-gene12-frag2	99.6354	-0.246815	0.528356	-0.467137	0.640402	0.768866	Bcl11a	ENSMUSG00000000861	168.272	3.75893	0.47316	7.9443	1.95e-15	4.18e-14
BEND7	BEND7|XM_020999695.1|MultiHit|fragGeneModel-79-gene82-frag1	154.998	0.0578968	0.636072	0.0910223	0.927475	0.958809	Bend7	ENSMUSG00000048186	944.678	3.42684	0.282747	12.1198	8.3e-34	7.42e-32
BGN	BGN|XM_020977290.1|SingleHit|maker-90386-augustus-gene-3.22	2112.78	0.18875	0.42179	0.447496	0.654517	0.77962	Bgn	ENSMUSG00000031375	5768.55	-1.51221	0.420807	-3.59361	0.000326132	0.00150368
BICDL1	BICDL1|XM_021007991.1|MultiHit|fragGeneModel-99-gene27-frag1	62.0657	0.755925	0.86528	0.873618	0.382326	0.55853	Bicdl1	ENSMUSG00000041609	333.16	1.22731	0.39642	3.09599	0.00196156	0.00745568
BICDL1	BICDL1|XM_021007991.1|MultiHit|fragGeneModel-99-gene27-frag2	7.07183	0.814622	1.39567	0.583679	0.559436	0.707395	Bicdl1	ENSMUSG00000041609	333.16	1.22731	0.39642	3.09599	0.00196156	0.00745568
BLCAP	BLCAP|XM_020990761.1|SingleHit|maker-90591-snap-gene-4.6	468.345	-0.486734	0.37469	-1.29903	0.193934	0.356635	Blcap	ENSMUSG00000067787	2153.89	-1.18063	0.382721	-3.08482	0.00203674	0.00770107
BLNK	BLNK|XM_020997075.1|SingleHit|maker-90740-augustus-gene-4.15	95.7164	0.91677	0.711021	1.28937	0.197269	0.361188	Blnk	ENSMUSG00000061132	315.516	1.89852	0.556882	3.4092	0.000651534	0.00280547
BLOC1S2	BLOC1S2|XM_020994555.1|MultiHit|fragGeneModel-184-gene16-frag1	7.09305	-0.103258	1.02994	-0.100256	0.920141	0.954021	Bloc1s2	ENSMUSG00000057506	518.515	1.05406	0.350183	3.01003	0.00261224	0.00960454
BLVRA	BLVRA|XM_020981278.1|SingleHit|maker-174-snap-gene-35.13	386.303	0.219063	0.54554	0.401553	0.688013	0.805121	Blvra	ENSMUSG00000001999	668.084	-1.69473	0.334829	-5.06148	4.16e-07	3.32e-06
BMP1	BMP1|XM_020975711.1|SingleHit|maker-90919-snap-gene-102.34	1766.28	0.836877	0.375262	2.23012	0.0257397	0.0861539	Bmp1	ENSMUSG00000022098	2250.55	-3.2042	0.273489	-11.716	1.06e-31	8.23e-30
BMP2	BMP2|XM_020985637.1|SingleHit|maker-90504-augustus-gene-7.11	253.068	-0.16892	0.802541	-0.210482	0.833292	0.902706	Bmp2	ENSMUSG00000027358	84.8058	-1.80636	0.646785	-2.79283	0.00522497	0.0174755
BMP6	BMP6|XM_021009866.1|SingleHit|maker-582-augustus-gene-17.8	16.4943	-0.0789106	1.12852	-0.0699241	0.944254	0.968105	Bmp6	ENSMUSG00000039004	580.007	-2.38312	0.40863	-5.83197	5.48e-09	5.78e-08
BMPER	BMPER|XM_020969086.1|MultiHit|fragGeneModel-174-gene14-frag2	6.19308	0.146865	1.46777	0.10006	0.920296	0.954021	Bmper	ENSMUSG00000031963	514.854	-4.30228	0.676491	-6.3597	2.02e-10	2.54e-09
BNIP3	BNIP3|XM_020973094.1|SingleHit|maker-490-snap-gene-8.19	2854.55	-0.483945	0.353935	-1.36733	0.171523	0.328244	Bnip3	ENSMUSG00000078566	5193.79	-1.00396	0.284514	-3.52869	0.000417626	0.00188427
BOD1	BOD1|XM_020969176.1|SingleHit|augustus_masked-551-processed-gene-21.0	758.128	0.226157	0.44701	0.505932	0.612905	0.74752	Bod1	ENSMUSG00000044502	1927.25	1.11654	0.251486	4.43975	9.01e-06	5.78e-05
BORCS7	BORCS7|XM_020967616.1|SingleHit|maker-37-augustus-gene-260.17	266.105	-0.491393	0.443764	-1.10733	0.268151	0.444349	Borcs7	ENSMUSG00000062376	269.686	-1.57004	0.437089	-3.59203	0.000328115	0.00151175
BPHL	BPHL|XM_020976663.1|SingleHit|maker-582-augustus-gene-38.9	725.688	-0.279011	0.392021	-0.711726	0.476634	0.643341	Bphl	ENSMUSG00000038286	600.175	-1.59726	0.36828	-4.33707	1.44e-05	8.93e-05
BRAP	BRAP|XM_020970112.1|SingleHit|maker-99-augustus-gene-71.10	1665.91	-0.17995	0.412761	-0.435967	0.662861	0.785918	Brap	ENSMUSG00000029458	2089.45	1.36827	0.274564	4.98343	6.25e-07	4.86e-06
BRI3BP	BRI3BP|XM_021004343.1|MultiHit|fragGeneModel-100-gene12-frag1	52.2631	-0.0132298	0.562718	-0.0235106	0.981243	0.990034	Bri3bp	ENSMUSG00000037905	453.433	-1.20105	0.432147	-2.77925	0.0054484	0.018136
BTBD2	BTBD2|XM_021008895.1|SingleHit|maker-108-snap-gene-11.26	1752.02	0.325051	0.334673	0.971249	0.331424	0.51126	Btbd2	ENSMUSG00000003344	1040.33	-1.23538	0.284416	-4.34357	1.4e-05	8.68e-05
BTD	BTD|XM_020987241.1|SingleHit|maker-185-augustus-gene-27.11	177.857	-0.510081	0.554933	-0.919176	0.358004	0.535669	Btd	ENSMUSG00000021900	998.12	-1.84403	0.30107	-6.12492	9.07e-10	1.07e-08
BTG2	BTG2|XM_021003061.1|SingleHit|maker-90895-augustus-gene-96.15	2311.15	0.824386	0.504536	1.63395	0.102269	0.230266	Btg2	ENSMUSG00000020423	2041.61	1.07196	0.262391	4.08535	4.4e-05	0.000246635
C1GALT1C1	C1GALT1C1|XM_020975132.1|SingleHit|augustus_masked-532-processed-gene-0.0	160.341	0.0694877	0.577888	0.120244	0.90429	0.944238	C1galt1c1	ENSMUSG00000048970	1008.9	1.30539	0.388435	3.36065	0.0007776	0.00328376
C1QA	C1QA|XM_020983034.1|SingleHit|maker-91041-snap-gene-35.22	5311.86	0.658123	0.60289	1.09161	0.275003	0.452673	C1qa	ENSMUSG00000036887	4320.7	-1.41995	0.257999	-5.5037	3.72e-08	3.48e-07
C1QB	C1QB|XM_020983037.1|SingleHit|maker-91041-augustus-gene-35.15	4787.53	0.511965	0.627598	0.815754	0.414641	0.588282	C1qb	ENSMUSG00000036905	4457.44	-1.32547	0.275617	-4.8091	1.52e-06	1.11e-05
C1QTNF6	C1QTNF6|XM_020982531.1|MultiHit|fragGeneModel-156-gene57-frag1	425.831	0.463208	0.974186	0.475482	0.634443	0.764375	C1qtnf6	ENSMUSG00000022440	1133.43	-3.14363	0.497392	-6.32023	2.61e-10	3.24e-09
C2CD2L	C2CD2L|XM_020984820.1|SingleHit|maker-90723-augustus-gene-1.37	1108.25	-0.866954	0.563331	-1.53898	0.12381	0.262697	C2cd2l	ENSMUSG00000032120	1342.53	-1.05303	0.315953	-3.33288	0.00085953	0.00357958
C3AR1	C3AR1|XM_020994429.1|SingleHit|augustus_masked-78-processed-gene-10.3	5.32508	-0.700044	2.41904	-0.289389	0.772283	0.863208	C3ar1	ENSMUSG00000040552	366.523	-1.59191	0.441525	-3.60547	0.000311589	0.00144308
CAB39L	CAB39L|XM_020993769.1|SingleHit|maker-90594-augustus-gene-10.7	1437.56	-0.0509549	0.483327	-0.105425	0.916038	0.95126	Cab39l	ENSMUSG00000021981	4457.07	2.22719	0.26731	8.33186	7.96e-17	1.93e-15
CABLES1	CABLES1|XM_020968750.1|MultiHit|fragGeneModel-38-gene11-frag2	64.6732	-0.0731725	0.59209	-0.123583	0.901645	0.942791	Cables1	ENSMUSG00000040957	630.553	-1.42623	0.422196	-3.37813	0.0007298	0.00310466
CABLES1	CABLES1|XM_020968750.1|MultiHit|fragGeneModel-38-gene11-frag3	61.9711	0.115242	0.835064	0.138003	0.890238	0.936489	Cables1	ENSMUSG00000040957	630.553	-1.42623	0.422196	-3.37813	0.0007298	0.00310466
CABLES1	CABLES1|XM_020968750.1|MultiHit|fragGeneModel-38-gene11-frag1	19.0857	0.577112	1.16351	0.49601	0.619887	0.75268	Cables1	ENSMUSG00000040957	630.553	-1.42623	0.422196	-3.37813	0.0007298	0.00310466
CACNA1H	CACNA1H|XM_021006726.1|SingleHit|maker-138-augustus-gene-90.10	132.048	-0.483713	0.748856	-0.645935	0.518321	0.676349	Cacna1h	ENSMUSG00000024112	109.409	2.86284	0.70307	4.07191	4.66e-05	0.000259528
CACUL1	CACUL1|XM_020988196.1|SingleHit|maker-37-augustus-gene-320.8	1103.02	0.232382	0.3473	0.669111	0.503425	0.664357	Cacul1	ENSMUSG00000033417	2526.36	1.74393	0.295604	5.89954	3.65e-09	3.96e-08
CADPS2	CADPS2|XM_020966374.1|MultiHit|fragGeneModel-181-gene2-frag2	35.8835	-0.923393	0.61973	-1.48999	0.136227	0.280579	Cadps2	ENSMUSG00000017978	784.733	1.40543	0.36819	3.81714	0.000135006	0.00067558
CADPS2	CADPS2|XM_020966374.1|MultiHit|fragGeneModel-181-gene2-frag1	420.397	-0.650368	0.436762	-1.48907	0.13647	0.280777	Cadps2	ENSMUSG00000017978	784.733	1.40543	0.36819	3.81714	0.000135006	0.00067558
CALML4	CALML4|XM_020982538.1|SingleHit|maker-37-snap-gene-118.7	11.6428	0.522048	1.84795	0.282501	0.777559	0.866735	Calml4	ENSMUSG00000032246	22.5985	-4.40043	1.5076	-2.91883	0.00351347	0.0124035
CAMKK1	CAMKK1|XM_020964683.1|SingleHit|maker-173-augustus-gene-4.33	254.397	0.59058	0.609698	0.968642	0.332724	0.512266	Camkk1	ENSMUSG00000020785	83.6557	-2.4375	0.819895	-2.97294	0.0029496	0.0106726
CAMKMT	CAMKMT|XM_021001297.1|MultiHit|fragGeneModel-90842-gene18-frag2	12.55	-0.421016	1.28638	-0.327287	0.743451	0.843967	Camkmt	ENSMUSG00000071037	123.936	-1.49857	0.509811	-2.93947	0.00328778	0.0117016
CAMSAP3	CAMSAP3|XM_020979835.1|MultiHit|fragGeneModel-103-gene31-frag1	1358.26	0.215364	0.474499	0.453877	0.649917	0.775756	Camsap3	ENSMUSG00000044433	685.979	2.69368	0.311771	8.63993	5.62e-18	1.53e-16
CAMTA2	CAMTA2|XM_020966839.1|SingleHit|maker-90537-snap-gene-2.70	1841.45	-0.174291	0.283248	-0.61533	0.538337	0.691316	Camta2	ENSMUSG00000040712	1326.01	-1.4048	0.274805	-5.112	3.19e-07	2.59e-06
CAPN5	CAPN5|XM_020989515.1|SingleHit|maker-90823-snap-gene-26.17	400.883	0.067673	0.691535	0.0978591	0.922044	0.955022	Capn5	ENSMUSG00000035547	2782.81	3.56055	0.297918	11.9514	6.38e-33	5.25e-31
CAPNS1	CAPNS1|XM_020977605.1|SingleHit|maker-91041-snap-gene-134.47	3635.1	-0.10582	0.275661	-0.383876	0.70107	0.813797	Capns1	ENSMUSG00000001794	7923.36	-1.14584	0.271579	-4.21919	2.45e-05	0.000144992
CARD10	CARD10|XM_020982541.1|MultiHit|fragGeneModel-156-gene62-frag1	1057.19	-0.995273	0.501339	-1.98523	0.0471188	0.133893	Card10	ENSMUSG00000033170	1025.01	-1.47638	0.320703	-4.60358	4.15e-06	2.83e-05
CARD14	CARD14|XM_021000782.1|SingleHit|maker-90925-snap-gene-12.25	64.4923	0.296315	0.519246	0.570663	0.568228	0.714212	Card14	ENSMUSG00000013483	204.226	3.66235	0.475269	7.70584	1.3e-14	2.56e-13
CARD6	CARD6|XM_020996280.1|SingleHit|maker-229-snap-gene-41.6	142.032	-0.829112	0.657698	-1.26063	0.207443	0.373858	Card6	ENSMUSG00000041849	445.065	1.46635	0.362139	4.04913	5.14e-05	0.000283786
CARM1	CARM1|XM_020994743.1|MultiHit|fragGeneModel-172-gene9-frag1	642.727	-0.0998683	0.307593	-0.324677	0.745426	0.845028	Carm1	ENSMUSG00000032185	700.72	-1.34368	0.344378	-3.90174	9.55e-05	0.000496554
CASP3	CASP3|XM_021007681.1|SingleHit|maker-126-snap-gene-183.21	105.217	0.831212	0.413732	2.00906	0.0445309	0.128335	Casp3	ENSMUSG00000031628	1651.17	1.62613	0.318493	5.10569	3.3e-07	2.67e-06
CASP6	CASP6|XM_021001395.1|SingleHit|maker-126-snap-gene-124.17	1425.9	-0.280961	0.306423	-0.916908	0.359191	0.536979	Casp6	ENSMUSG00000027997	1450.97	2.29692	0.285598	8.04249	8.8e-16	1.94e-14
CASTOR1	CASTOR1|XM_020996580.1|SingleHit|maker-99-augustus-gene-6.28	888.563	-0.72902	0.393945	-1.85056	0.0642328	0.166536	Castor1	ENSMUSG00000020424	236.219	-2.02108	0.539433	-3.74666	0.000179202	0.000874151
CASTOR2	CASTOR2|XM_021005622.1|MultiHit|fragGeneModel-186-gene48-frag1	104.992	-0.894511	0.714609	-1.25175	0.210661	0.377222	Castor2	ENSMUSG00000015944	544.135	-2.28165	0.408667	-5.58314	2.36e-08	2.27e-07
CASTOR2	CASTOR2|XM_021005622.1|MultiHit|fragGeneModel-186-gene48-frag2	37.261	-0.902365	0.702016	-1.28539	0.198656	0.363023	Castor2	ENSMUSG00000015944	544.135	-2.28165	0.408667	-5.58314	2.36e-08	2.27e-07
CATSPER4	CATSPER4|XM_020982976.1|MultiHit|fragGeneModel-91041-gene49-frag1	106.114	-0.196026	0.48889	-0.400961	0.688449	0.805121	Catsper4	ENSMUSG00000048003	14.8077	3.89881	1.58814	2.45496	0.0140902	0.0409027
CAV1	CAV1|XM_020979314.1|SingleHit|augustus_masked-84-processed-gene-48.0	3799.39	0.689503	0.515215	1.33828	0.180805	0.340337	Cav1	ENSMUSG00000007655	19824.9	-3.35573	0.280582	-11.9599	5.76e-33	4.78e-31
CAVIN1	CAVIN1|XM_020972708.1|SingleHit|augustus_masked-90750-processed-gene-42.1	6957.97	0.103408	0.351053	0.294565	0.768326	0.860645	Cavin1	ENSMUSG00000004044	13307.8	-2.76374	0.331775	-8.33017	8.07e-17	1.96e-15
CBX5	CBX5|XM_020966102.1|SingleHit|snap_masked-454-processed-gene-9.14	886.65	-0.843877	0.54972	-1.5351	0.124759	0.264073	Cbx5	ENSMUSG00000009575	1839.16	-1.32726	0.281756	-4.71068	2.47e-06	1.75e-05
CCDC117	CCDC117|XM_020996599.1|SingleHit|maker-99-augustus-gene-12.22	708.22	-0.0131034	0.381188	-0.0343752	0.972578	0.985226	Ccdc117	ENSMUSG00000020482	1307.86	1.01477	0.348354	2.91305	0.00357919	0.0126015
CCDC13	CCDC13|XM_020999130.1|SingleHit|maker-227-snap-gene-43.18	87.1026	0.2941	0.438185	0.671178	0.502107	0.663482	Ccdc13	ENSMUSG00000079235	209.86	5.51798	0.509196	10.8366	2.31e-27	1.33e-25
CCDC138	CCDC138|XM_020965190.1|SingleHit|maker-214-snap-gene-24.14	266.499	0.894936	0.474719	1.88519	0.0594039	0.157499	Ccdc138	ENSMUSG00000038010	214.604	2.12961	0.428512	4.96978	6.7e-07	5.2e-06
CCDC157	CCDC157|XM_020996619.1|SingleHit|maker-89900-augustus-gene-0.5	8.57021	0.911229	1.2223	0.745501	0.455969	0.625492	Ccdc157	ENSMUSG00000051427	332.84	-1.78856	0.364856	-4.90209	9.48e-07	7.18e-06
CCDC170	CCDC170|XM_020986616.1|SingleHit|maker-90784-augustus-gene-24.18	43.4899	0.644728	0.906051	0.71158	0.476725	0.643343	Ccdc170	ENSMUSG00000019767	51.9938	-4.0265	1.05487	-3.81705	0.000135059	0.000675674
CCDC57	CCDC57|XM_021000948.1|SingleHit|augustus_masked-90617-processed-gene-5.8	79.501	0.366261	0.500011	0.732505	0.46386	0.63214	Ccdc57	ENSMUSG00000048445	239.283	1.37669	0.448559	3.06914	0.00214677	0.00806881
CCDC6	CCDC6|XM_020998175.1|MultiHit|fragGeneModel-490-gene15-frag1	2055.17	-0.0221393	0.287613	-0.0769759	0.938643	0.965185	Ccdc6	ENSMUSG00000048701	4064.27	2.13177	0.282005	7.55935	4.05e-14	7.56e-13
CCDC62	CCDC62|XM_020970170.1|SingleHit|maker-99-augustus-gene-83.13	30.4901	0.459502	0.684292	0.671499	0.501902	0.663313	Ccdc62	ENSMUSG00000061882	84.5867	-2.18804	0.622649	-3.51409	0.000441269	0.00197683
CCDC66	CCDC66|XM_020970582.1|SingleHit|maker-174-snap-gene-217.15	759.36	0.578239	0.349542	1.65428	0.0980714	0.223646	Ccdc66	ENSMUSG00000046753	87.1366	-2.03196	0.731802	-2.77665	0.00549221	0.0182567
CCDC80	CCDC80|XM_021007125.1|SingleHit|maker-90792-snap-gene-30.33	1279.72	0.683289	0.613375	1.11398	0.265286	0.441252	Ccdc80	ENSMUSG00000022665	11447.2	-4.58878	0.241087	-19.0337	8.96e-81	7.02e-78
CCDC85C	CCDC85C|XM_021007325.1|MultiHit|fragGeneModel-67-gene7-frag1	29.6969	0.700478	0.58797	1.19135	0.233516	0.404475	Ccdc85c	ENSMUSG00000084883	1059.18	2.46334	0.275082	8.9549	3.4e-19	1.05e-17
CCDC85C	CCDC85C|XM_021007325.1|MultiHit|fragGeneModel-66-gene8-frag2	55.1324	0.24596	0.76901	0.31984	0.74909	0.847509	Ccdc85c	ENSMUSG00000084883	1059.18	2.46334	0.275082	8.9549	3.4e-19	1.05e-17
CCDC85C	CCDC85C|XM_021007325.1|MultiHit|fragGeneModel-67-gene7-frag2	192.691	0.284162	0.765299	0.371309	0.710407	0.820609	Ccdc85c	ENSMUSG00000084883	1059.18	2.46334	0.275082	8.9549	3.4e-19	1.05e-17
CCL19	CCL19|XM_020966973.1|SingleHit|maker-520-augustus-gene-2.42	304.394	0.185041	0.67765	0.273063	0.784805	0.870889	Ccl19	ENSMUSG00000071005	92.8973	5.31866	0.715347	7.43508	1.05e-13	1.85e-12
CCM2L	CCM2L|XM_020990712.1|SingleHit|maker-90879-augustus-gene-47.18	107.02	-0.193995	0.696918	-0.278362	0.780735	0.868379	Ccm2l	ENSMUSG00000027474	397.927	-2.03352	0.495912	-4.10058	4.12e-05	0.000232547
CCND1	CCND1|XM_020970847.1|SingleHit|maker-90721-augustus-gene-19.5	995.481	0.080155	0.944053	0.0849052	0.932337	0.961751	Ccnd1	ENSMUSG00000070348	419.045	-1.71629	0.45292	-3.78939	0.00015102	0.000747881
CCR7	CCR7|XM_020997580.1|SingleHit|maker-90887-augustus-gene-3.39	41.7563	0.0742824	1.03249	0.0719446	0.942646	0.967367	Ccr7	ENSMUSG00000037944	204.044	3.96728	0.583862	6.7949	1.08e-11	1.56e-10
CD164L2	CD164L2|XM_020983251.1|SingleHit|maker-91041-snap-gene-17.29	32.5538	0.182318	1.14097	0.159792	0.873045	0.926192	Cd164l2	ENSMUSG00000028865	222.318	1.51182	0.49981	3.02479	0.00248809	0.00919292
CD19	CD19|XM_021006522.1|SingleHit|maker-138-snap-gene-102.60	5.98531	-0.173831	1.89383	-0.0917882	0.926866	0.958518	Cd19	ENSMUSG00000030724	268.297	5.76373	0.833755	6.91298	4.75e-12	7.14e-11
CD248	CD248|XM_020968367.1|SingleHit|snap_masked-90721-processed-gene-10.33	769.471	0.583221	0.738878	0.789332	0.429918	0.603054	Cd248	ENSMUSG00000056481	2206.89	-4.12002	0.406332	-10.1395	3.69e-24	1.68e-22
CD2AP	CD2AP|XM_020993897.1|SingleHit|maker-90701-snap-gene-8.18	1145.23	-0.712871	0.539304	-1.32184	0.186223	0.346461	Cd2ap	ENSMUSG00000061665	4626.17	1.94179	0.242074	8.02149	1.04e-15	2.29e-14
CD3D	CD3D|XM_020984780.1|SingleHit|maker-90723-augustus-gene-4.21	47.2605	0.108472	0.975493	0.111197	0.91146	0.948449	Cd3d	ENSMUSG00000032094	169.919	3.86334	0.847638	4.55777	5.17e-06	3.47e-05
CD3EAP	CD3EAP|XM_020980123.1|SingleHit|maker-185-augustus-gene-135.42	8.12355	0.851963	1.01791	0.836976	0.402606	0.577992	Cd3eap	ENSMUSG00000047649	707.695	1.86808	0.347536	5.37523	7.65e-08	6.87e-07
CD4	CD4|XM_020994251.1|SingleHit|snap_masked-470-processed-gene-25.63	190.221	0.254055	0.609424	0.416878	0.676768	0.795673	Cd4	ENSMUSG00000023274	238.662	2.25099	0.68775	3.27298	0.00106419	0.00432996
CD40LG	CD40LG|XM_020971763.1|SingleHit|maker-90881-augustus-gene-41.15	8.81793	-0.022797	1.33776	-0.0170412	0.986404	0.992799	Cd40lg	ENSMUSG00000031132	17.0201	3.51185	1.38892	2.52848	0.0114557	0.0343697
CD6	CD6|XM_020976086.1|SingleHit|maker-90397-augustus-gene-4.31	55.5169	-0.447541	0.584472	-0.765719	0.443843	0.614722	Cd6	ENSMUSG00000024670	91.4439	2.21371	0.903096	2.45125	0.0142362	0.0412653
CD63	CD63|XM_020989956.1|MultiHit|fragGeneModel-154-gene7-frag1	8516.58	-0.419317	0.282846	-1.48249	0.138209	0.283542	Cd63	ENSMUSG00000025351	5205.87	-1.30743	0.251496	-5.19862	2.01e-07	1.69e-06
CD68	CD68|XM_020966521.1|SingleHit|maker-673-augustus-gene-1.46	465.835	0.303018	0.319189	0.949338	0.342449	0.521496	Cd68	ENSMUSG00000018774	634.229	-1.78569	0.456699	-3.91	9.23e-05	0.000481449
CD7	CD7|XM_021000862.1|SingleHit|augustus_masked-90617-processed-gene-5.4	171.42	-0.710982	0.883752	-0.804503	0.421106	0.59442	Cd7	ENSMUSG00000025163	51.3839	2.23055	0.920992	2.4219	0.0154397	0.0442496
CD72	CD72|XM_020977041.1|MultiHit|fragGeneModel-120-gene5-frag1	4.68508	0.991156	2.39064	0.414599	0.678436	0.79709	Cd72	ENSMUSG00000028459	198.598	1.83836	0.53868	3.41271	0.000643194	0.00277297
CD82	CD82|XM_021009729.1|SingleHit|maker-188-augustus-gene-115.3	5544.22	-0.248367	0.499991	-0.496743	0.61937	0.752317	Cd82	ENSMUSG00000027215	5440.78	3.37497	0.374393	9.0145	1.98e-19	6.18e-18
CD9	CD9|XM_020994363.1|SingleHit|maker-78-augustus-gene-1.3	11869.6	0.757048	0.416757	1.81652	0.0692903	0.176201	Cd9	ENSMUSG00000030342	2877.94	1.17869	0.421297	2.79776	0.00514585	0.0172668
CD96	CD96|XM_021007170.1|SingleHit|maker-90792-augustus-gene-29.10	31.2007	-0.44377	0.867271	-0.511685	0.608872	0.74434	Cd96	ENSMUSG00000022657	43.1147	3.33027	0.795944	4.18405	2.86e-05	0.000166975
CDC25A	CDC25A|XM_020999262.1|SingleHit|maker-227-augustus-gene-57.28	106.361	0.192054	0.658017	0.291867	0.770388	0.862152	Cdc25a	ENSMUSG00000032477	788.576	1.757	0.295689	5.94206	2.81e-09	3.09e-08
CDC42BPG	CDC42BPG|XM_020968308.1|SingleHit|maker-90721-snap-gene-6.56	1463.81	0.38041	0.481207	0.790534	0.429216	0.602437	Cdc42bpg	ENSMUSG00000024769	2892.76	2.27073	0.275829	8.23239	1.84e-16	4.3e-15
CDC42EP3	CDC42EP3|XM_020964869.1|SingleHit|maker-90407-snap-gene-4.39	375.027	0.895981	0.408143	2.19526	0.028145	0.0922339	Cdc42ep3	ENSMUSG00000036533	605.362	1.25644	0.327907	3.83169	0.000127264	0.000640935
CDCA4	CDCA4|XM_020991256.1|MultiHit|fragGeneModel-189-gene54-frag1	556.835	0.739769	0.43452	1.7025	0.088662	0.208422	Cdca4	ENSMUSG00000047832	626.688	1.42414	0.314904	4.52247	6.11e-06	4.04e-05
CDH23	CDH23|XM_020994432.1|SingleHit|maker-90825-snap-gene-5.31	229.466	0.685882	0.528088	1.2988	0.194012	0.356738	Cdh23	ENSMUSG00000012819	57.2676	-3.41941	1.07858	-3.1703	0.00152281	0.00594539
CDH5	CDH5|XM_020989452.1|SingleHit|maker-176-augustus-gene-62.18	953.365	-0.343251	0.530705	-0.646782	0.517773	0.67606	Cdh5	ENSMUSG00000031871	4369.49	-1.43756	0.492739	-2.91749	0.00352861	0.012448
CDK14	CDK14|XM_020987443.1|MultiHit|fragGeneModel-178-gene19-frag5	107.716	-0.820843	0.52581	-1.5611	0.118499	0.255086	Cdk14	ENSMUSG00000028926	601.877	-2.457	0.497435	-4.93933	7.84e-07	6.02e-06
CDK18	CDK18|XM_021003105.1|SingleHit|maker-90895-snap-gene-106.19	601.69	-0.163055	0.526659	-0.309604	0.756862	0.853496	Cdk18	ENSMUSG00000026437	1095.13	2.81133	0.368661	7.62578	2.43e-14	4.64e-13
CDKL3	CDKL3|XM_020991196.1|SingleHit|maker-189-augustus-gene-20.5	55.7194	0.491417	0.768081	0.639798	0.522304	0.679129	Cdkl3	ENSMUSG00000020389	91.6862	-3.19877	0.828055	-3.86299	0.000112006	0.000572629
CDKL5	CDKL5|XM_021007392.1|SingleHit|maker-419-snap-gene-39.8	162.434	0.899224	0.585568	1.53564	0.124625	0.263913	Cdkl5	ENSMUSG00000031292	294.599	2.13698	0.386951	5.52262	3.34e-08	3.14e-07
CDKN1C	CDKN1C|XM_020970867.1|SingleHit|maker-88904-augustus-gene-0.7	222.495	0.535103	0.650975	0.822002	0.411076	0.585799	Cdkn1c	ENSMUSG00000037664	485.498	-3.26368	0.453523	-7.19628	6.19e-13	1.02e-11
CDO1	CDO1|XM_020967392.1|SingleHit|maker-183-augustus-gene-45.14	107.545	0.355044	0.760515	0.466847	0.640609	0.769061	Cdo1	ENSMUSG00000033022	19405.5	-4.2305	0.28619	-14.7821	1.91e-49	3.94e-47
CDPF1	CDPF1|XM_020977465.1|SingleHit|maker-370-augustus-gene-1.17	20.075	-0.163752	0.777837	-0.210523	0.83326	0.902706	Cdpf1	ENSMUSG00000064284	1061.06	1.87956	0.273807	6.86454	6.67e-12	9.88e-11
CDR2	CDR2|XM_020965312.1|SingleHit|maker-175-augustus-gene-83.9	365.644	-0.532372	0.330686	-1.6099	0.10742	0.238132	Cdr2	ENSMUSG00000030878	536.151	-2.3938	0.469492	-5.09869	3.42e-07	2.76e-06
CDV3	CDV3|XM_020987294.1|SingleHit|augustus_masked-185-processed-gene-15.5	3178.28	-0.737079	0.329834	-2.2347	0.0254373	0.0854074	Cdv3	ENSMUSG00000032803	4771.24	1.2837	0.258319	4.96944	6.71e-07	5.21e-06
CEBPG	CEBPG|XM_020985027.1|SingleHit|maker-171-snap-gene-64.7	221.775	0.0952584	0.442308	0.215367	0.829481	0.899849	Cebpg	ENSMUSG00000056216	4594.26	1.07708	0.267385	4.0282	5.62e-05	0.000307415
CELF2	CELF2|XM_020999710.1|MultiHit|fragGeneModel-80-gene48-frag1	50.1213	0.112123	0.631073	0.177671	0.858982	0.917671	Celf2	ENSMUSG00000002107	3133.67	-2.22631	0.281743	-7.90192	2.75e-15	5.78e-14
CEP128	CEP128|XM_020976328.1|MultiHit|fragGeneModel-189-gene10-frag2	16.7561	-0.00201669	0.863302	-0.00233602	0.998136	0.999238	Cep128	ENSMUSG00000061533	83.4308	-2.16481	0.744211	-2.90886	0.00362751	0.0127487
CEP128	CEP128|XM_020976328.1|MultiHit|fragGeneModel-189-gene10-frag1	57.6564	0.629447	0.628899	1.00087	0.316889	0.496447	Cep128	ENSMUSG00000061533	83.4308	-2.16481	0.744211	-2.90886	0.00362751	0.0127487
CEP170	CEP170|XM_020982076.1|SingleHit|maker-90633-augustus-gene-6.10	394.535	0.673929	0.480657	1.4021	0.160885	0.313598	Cep170	ENSMUSG00000057335	803.399	-1.81597	0.34894	-5.20424	1.95e-07	1.65e-06
CEP170B	CEP170B|XM_020979475.1|MultiHit|fragGeneModel-64-gene38-frag1	2794.59	0.104159	0.52822	0.197189	0.84368	0.909101	Cep170b	ENSMUSG00000072825	2113	2.635	0.298675	8.82229	1.12e-18	3.24e-17
CEP19	CEP19|XM_020986053.1|SingleHit|maker-90654-augustus-gene-22.17	318.773	-0.774394	0.408547	-1.89548	0.0580285	0.155118	Cep19	ENSMUSG00000035790	405.308	1.31472	0.353032	3.72407	0.000196033	0.000950372
CEP295	CEP295|XM_021000587.1|MultiHit|fragGeneModel-91133-gene73-frag2	51.669	0.0938752	0.792344	0.118478	0.905689	0.945028	Cep295	ENSMUSG00000046111	243.41	-1.62115	0.418697	-3.87189	0.000107996	0.0005543
CEP295	CEP295|XM_021000587.1|MultiHit|fragGeneModel-91133-gene73-frag1	200.48	0.679451	0.513982	1.32193	0.18619	0.346461	Cep295	ENSMUSG00000046111	243.41	-1.62115	0.418697	-3.87189	0.000107996	0.0005543
CEP76	CEP76|XM_020985575.1|SingleHit|maker-38-snap-gene-66.21	266.319	0.1975	0.472434	0.418049	0.675911	0.795115	Cep76	ENSMUSG00000073542	457.678	1.58688	0.327553	4.84465	1.27e-06	9.43e-06
CERCAM	CERCAM|XM_020965742.1|SingleHit|maker-90779-augustus-gene-35.23	524.216	-0.510938	0.627533	-0.814201	0.41553	0.589009	Cercam	ENSMUSG00000039787	329.513	-2.65596	0.445376	-5.96341	2.47e-09	2.74e-08
CFAP100	CFAP100|XM_020981147.1|SingleHit|maker-174-snap-gene-63.13	26.1732	-0.738302	0.801031	-0.921689	0.356691	0.534586	Cfap100	ENSMUSG00000048794	36.315	-2.32807	0.936544	-2.48581	0.0129257	0.0380392
CFAP36	CFAP36|XM_020996286.1|SingleHit|maker-90842-augustus-gene-72.7	134.363	0.659998	0.530528	1.24404	0.213485	0.380921	Cfap36	ENSMUSG00000020462	427.623	-2.46203	0.392293	-6.276	3.47e-10	4.24e-09
CFB	CFB|XM_020974307.1|SingleHit|augustus_masked-90865-processed-gene-16.4	1179.9	-0.184361	0.937449	-0.196663	0.844092	0.909148	Cfb	ENSMUSG00000090231	11.8038	-5.88992	2.12357	-2.7736	0.00554406	0.0183888
CGN	CGN|XM_021005228.1|SingleHit|maker-186-augustus-gene-104.10	1838.46	0.36014	0.364049	0.989263	0.322534	0.502213	Cgn	ENSMUSG00000068876	1305.58	3.85683	1.36378	2.82805	0.00468322	0.0159108
CGNL1	CGNL1|XM_020981694.1|MultiHit|fragGeneModel-37-gene58-frag2	899.572	0.121516	0.471157	0.257909	0.796477	0.877893	Cgnl1	ENSMUSG00000032232	2885.79	-2.2248	0.261026	-8.52328	1.55e-17	4.03e-16
CGNL1	CGNL1|XM_020981694.1|MultiHit|fragGeneModel-37-gene58-frag1	107.388	0.69163	0.567263	1.21924	0.222753	0.391979	Cgnl1	ENSMUSG00000032232	2885.79	-2.2248	0.261026	-8.52328	1.55e-17	4.03e-16
CHAF1B	CHAF1B|XM_020995974.1|SingleHit|maker-90897-augustus-gene-52.33	72.1003	0.385391	0.892511	0.431805	0.665883	0.788254	Chaf1b	ENSMUSG00000022945	317.324	2.8566	0.678912	4.20761	2.58e-05	0.000152039
CHDH	CHDH|XM_020970625.1|SingleHit|maker-174-augustus-gene-227.22	406.916	0.216708	0.487713	0.444335	0.656801	0.781161	Chdh	ENSMUSG00000015970	1562.73	-2.99207	0.282919	-10.5757	3.86e-26	2.02e-24
CHEK2	CHEK2|XM_020996586.1|SingleHit|maker-99-augustus-gene-13.15	110.092	0.123159	0.446504	0.27583	0.782679	0.869301	Chek2	ENSMUSG00000029521	839.802	2.83817	0.333232	8.51711	1.64e-17	4.23e-16
CHIC2	CHIC2|XM_020975300.1|SingleHit|maker-76-augustus-gene-38.14	782.723	-0.376539	0.336944	-1.11751	0.263775	0.439268	Chic2	ENSMUSG00000029229	1290.99	1.03031	0.278835	3.69506	0.000219837	0.00105352
CHKA	CHKA|XM_020968219.1|MultiHit|fragGeneModel-689-gene5-frag1	14.1403	0.0771571	0.964089	0.0800311	0.936212	0.963823	Chka	ENSMUSG00000024843	5929.61	3.99536	0.468536	8.52733	1.5e-17	3.9e-16
CHKA	CHKA|XM_020968219.1|MultiHit|fragGeneModel-689-gene5-frag2	25.646	-0.420112	0.819788	-0.512464	0.608326	0.744024	Chka	ENSMUSG00000024843	5929.61	3.99536	0.468536	8.52733	1.5e-17	3.9e-16
CHKA	CHKA|XM_020968219.1|MultiHit|fragGeneModel-90721-gene11-frag2	8.62271	-0.669197	1.35472	-0.493974	0.621325	0.753894	Chka	ENSMUSG00000024843	5929.61	3.99536	0.468536	8.52733	1.5e-17	3.9e-16
CHMP2B	CHMP2B|XM_020970705.1|MultiHit|fragGeneModel-213-gene4-frag1	885.219	0.126224	0.364157	0.346619	0.728877	0.833635	Chmp2b	ENSMUSG00000004843	2310.2	1.32973	0.287471	4.62561	3.73e-06	2.57e-05
CHMP6	CHMP6|XM_021000900.1|SingleHit|maker-90617-augustus-gene-14.12	1675.81	-0.360391	0.355333	-1.01423	0.310471	0.489633	Chmp6	ENSMUSG00000025371	803.278	1.24255	0.326795	3.80222	0.000143405	0.000713599
CHN1	CHN1|XM_020991013.1|MultiHit|fragGeneModel-90763-gene7-frag1	273.316	0.627209	0.577211	1.08662	0.277205	0.455253	Chn1	ENSMUSG00000056486	224.401	-1.68199	0.526926	-3.19208	0.00141252	0.0055699
CHRNB1	CHRNB1|XM_020966697.1|SingleHit|snap_masked-673-processed-gene-1.15	111.139	-0.0966432	0.445086	-0.217134	0.828104	0.899009	Chrnb1	ENSMUSG00000041189	146.967	-2.61762	0.574844	-4.55362	5.27e-06	3.53e-05
CHST1	CHST1|XM_021009843.1|SingleHit|maker-188-snap-gene-119.6	41.003	0.104219	0.801987	0.129952	0.896605	0.939973	Chst1	ENSMUSG00000027221	3412.06	-3.66911	0.303663	-12.0828	1.3e-33	1.13e-31
CHST15	CHST15|XM_020964080.1|SingleHit|maker-37-augustus-gene-346.26	382.994	-0.186745	0.382979	-0.487611	0.625826	0.757382	Chst15	ENSMUSG00000030930	933.78	-1.70072	0.570385	-2.9817	0.0028665	0.0104123
CHSY1	CHSY1|XM_020963694.1|SingleHit|augustus_masked-37-processed-gene-166.0	238.641	0.313533	0.34779	0.9015	0.367322	0.543477	Chsy1	ENSMUSG00000032640	497.563	-1.69884	0.466194	-3.64407	0.00026836	0.00126197
CHUK	CHUK|XM_020994484.1|SingleHit|maker-90825-augustus-gene-36.18	641.344	-0.0868121	0.459348	-0.18899	0.850101	0.913001	Chuk	ENSMUSG00000025199	2328.62	1.27108	0.264562	4.80449	1.55e-06	1.14e-05
CIB1	CIB1|XM_020965303.1|SingleHit|maker-424-snap-gene-0.9	78.3063	0.283454	0.441038	0.642696	0.520421	0.67815	Cib1	ENSMUSG00000030538	1359.74	1.15986	0.270737	4.28408	1.84e-05	0.000111236
CIITA	CIITA|XM_020972510.1|MultiHit|fragGeneModel-118-gene2-frag1	384.664	-0.61484	0.46947	-1.30965	0.190316	0.351822	Ciita	ENSMUSG00000022504	368.884	1.58191	0.550802	2.87202	0.00407856	0.0141061
CINP	CINP|XM_020971113.1|MultiHit|fragGeneModel-64-gene5-frag1	294.207	0.677172	0.371338	1.8236	0.0682126	0.174026	Cinp	ENSMUSG00000021276	1146.16	1.12214	0.278754	4.02555	5.68e-05	0.00031037
CISD3	CISD3|XM_020997772.1|SingleHit|maker-90887-augustus-gene-9.41	162.435	-0.664336	0.435539	-1.52532	0.127179	0.268005	Cisd3	ENSMUSG00000078695	1098.32	-2.2066	0.295431	-7.46908	8.08e-14	1.45e-12
CKB	CKB|XM_020971180.1|MultiHit|fragGeneModel-64-gene21-frag1	3288.96	-0.141169	0.398987	-0.35382	0.723474	0.830027	Ckb	ENSMUSG00000001270	823.168	-1.5807	0.299104	-5.28478	1.26e-07	1.09e-06
CLCN3	CLCN3|XM_020997870.1|SingleHit|maker-126-augustus-gene-251.9	3133.58	-0.442802	0.333849	-1.32635	0.184723	0.344695	Clcn3	ENSMUSG00000004319	3590.18	2.41826	0.269258	8.98119	2.68e-19	8.29e-18
CLCN5	CLCN5|XM_020978935.1|SingleHit|maker-76375-augustus-gene-0.2	2137.15	-0.790848	0.377125	-2.09704	0.0359897	0.109759	Clcn5	ENSMUSG00000004317	1014.85	2.17901	0.371914	5.85892	4.66e-09	4.98e-08
CLDN12	CLDN12|XM_020987444.1|SingleHit|maker-178-augustus-gene-11.10	476.796	-0.776125	0.355068	-2.18585	0.0288265	0.0936674	Cldn12	ENSMUSG00000046798	1847.11	1.92691	0.35106	5.48882	4.05e-08	3.76e-07
CLDND1	CLDND1|XM_020977962.1|SingleHit|maker-419-snap-gene-44.17	1022.22	0.537651	0.326169	1.64838	0.0992738	0.225493	Cldnd1	ENSMUSG00000022744	1712.93	1.3343	0.273187	4.8842	1.04e-06	7.82e-06
CLEC11A	CLEC11A|XM_020971975.1|SingleHit|maker-398-augustus-gene-0.31	148.872	0.560422	0.388029	1.44428	0.148661	0.297477	Clec11a	ENSMUSG00000004473	100.461	-2.4985	0.91218	-2.73904	0.00616191	0.0201045
CLEC3B	CLEC3B|XM_020987342.1|SingleHit|maker-185-augustus-gene-10.10	1059.87	-0.566307	0.435823	-1.2994	0.193808	0.356518	Clec3b	ENSMUSG00000025784	3881.53	-2.99068	0.380193	-7.8662	3.66e-15	7.65e-14
CLIP3	CLIP3|XM_020977296.1|SingleHit|maker-91041-snap-gene-135.91	1348.9	-0.788031	0.451522	-1.74528	0.0809369	0.195517	Clip3	ENSMUSG00000013921	370.429	-1.83808	0.466806	-3.93757	8.23e-05	0.000435006
CLIP4	CLIP4|XM_020983754.1|SingleHit|maker-90845-augustus-gene-35.7	638.533	-0.484499	0.355149	-1.36422	0.1725	0.329528	Clip4	ENSMUSG00000024059	171.989	-3.56285	0.595319	-5.98477	2.17e-09	2.42e-08
CLN3	CLN3|XM_021006907.1|SingleHit|maker-138-augustus-gene-102.40	1884.01	0.1614	0.426844	0.378125	0.705338	0.816395	Cln3	ENSMUSG00000030720	2232.75	3.08812	0.284683	10.8476	2.05e-27	1.19e-25
CLN5	CLN5|XM_020973250.1|SingleHit|maker-90730-snap-gene-45.34	156.738	-0.493371	0.444319	-1.1104	0.266827	0.442822	Cln5	ENSMUSG00000022125	1609.33	1.23181	0.273282	4.50747	6.56e-06	4.32e-05
CLN6	CLN6|XM_020982513.1|MultiHit|fragGeneModel-37-gene68-frag1	784.64	-0.718871	0.458828	-1.56676	0.117172	0.253193	Cln6	ENSMUSG00000032245	949.842	1.56379	0.3046	5.1339	2.84e-07	2.32e-06
CLP1	CLP1|XM_020974357.1|MultiHit|fragGeneModel-90195-gene1-frag1	755.926	0.0146223	0.31002	0.0471656	0.962381	0.978971	Clp1	ENSMUSG00000027079	617.093	1.11826	0.395766	2.82555	0.00471994	0.0160216
CLP1	CLP1|XM_020974357.1|MultiHit|fragGeneModel-164-gene5-frag1	10.4984	-0.0378094	0.929252	-0.040688	0.967545	0.982252	Clp1	ENSMUSG00000027079	617.093	1.11826	0.395766	2.82555	0.00471994	0.0160216
CLPX	CLPX|XM_020983376.1|SingleHit|maker-37-augustus-gene-130.31	1632.97	-0.568828	0.291058	-1.95435	0.0506601	0.140646	Clpx	ENSMUSG00000015357	5461.24	2.16676	0.313883	6.90309	5.09e-12	7.63e-11
CLSTN3	CLSTN3|XM_020994373.1|SingleHit|maker-470-snap-gene-25.117	135.656	0.761476	2.68256	0.283862	0.776516	0.866045	Clstn3	ENSMUSG00000008153	1306.61	-3.83184	0.305967	-12.5237	5.54e-36	5.68e-34
CLU	CLU|XM_020983983.1|SingleHit|maker-90845-snap-gene-13.17	157712	0.426126	0.712393	0.598161	0.549733	0.700003	Clu	ENSMUSG00000022037	21623.9	4.56259	0.261554	17.4441	3.81e-68	1.74e-65
CLUH	CLUH|XM_021006986.1|SingleHit|maker-186-augustus-gene-58.15	1663.14	-0.179748	0.369624	-0.4863	0.626754	0.758133	Cluh	ENSMUSG00000020741	7063.33	-1.3732	0.355646	-3.86113	0.000112862	0.000576125
CMAS	CMAS|XM_020994264.1|MultiHit|fragGeneModel-79-gene69-frag1	26.2632	-0.258635	1.02409	-0.252552	0.800615	0.880651	Cmas	ENSMUSG00000030282	2251.53	1.91644	0.27172	7.053	1.75e-12	2.76e-11
CMIP	CMIP|XM_020992639.1|SingleHit|maker-90845-snap-gene-75.18	1256.94	0.975575	0.397405	2.45486	0.0140938	0.0551806	Cmip	ENSMUSG00000034390	951.821	-1.75245	0.415135	-4.22139	2.43e-05	0.000143735
CMTM4	CMTM4|XM_020989444.1|SingleHit|maker-176-snap-gene-61.23	2953.58	-0.34887	0.594219	-0.587106	0.557132	0.705982	Cmtm4	ENSMUSG00000096188	2886.51	1.23636	0.294012	4.20513	2.61e-05	0.000153429
CMTM6	CMTM6|XM_020993282.1|SingleHit|maker-185-augustus-gene-79.17	2073.91	0.798856	0.354416	2.25401	0.0241958	0.0823477	Cmtm6	ENSMUSG00000032434	7313.51	2.19179	0.251474	8.71576	2.89e-18	8.07e-17
CMTM8	CMTM8|XM_020993384.1|MultiHit|fragGeneModel-185-gene39-frag1	47.0298	-0.675998	0.703058	-0.961512	0.336295	0.51559	Cmtm8	ENSMUSG00000041012	1081.78	3.4339	0.380726	9.01936	1.89e-19	5.94e-18
CMTM8	CMTM8|XM_020993384.1|MultiHit|fragGeneModel-185-gene39-frag2	104.433	-0.873046	0.695351	-1.25555	0.20928	0.375871	Cmtm8	ENSMUSG00000041012	1081.78	3.4339	0.380726	9.01936	1.89e-19	5.94e-18
CNN1	CNN1|XM_020995328.1|SingleHit|snap_masked-172-processed-gene-13.40	1133.19	0.0738059	0.633515	0.116502	0.907255	0.945744	Cnn1	ENSMUSG00000001349	1714.02	2.66447	0.45966	5.79661	6.77e-09	7.05e-08
CNP	CNP|XM_020972731.1|SingleHit|maker-90750-snap-gene-42.85	1977.24	-0.268997	0.255164	-1.05421	0.291786	0.471029	Cnp	ENSMUSG00000006782	2437.09	1.92311	0.297762	6.45853	1.06e-10	1.38e-09
CNPPD1	CNPPD1|XM_021002847.1|SingleHit|snap_masked-688-processed-gene-1.27	1258.42	0.024555	0.375694	0.065359	0.947888	0.969379	Cnppd1	ENSMUSG00000033159	3013.87	1.46995	0.267481	5.49552	3.9e-08	3.63e-07
CNRIP1	CNRIP1|XM_020985403.1|SingleHit|maker-90775-augustus-gene-17.8	56.813	0.978848	0.636642	1.53752	0.124167	0.263229	Cnrip1	ENSMUSG00000044629	120.457	-2.50405	0.602385	-4.15689	3.23e-05	0.000186004
CNTLN	CNTLN|XM_021002222.1|MultiHit|fragGeneModel-187-gene14-frag3	4.14464	-0.411889	1.74337	-0.23626	0.813231	0.889144	Cntln	ENSMUSG00000038070	295.781	-2.08353	0.387605	-5.3754	7.64e-08	6.86e-07
COBL	COBL|XM_020981297.1|MultiHit|fragGeneModel-174-gene44-frag1	1243.47	-0.559538	0.292012	-1.91615	0.0553464	0.150043	Cobl	ENSMUSG00000020173	1034.49	4.39125	0.440818	9.9616	2.24e-23	9.62e-22
COBL	COBL|XM_020981297.1|MultiHit|fragGeneModel-174-gene44-frag2	106.177	-0.512966	0.665189	-0.771159	0.440613	0.612422	Cobl	ENSMUSG00000020173	1034.49	4.39125	0.440818	9.9616	2.24e-23	9.62e-22
COL12A1	COL12A1|XM_021000133.1|SingleHit|maker-90734-augustus-gene-40.4	3616.64	0.734743	0.58074	1.26518	0.205805	0.371793	Col12a1	ENSMUSG00000032332	301.994	-1.4218	0.444193	-3.20087	0.00137015	0.00541917
COL14A1	COL14A1|XM_020964970.1|SingleHit|maker-98-augustus-gene-116.17	509.465	-0.0211999	0.508255	-0.0417112	0.966729	0.981713	Col14a1	ENSMUSG00000022371	2082.29	-2.72675	0.261716	-10.4187	2.04e-25	1.01e-23
COL18A1	COL18A1|XM_020973355.1|SingleHit|maker-387-augustus-gene-4.16	2177.34	0.717337	0.585889	1.22436	0.220817	0.389567	Col18a1	ENSMUSG00000001435	3130.44	-3.74224	0.5496	-6.80902	9.83e-12	1.42e-10
COL23A1	COL23A1|XM_020998825.1|SingleHit|maker-90994-augustus-gene-8.14	47.1905	0.714643	0.876164	0.81565	0.4147	0.588289	Col23a1	ENSMUSG00000063564	94.5249	-2.14629	0.628881	-3.41288	0.000642804	0.0027719
COL4A1	COL4A1|XM_020970063.1|SingleHit|maker-214-augustus-gene-56.8	8241.15	0.406885	0.634876	0.640889	0.521595	0.678822	Col4a1	ENSMUSG00000031502	23236.4	-3.18695	0.549897	-5.79555	6.81e-09	7.09e-08
COL4A2	COL4A2|XM_020970060.1|MultiHit|fragGeneModel-214-gene4-frag1	5609.92	0.641613	0.532582	1.20472	0.22831	0.39818	Col4a2	ENSMUSG00000031503	14729.5	-3.1445	0.573563	-5.4824	4.2e-08	3.89e-07
COL5A3	COL5A3|XM_020995178.1|SingleHit|maker-172-augustus-gene-20.52	455.283	0.280806	0.573039	0.490029	0.624113	0.755897	Col5a3	ENSMUSG00000004098	8580.41	-4.49286	1.32774	-3.38385	0.000714759	0.00304531
COL6A5	COL6A5|XM_020987253.1|MultiHit|fragGeneModel-185-gene23-frag1	20.6018	0.347058	1.18372	0.293192	0.769375	0.861634	Col6a5	ENSMUSG00000091345	81.1838	-2.66321	1.048	-2.54122	0.0110465	0.0332805
COL6A5	COL6A5|XM_020987253.1|MultiHit|fragGeneModel-185-gene23-frag3	8.74563	-0.944996	1.56802	-0.602669	0.546729	0.697838	Col6a5	ENSMUSG00000091345	81.1838	-2.66321	1.048	-2.54122	0.0110465	0.0332805
COL6A6	COL6A6|XM_020987254.1|SingleHit|maker-185-augustus-gene-25.17	633.843	-0.409057	1.06816	-0.382957	0.701752	0.814423	Col6a6	ENSMUSG00000043719	115.775	-1.7318	0.59656	-2.90298	0.00369633	0.0129464
COMMD9	COMMD9|XM_020963897.1|SingleHit|maker-188-augustus-gene-87.22	1468.17	0.133938	0.343942	0.389421	0.696965	0.811161	Commd9	ENSMUSG00000027163	1150.08	1.15912	0.302896	3.8268	0.000129819	0.000651792
COMTD1	COMTD1|XM_021006189.1|SingleHit|maker-90762-augustus-gene-7.20	470.522	-0.375845	0.623709	-0.602597	0.546777	0.697838	Comtd1	ENSMUSG00000021773	39.1301	-2.66554	0.900963	-2.95855	0.00309095	0.0111
CORO2B	CORO2B|XM_020982376.1|MultiHit|fragGeneModel-37-gene67-frag1	62.8087	-0.909794	0.789916	-1.15176	0.249419	0.423256	Coro2b	ENSMUSG00000041729	740.157	-2.42608	0.424418	-5.71625	1.09e-08	1.1e-07
CORO2B	CORO2B|XM_020982376.1|MultiHit|fragGeneModel-37-gene67-frag2	10.1913	-0.579016	1.49238	-0.387983	0.698029	0.811564	Coro2b	ENSMUSG00000041729	740.157	-2.42608	0.424418	-5.71625	1.09e-08	1.1e-07
CPEB1	CPEB1|XM_020997046.1|SingleHit|maker-90740-snap-gene-30.25	10.3328	-0.21866	0.882595	-0.247746	0.804331	0.883272	Cpeb1	ENSMUSG00000025586	395.821	-2.60853	0.38419	-6.78968	1.12e-11	1.62e-10
CPEB4	CPEB4|XM_020969137.1|SingleHit|augustus_masked-551-processed-gene-19.1	2115.73	-0.812831	0.421778	-1.92716	0.0539603	0.146909	Cpeb4	ENSMUSG00000020300	3290.03	1.87537	0.319823	5.86377	4.52e-09	4.84e-08
CPNE2	CPNE2|XM_020965691.1|SingleHit|maker-90281-augustus-gene-2.11	624.73	0.68378	0.408585	1.67353	0.0942231	0.217402	Cpne2	ENSMUSG00000034361	538.784	-2.84154	0.507634	-5.59763	2.17e-08	2.1e-07
CPT1C	CPT1C|XM_021003743.1|SingleHit|maker-577-augustus-gene-3.80	2552.49	0.648863	0.282702	2.29522	0.0217207	0.0760579	Cpt1c	ENSMUSG00000007783	166.981	-2.53538	0.658561	-3.84987	0.00011818	0.000600278
CPT2	CPT2|XM_020987801.1|SingleHit|maker-90144-augustus-gene-0.4	2114.07	-0.0223667	0.528363	-0.042332	0.966234	0.981553	Cpt2	ENSMUSG00000028607	3959.42	-2.27969	0.314703	-7.24393	4.36e-13	7.31e-12
CPTP	CPTP|XM_020976415.1|SingleHit|maker-91041-augustus-gene-129.38	486.346	-0.356703	0.456164	-0.781962	0.434237	0.606764	Cptp	ENSMUSG00000029073	659.617	1.54276	0.353967	4.35848	1.31e-05	8.18e-05
CRACR2B	CRACR2B|XM_020979319.1|SingleHit|maker-90317-augustus-gene-0.17	1570.02	-0.676648	0.582894	-1.16084	0.245706	0.418646	Cracr2b	ENSMUSG00000048200	2638.34	2.80666	0.370083	7.58387	3.35e-14	6.33e-13
CRAT	CRAT|XM_020965736.1|SingleHit|maker-90779-augustus-gene-33.22	1849.34	-0.51718	0.449406	-1.15081	0.249811	0.423624	Crat	ENSMUSG00000026853	7029.78	-1.86732	0.293887	-6.35389	2.1e-10	2.63e-09
CRB3	CRB3|XM_020971441.1|MultiHit|fragGeneModel-172-gene6-frag1	588.282	-0.816957	0.482691	-1.69251	0.0905497	0.211231	Crb3	ENSMUSG00000044279	836.399	4.99295	0.557961	8.94857	3.6e-19	1.11e-17
CREB3	CREB3|XM_020977094.1|SingleHit|maker-120-snap-gene-3.46	881.942	-0.587746	0.381186	-1.54189	0.123101	0.261612	Creb3	ENSMUSG00000028466	1739.79	1.29132	0.326548	3.95447	7.67e-05	0.00040771
CRELD1	CRELD1|XM_020981003.1|SingleHit|augustus_masked-174-processed-gene-85.1	1290.57	-0.0267893	0.334916	-0.0799882	0.936247	0.963823	Creld1	ENSMUSG00000030284	1650.2	-3.56527	0.274809	-12.9736	1.73e-38	2.1e-36
CRIM1	CRIM1|XM_020992652.1|MultiHit|fragGeneModel-90845-gene20-frag2	44.6316	0.927458	0.91381	1.01494	0.310136	0.489374	Crim1	ENSMUSG00000024074	1143.84	-1.08027	0.386946	-2.7918	0.00524165	0.0175253
CRISPLD1	CRISPLD1|XM_020971059.1|SingleHit|maker-38-augustus-gene-291.6	857.753	0.987597	1.20291	0.821005	0.411644	0.586084	Crispld1	ENSMUSG00000025776	197.412	-3.2548	0.520457	-6.25374	4.01e-10	4.88e-09
CRK	CRK|XM_021006984.1|SingleHit|maker-186-augustus-gene-62.21	4568.89	-0.465869	0.323681	-1.43928	0.15007	0.299291	Crk	ENSMUSG00000017776	5786.69	1.24136	0.2412	5.14661	2.65e-07	2.18e-06
CROT	CROT|XM_020987491.1|SingleHit|maker-178-snap-gene-21.15	422.404	0.343134	0.477951	0.717926	0.472803	0.639772	Crot	ENSMUSG00000003623	960.991	-2.58252	0.290094	-8.90233	5.47e-19	1.64e-17
CRTAC1	CRTAC1|XM_020996911.1|SingleHit|maker-90740-snap-gene-9.15	41.3129	-0.690274	0.899535	-0.767368	0.442863	0.614186	Crtac1	ENSMUSG00000042401	146.28	-5.24844	0.777735	-6.74837	1.5e-11	2.13e-10
CRTAP	CRTAP|XM_020987403.1|SingleHit|maker-178-augustus-gene-2.16	1065.95	-0.604681	0.427437	-1.41467	0.157166	0.308795	Crtap	ENSMUSG00000032431	1372.52	-2.74078	0.34991	-7.83282	4.77e-15	9.9e-14
CRYAB	CRYAB|XM_020989782.1|SingleHit|maker-91133-snap-gene-27.17	630.453	0.390024	0.441806	0.882795	0.377347	0.553528	Cryab	ENSMUSG00000032060	1102.7	-3.96296	0.522513	-7.58443	3.34e-14	6.31e-13
CRYBG1	CRYBG1|XM_020976947.1|SingleHit|maker-90977-augustus-gene-156.6	1734.15	0.273758	0.525212	0.521233	0.602205	0.740015	Crybg1	ENSMUSG00000019866	1730.2	1.96543	0.336409	5.8424	5.15e-09	5.47e-08
CRYZ	CRYZ|XM_020968535.1|MultiHit|fragGeneModel-207-gene1-frag1	291.542	-0.189116	0.558005	-0.338915	0.734674	0.837894	Cryz	ENSMUSG00000028199	362.839	-1.9887	0.428114	-4.64527	3.4e-06	2.35e-05
CSF1R	CSF1R|XM_020964276.1|SingleHit|maker-551-augustus-gene-117.14	681.823	0.835091	0.62491	1.33634	0.181439	0.341084	Csf1r	ENSMUSG00000024621	2409.54	-1.80576	0.341296	-5.29089	1.22e-07	1.06e-06
CSPG4	CSPG4|XM_020994659.1|SingleHit|maker-90825-augustus-gene-10.22	448.696	0.946265	0.577645	1.63814	0.101392	0.228856	Cspg4	ENSMUSG00000032911	1972.18	-4.10383	0.357518	-11.4787	1.69e-30	1.24e-28
CSRNP1	CSRNP1|XM_020970606.1|SingleHit|augustus_masked-174-processed-gene-213.4	712.226	0.0100303	0.445878	0.0224956	0.982053	0.990387	Csrnp1	ENSMUSG00000032515	766.593	2.48304	0.34676	7.16069	8.03e-13	1.31e-11
CSRP1	CSRP1|XM_021002951.1|SingleHit|maker-90895-augustus-gene-89.3	9284.1	0.342743	0.335203	1.0225	0.306547	0.485683	Csrp1	ENSMUSG00000026421	6183.1	1.54149	0.254486	6.05728	1.38e-09	1.58e-08
CSTB	CSTB|XM_020973882.1|SingleHit|maker-90897-snap-gene-4.12	1577.61	-0.322622	0.448242	-0.71975	0.471679	0.638954	Cstb	ENSMUSG00000005054	1949.91	1.07336	0.277145	3.87292	0.00010754	0.000552537
CTIF	CTIF|XM_020985807.1|MultiHit|fragGeneModel-131-gene20-frag3	37.2581	0.357671	0.566296	0.631597	0.52765	0.682885	Ctif	ENSMUSG00000052928	637.11	-2.00867	0.540605	-3.71559	0.000202728	0.000980644
CTIF	CTIF|XM_020985807.1|MultiHit|fragGeneModel-131-gene20-frag1	162.794	-0.140668	0.504194	-0.278995	0.780249	0.868243	Ctif	ENSMUSG00000052928	637.11	-2.00867	0.540605	-3.71559	0.000202728	0.000980644
CTIF	CTIF|XM_020985807.1|MultiHit|fragGeneModel-131-gene20-frag2	63.8858	-0.200312	0.504923	-0.396719	0.691575	0.807528	Ctif	ENSMUSG00000052928	637.11	-2.00867	0.540605	-3.71559	0.000202728	0.000980644
CTNNA1	CTNNA1|XM_021005074.1|MultiHit|fragGeneModel-685-gene7-frag1	2213.91	0.406689	0.300234	1.35457	0.175553	0.33366	Ctnna1	ENSMUSG00000037815	4512.18	-1.2985	0.286632	-4.53019	5.89e-06	3.92e-05
CTNNA1	CTNNA1|XM_021005074.1|MultiHit|fragGeneModel-685-gene7-frag2	854.64	0.7437	0.485238	1.53265	0.125362	0.265013	Ctnna1	ENSMUSG00000037815	4512.18	-1.2985	0.286632	-4.53019	5.89e-06	3.92e-05
CTNNAL1	CTNNAL1|XM_020995689.1|SingleHit|maker-138-augustus-gene-46.8	809.53	0.460691	0.318601	1.44598	0.148183	0.296899	Ctnnal1	ENSMUSG00000038816	1149.65	2.21678	0.28685	7.72801	1.09e-14	2.17e-13
CTNS	CTNS|XM_020964783.1|SingleHit|maker-173-augustus-gene-1.42	1076.79	0.576814	0.407932	1.41399	0.157364	0.309023	Ctns	ENSMUSG00000005949	1696.4	1.80261	0.269303	6.69361	2.18e-11	3.06e-10
CTSF	CTSF|XM_020968163.1|SingleHit|maker-90721-snap-gene-11.74	4438.07	-0.418673	0.344976	-1.21363	0.22489	0.394427	Ctsf	ENSMUSG00000083282	1365.27	-1.23421	0.318296	-3.87757	0.000105506	0.000543407
CTSO	CTSO|XM_020994072.1|SingleHit|maker-76-snap-gene-211.23	1319.93	0.845762	0.354569	2.38532	0.0170641	0.063906	Ctso	ENSMUSG00000028015	1263.13	-1.60383	0.271042	-5.91728	3.27e-09	3.57e-08
CUX1	CUX1|XM_021005648.1|SingleHit|maker-186-augustus-gene-21.18	453.185	-0.363379	0.492204	-0.738269	0.460351	0.629099	Cux1	ENSMUSG00000029705	1067.6	-1.41973	0.349488	-4.06232	4.86e-05	0.000269351
CX3CR1	CX3CR1|XM_020987395.1|SingleHit|maker-178-augustus-gene-1.9	370.395	0.292365	0.524338	0.557589	0.577125	0.721291	Cx3cr1	ENSMUSG00000052336	127.983	1.73096	0.694021	2.4941	0.0126276	0.0373263
CXCR6	CXCR6|XM_020987321.1|SingleHit|augustus_masked-185-processed-gene-13.4	30.8542	-0.927201	0.895551	-1.03534	0.300509	0.480062	Cxcr6	ENSMUSG00000048521	105.294	1.48379	0.591782	2.50732	0.012165	0.0361939
CXXC5	CXXC5|XM_021005081.1|SingleHit|augustus_masked-685-processed-gene-17.3	988.852	0.421662	0.464626	0.907531	0.364126	0.540893	Cxxc5	ENSMUSG00000046668	549.353	-1.46409	0.336348	-4.35289	1.34e-05	8.36e-05
CYFIP1	CYFIP1|XM_020992755.1|SingleHit|maker-90849-augustus-gene-59.4	2891.37	0.549807	0.289254	1.90078	0.0573314	0.153803	Cyfip1	ENSMUSG00000030447	1581.34	-1.01421	0.276836	-3.6636	0.000248699	0.00117771
CYFIP2	CYFIP2|XM_020974580.1|SingleHit|maker-551-augustus-gene-87.15	218.682	0.443347	0.552137	0.802965	0.421995	0.595187	Cyfip2	ENSMUSG00000020340	277.137	2.28691	0.543956	4.20422	2.62e-05	0.000153907
CYLD	CYLD|XM_020985165.1|SingleHit|maker-171-snap-gene-24.18	686.746	0.298178	0.420032	0.709894	0.47777	0.644056	Cyld	ENSMUSG00000036712	3159.66	2.26924	0.266253	8.52288	1.56e-17	4.04e-16
CYTIP	CYTIP|XM_021004890.1|SingleHit|maker-91133-snap-gene-276.13	88.7216	-0.267264	0.682994	-0.391313	0.695566	0.809959	Cytip	ENSMUSG00000026832	6199.36	5.44443	0.349507	15.5775	1.04e-54	3.03e-52
D2HGDH	D2HGDH|XM_020989019.1|SingleHit|maker-173-augustus-gene-33.26	302.156	-0.489746	0.387736	-1.26309	0.206556	0.372656	D2hgdh	ENSMUSG00000073609	617.199	-1.61488	0.318909	-5.06377	4.11e-07	3.28e-06
DAAM1	DAAM1|XM_020986473.1|SingleHit|augustus_masked-189-processed-gene-83.5	463.546	-0.306367	0.449487	-0.681592	0.495497	0.658725	Daam1	ENSMUSG00000034574	1560.55	1.28858	0.266137	4.84179	1.29e-06	9.56e-06
DAB2	DAB2|XM_020996181.1|SingleHit|augustus_masked-229-processed-gene-33.2	998.789	0.672084	0.715157	0.939771	0.347335	0.525963	Dab2	ENSMUSG00000022150	3736.28	1.16025	0.339932	3.41318	0.000642088	0.00276942
DACT1	DACT1|XM_020986471.1|SingleHit|maker-189-augustus-gene-85.2	48.4904	0.98612	0.573114	1.72063	0.0853172	0.202659	Dact1	ENSMUSG00000044548	225.192	-2.11388	0.483665	-4.37056	1.24e-05	7.77e-05
DAGLB	DAGLB|XM_020965379.1|SingleHit|maker-175-snap-gene-81.19	628.227	-0.0331507	0.366713	-0.0903996	0.92797	0.958958	Daglb	ENSMUSG00000039206	492.326	-1.57102	0.386285	-4.06698	4.76e-05	0.000264476
DAPL1	DAPL1|XM_021004920.1|SingleHit|maker-91133-augustus-gene-281.9	48.0591	-0.439047	0.715484	-0.613636	0.539456	0.692031	Dapl1	ENSMUSG00000026989	12.9359	3.73149	1.42697	2.61498	0.00892335	0.0276933
DBN1	DBN1|XM_020998810.1|SingleHit|maker-90994-augustus-gene-6.30	1762.75	0.653366	0.538614	1.21305	0.22511	0.394662	Dbn1	ENSMUSG00000034675	932.095	-4.34322	0.355944	-12.202	3.03e-34	2.83e-32
DBP	DBP|XM_021003624.1|SingleHit|maker-577-snap-gene-4.136	898.261	0.987621	0.729002	1.35476	0.175495	0.33366	Dbp	ENSMUSG00000059824	1256.19	-2.16714	0.39472	-5.49033	4.01e-08	3.73e-07
DBR1	DBR1|XM_020986110.1|SingleHit|maker-90604-augustus-gene-14.8	410.826	0.749415	0.498446	1.5035	0.132709	0.276273	Dbr1	ENSMUSG00000032469	378.731	1.04123	0.36201	2.87625	0.00402436	0.0139432
DBT	DBT|XM_020999844.1|SingleHit|maker-186-augustus-gene-196.18	686.109	-0.907905	0.553455	-1.64043	0.100915	0.228019	Dbt	ENSMUSG00000000340	2148.98	-1.08785	0.261131	-4.16594	3.1e-05	0.000179732
DCAF10	DCAF10|XM_021004535.1|SingleHit|maker-175-augustus-gene-212.4	792.344	0.550036	0.258997	2.12372	0.0336936	0.104609	Dcaf10	ENSMUSG00000035572	1584.83	1.22124	0.337179	3.62195	0.000292393	0.00136288
DCAF4	DCAF4|XM_020986369.1|SingleHit|maker-189-snap-gene-96.10	1204.03	-0.694518	0.560498	-1.23911	0.215305	0.383182	Dcaf4	ENSMUSG00000021222	1039.19	1.96921	0.317512	6.20198	5.58e-10	6.66e-09
DCBLD2	DCBLD2|XM_020978334.1|SingleHit|maker-90603-augustus-gene-24.6	407.321	-0.17278	0.618477	-0.279363	0.779966	0.868191	Dcbld2	ENSMUSG00000035107	518.215	-2.17623	0.330226	-6.59013	4.39e-11	5.99e-10
DCP1B	DCP1B|XM_021001677.1|SingleHit|maker-216-augustus-gene-23.13	368.073	0.26312	0.296232	0.888222	0.374421	0.550529	Dcp1b	ENSMUSG00000041477	211.597	-1.58687	0.452878	-3.50397	0.000458378	0.00204412
DCTD	DCTD|XM_021007702.1|SingleHit|maker-126-augustus-gene-189.3	338.181	-0.989932	0.583328	-1.69704	0.0896886	0.210251	Dctd	ENSMUSG00000031562	124.535	1.22727	0.489294	2.50825	0.0121332	0.0361266
DCUN1D3	DCUN1D3|XM_020965271.1|SingleHit|maker-229-augustus-gene-9.12	51.2657	0.436606	0.989179	0.441382	0.658937	0.782828	Dcun1d3	ENSMUSG00000048787	1105.63	-1.36969	0.300601	-4.55649	5.2e-06	3.49e-05
DDHD1	DDHD1|XM_020974832.1|MultiHit|fragGeneModel-164-gene7-frag1	646.384	0.185803	0.4018	0.462426	0.643776	0.771279	Ddhd1	ENSMUSG00000037697	941.34	1.06052	0.289573	3.66235	0.000249916	0.0011829
DDIT4	DDIT4|XM_020980154.1|SingleHit|maker-90825-augustus-gene-2.11	1853.48	0.414258	0.610922	0.678086	0.497717	0.660365	Ddit4	ENSMUSG00000020108	2061.83	-1.18957	0.277276	-4.29019	1.79e-05	0.000108418
DDR2	DDR2|XM_020988611.1|SingleHit|maker-220-snap-gene-51.13	1904.49	-0.34322	0.481571	-0.71271	0.476025	0.64272	Ddr2	ENSMUSG00000026674	2843.25	-3.0156	0.39301	-7.67309	1.68e-14	3.29e-13
DDX20	DDX20|XM_021001768.1|SingleHit|maker-186-snap-gene-149.14	361.147	-0.570154	0.310134	-1.83841	0.0660015	0.16997	Ddx20	ENSMUSG00000027905	855.657	1.57594	0.284126	5.54664	2.91e-08	2.76e-07
DDX39B	DDX39B|XM_020974057.1|SingleHit|maker-90865-augustus-gene-14.32	2276.09	0.451353	0.298076	1.51422	0.129969	0.272413	Ddx39b	ENSMUSG00000019432	2622.72	-1.30789	0.249261	-5.24707	1.55e-07	1.32e-06
DDX6	DDX6|XM_020984799.1|SingleHit|maker-90723-augustus-gene-3.20	4089.1	0.346796	0.260643	1.33054	0.18334	0.343138	Ddx6	ENSMUSG00000032097	7298.21	1.04367	0.243872	4.2796	1.87e-05	0.000113181
DEAF1	DEAF1|XM_020979380.1|SingleHit|maker-90317-augustus-gene-1.48	315.141	-0.505856	0.290432	-1.74174	0.0815543	0.196461	Deaf1	ENSMUSG00000058886	1253.3	1.11591	0.308547	3.61665	0.000298439	0.00138875
DECR1	DECR1|XM_020979718.1|SingleHit|maker-179-augustus-gene-34.11	744.009	-0.915795	0.561779	-1.63017	0.103066	0.231525	Decr1	ENSMUSG00000028223	4412.45	-3.19841	0.26008	-12.2978	9.31e-35	9.02e-33
DEDD2	DEDD2|XM_021003799.1|SingleHit|maker-185-augustus-gene-130.43	575.677	-0.631757	0.434934	-1.45254	0.146352	0.294396	Dedd2	ENSMUSG00000054499	1059.87	1.5855	0.373521	4.24475	2.19e-05	0.000130597
DENND3	DENND3|XM_020967044.1|SingleHit|maker-98-snap-gene-17.9	242.44	-0.557482	0.48662	-1.14562	0.251952	0.425751	Dennd3	ENSMUSG00000036661	1658.08	3.17449	0.285376	11.1239	9.6e-29	6.16e-27
DENND4A	DENND4A|XM_020983081.1|SingleHit|maker-37-augustus-gene-128.10	164.349	-0.628342	0.501978	-1.25173	0.210667	0.377222	Dennd4a	ENSMUSG00000053641	1306.33	1.22308	0.304751	4.01337	5.99e-05	0.000324942
DENND4B	DENND4B|XM_020991705.1|SingleHit|maker-91023-augustus-gene-22.28	1145.43	0.843624	0.380015	2.21997	0.0264206	0.0880226	Dennd4b	ENSMUSG00000042404	468.029	-1.57731	0.45387	-3.47525	0.00051038	0.00225497
DENND5B	DENND5B|XM_020975818.1|SingleHit|maker-221-snap-gene-40.29	33.7681	0.0748331	0.789648	0.0947676	0.924499	0.956785	Dennd5b	ENSMUSG00000030313	454.842	-1.17525	0.445902	-2.63567	0.00839724	0.0262897
DENND6A	DENND6A|XM_020969077.1|SingleHit|maker-174-augustus-gene-193.20	1810.16	0.169509	0.30299	0.559454	0.575852	0.72038	Dennd6a	ENSMUSG00000040818	2013.95	1.37595	0.268625	5.12218	3.02e-07	2.46e-06
DESI2	DESI2|XM_020982099.1|SingleHit|augustus_masked-90778-processed-gene-17.0	545.634	-0.0770412	0.391447	-0.196811	0.843975	0.909148	Desi2	ENSMUSG00000026502	1457.6	1.34064	0.281536	4.76188	1.92e-06	1.38e-05
DFFA	DFFA|XM_020974117.1|SingleHit|maker-91041-augustus-gene-80.5	1349.58	0.226259	0.630441	0.358891	0.719677	0.827379	Dffa	ENSMUSG00000028974	782.861	1.07056	0.285342	3.75186	0.000175524	0.000858595
DGCR2	DGCR2|XM_020996480.1|SingleHit|maker-428-augustus-gene-2.30	3291.88	-0.0501115	0.248128	-0.201958	0.839949	0.906886	Dgcr2	ENSMUSG00000003166	2593.24	1.10217	0.262121	4.2048	2.61e-05	0.000153601
DGKD	DGKD|XM_020972105.1|SingleHit|maker-567-snap-gene-26.25	2085.8	0.737008	0.306612	2.40372	0.0162293	0.0614475	Dgkd	ENSMUSG00000070738	3954.42	-1.03311	0.368597	-2.80281	0.00506592	0.017037
DGKH	DGKH|XM_020977002.1|MultiHit|fragGeneModel-90769-gene6-frag2	122.813	-0.838415	0.704506	-1.19008	0.234017	0.405138	Dgkh	ENSMUSG00000034731	329.707	-1.51815	0.524402	-2.89502	0.00379139	0.0132509
DGKH	DGKH|XM_020977002.1|MultiHit|fragGeneModel-90769-gene6-frag1	107.424	0.355889	0.569119	0.625333	0.531753	0.686241	Dgkh	ENSMUSG00000034731	329.707	-1.51815	0.524402	-2.89502	0.00379139	0.0132509
DGKQ	DGKQ|XM_021005405.1|SingleHit|maker-140-augustus-gene-160.12	294.729	0.413814	0.716367	0.577656	0.563497	0.710555	Dgkq	ENSMUSG00000004815	252.541	-1.46803	0.426524	-3.44185	0.000577749	0.00251742
DGKZ	DGKZ|XM_021009655.1|SingleHit|maker-188-snap-gene-122.15	3047.63	0.965081	0.461227	2.09242	0.0364009	0.110733	Dgkz	ENSMUSG00000040479	3190.58	1.45772	0.261218	5.58049	2.4e-08	2.31e-07
DHCR24	DHCR24|XM_020976900.1|MultiHit|fragGeneModel-208-gene30-frag1	269.599	-0.56963	0.801858	-0.710388	0.477464	0.643956	Dhcr24	ENSMUSG00000034926	802.292	-1.17144	0.444538	-2.63518	0.00840921	0.026323
DHCR24	DHCR24|XM_020976900.1|MultiHit|fragGeneModel-207-gene40-frag1	269.565	-0.865359	0.746834	-1.1587	0.246577	0.419508	Dhcr24	ENSMUSG00000034926	802.292	-1.17144	0.444538	-2.63518	0.00840921	0.026323
DHODH	DHODH|XM_020963730.1|SingleHit|maker-182-augustus-gene-22.40	470.75	-0.713079	0.476935	-1.49513	0.134881	0.279236	Dhodh	ENSMUSG00000031730	1189.69	1.61452	0.265372	6.08397	1.17e-09	1.35e-08
DHRS11	DHRS11|XM_020991787.1|SingleHit|augustus_masked-91023-processed-gene-14.1	814.927	-0.58805	0.294584	-1.99621	0.0459113	0.131194	Dhrs11	ENSMUSG00000034449	743.12	1.53407	0.287743	5.33138	9.75e-08	8.61e-07
DHRS13	DHRS13|XM_020963200.1|SingleHit|maker-186-snap-gene-73.52	331.863	-0.641683	0.389671	-1.64673	0.0996139	0.226027	Dhrs13	ENSMUSG00000020834	220.312	2.84612	0.44018	6.46581	1.01e-10	1.32e-09
DHRS7B	DHRS7B|XM_021008443.1|SingleHit|maker-175-snap-gene-24.13	728.991	-0.596932	0.397885	-1.50027	0.133546	0.277359	Dhrs7b	ENSMUSG00000042569	2250.85	-1.36914	0.302284	-4.52932	5.92e-06	3.93e-05
DHTKD1	DHTKD1|XM_020999684.1|MultiHit|fragGeneModel-80-gene42-frag2	236.629	-0.938238	0.730577	-1.28424	0.199057	0.363497	Dhtkd1	ENSMUSG00000025815	275.213	-1.73814	0.408441	-4.25555	2.09e-05	0.000124979
DHTKD1	DHTKD1|XM_020999684.1|MultiHit|fragGeneModel-80-gene42-frag1	34.6536	-0.296759	0.784268	-0.37839	0.705141	0.816332	Dhtkd1	ENSMUSG00000025815	275.213	-1.73814	0.408441	-4.25555	2.09e-05	0.000124979
DISP1	DISP1|XM_020982206.1|SingleHit|maker-90466-snap-gene-10.21	217.869	0.787114	0.58323	1.34958	0.177152	0.335767	Disp1	ENSMUSG00000030768	127.656	-2.52548	0.88536	-2.85249	0.00433786	0.0149055
DIXDC1	DIXDC1|XM_020989771.1|SingleHit|maker-91133-snap-gene-26.40	1830.98	-0.324974	0.42106	-0.7718	0.440233	0.612042	Dixdc1	ENSMUSG00000032064	1029.25	1.93189	0.327875	5.89215	3.81e-09	4.12e-08
DLC1	DLC1|XM_020979610.1|MultiHit|fragGeneModel-689-gene9-frag2	37.8456	0.435463	0.677602	0.642653	0.520449	0.67815	Dlc1	ENSMUSG00000031523	4534.31	-3.9181	0.4352	-9.003	2.2e-19	6.84e-18
DLG1	DLG1|XM_020964820.1|SingleHit|maker-173-augustus-gene-4.35	1984.27	-0.0358797	0.284234	-0.126233	0.899548	0.941595	Dlg1	ENSMUSG00000022770	2783.19	1.61058	0.262098	6.14495	8e-10	9.45e-09
DLG3	DLG3|XM_020976528.1|SingleHit|maker-90451-snap-gene-6.42	628.35	-0.523036	0.356212	-1.46833	0.142015	0.288399	Dlg3	ENSMUSG00000000881	573.531	1.22926	0.418186	2.93951	0.00328727	0.0117016
DLG5	DLG5|XM_021006090.1|MultiHit|fragGeneModel-90762-gene7-frag1	1114.89	0.751718	0.312202	2.4078	0.0160491	0.0609662	Dlg5	ENSMUSG00000021782	507.216	-1.42544	0.346243	-4.11688	3.84e-05	0.000218402
DLST	DLST|XM_020986284.1|SingleHit|maker-189-augustus-gene-105.21	1794.19	-0.31261	0.298857	-1.04602	0.295552	0.474885	Dlst	ENSMUSG00000004789	4908.25	-1.41076	0.301285	-4.68248	2.83e-06	1.98e-05
DMTN	DMTN|XM_020975714.1|SingleHit|maker-90919-augustus-gene-102.27	128.209	0.668635	0.69553	0.961331	0.336386	0.51559	Dmtn	ENSMUSG00000022099	843.786	-3.53569	0.343901	-10.2811	8.57e-25	4.08e-23
DNAJA4	DNAJA4|XM_020975961.1|SingleHit|maker-90825-augustus-gene-57.24	138.875	0.968399	0.664513	1.45731	0.145032	0.292468	Dnaja4	ENSMUSG00000032285	255.639	-1.16564	0.485439	-2.40121	0.016341	0.04649
DNAJC17	DNAJC17|XM_021009230.1|SingleHit|maker-77-snap-gene-12.28	260.155	-0.506624	0.421954	-1.20066	0.229882	0.40003	Dnajc17	ENSMUSG00000034278	129.883	1.14667	0.473324	2.42259	0.0154104	0.0441914
DNAJC5	DNAJC5|XM_020981650.1|SingleHit|augustus_masked-90847-processed-gene-83.1	1767.46	-0.212572	0.312326	-0.680608	0.496119	0.659261	Dnajc5	ENSMUSG00000000826	5134.78	1.19519	0.290848	4.10934	3.97e-05	0.000224798
DNASE1L2	DNASE1L2|XM_021006729.1|SingleHit|augustus_masked-138-processed-gene-98.5	251.951	0.871031	0.591189	1.47335	0.140656	0.286621	Dnase1l2	ENSMUSG00000024136	182.617	1.86272	0.58637	3.1767	0.00148959	0.00583502
DNASE1L3	DNASE1L3|XM_020968973.1|SingleHit|maker-174-augustus-gene-191.19	213.307	0.943045	0.754063	1.25062	0.211073	0.377767	Dnase1l3	ENSMUSG00000025279	199.691	2.80898	0.504594	5.56682	2.59e-08	2.48e-07
DOCK11	DOCK11|XM_020963411.1|SingleHit|maker-90681-snap-gene-15.27	275.664	0.759166	0.583326	1.30144	0.193107	0.355684	Dock11	ENSMUSG00000031093	837.948	-2.12899	0.351207	-6.06194	1.34e-09	1.54e-08
DOCK6	DOCK6|XM_020995181.1|SingleHit|maker-172-snap-gene-15.30	384.892	0.721605	0.463804	1.55584	0.119746	0.256667	Dock6	ENSMUSG00000032198	1188.95	-2.61315	0.35977	-7.26339	3.77e-13	6.38e-12
DOCK8	DOCK8|XM_021001787.1|MultiHit|fragGeneModel-118-gene57-frag1	1403.57	0.720022	0.459428	1.56721	0.117065	0.253087	Dock8	ENSMUSG00000052085	999.195	1.38946	0.328447	4.2304	2.33e-05	0.000138453
DOK1	DOK1|XM_021005478.1|SingleHit|snap_masked-140-processed-gene-161.34	305.465	0.0658389	0.468889	0.140415	0.888332	0.935169	Dok1	ENSMUSG00000068335	721.504	1.52988	0.287315	5.32475	1.01e-07	8.91e-07
DOK2	DOK2|XM_020975775.1|SingleHit|maker-90919-snap-gene-103.10	35.2603	-0.412005	0.719161	-0.572896	0.566715	0.713129	Dok2	ENSMUSG00000022102	348.791	-2.23684	0.451135	-4.95825	7.11e-07	5.5e-06
DOT1L	DOT1L|XM_021009098.1|SingleHit|maker-108-augustus-gene-12.15	342.77	0.803814	0.703276	1.14296	0.253056	0.426822	Dot1l	ENSMUSG00000061589	1565.77	-1.02696	0.293848	-3.49487	0.000474285	0.00210978
DPH3	DPH3|XM_020987225.1|SingleHit|maker-185-augustus-gene-28.18	1167.6	-0.721871	0.404319	-1.7854	0.074196	0.183979	Dph3	ENSMUSG00000021905	1062.86	1.26336	0.280372	4.506	6.61e-06	4.35e-05
DPP9	DPP9|XM_020971326.1|SingleHit|maker-180-augustus-gene-5.20	1097.74	-0.448574	0.54485	-0.823299	0.410338	0.584921	Dpp9	ENSMUSG00000001229	917.791	-1.21435	0.310316	-3.91327	9.11e-05	0.000475821
DPY19L3	DPY19L3|XM_020985051.1|SingleHit|maker-171-snap-gene-61.11	322.619	0.548849	0.435652	1.25983	0.207729	0.374138	Dpy19l3	ENSMUSG00000043671	301.46	1.33302	0.410436	3.24781	0.00116296	0.00468196
DPYSL5	DPYSL5|XM_020983893.1|SingleHit|maker-90845-augustus-gene-25.8	7.38617	0.446226	1.67234	0.266828	0.789602	0.873312	Dpysl5	ENSMUSG00000029168	22.0014	-6.78816	1.87399	-3.62231	0.000291985	0.00136162
DRAM1	DRAM1|XM_020982347.1|MultiHit|fragGeneModel-249842-gene1-frag1	52.648	0.256877	0.648171	0.396311	0.691876	0.807528	Dram1	ENSMUSG00000020057	2045.58	-3.44084	0.32624	-10.547	5.25e-26	2.73e-24
DRP2	DRP2|XM_020963448.1|SingleHit|maker-90681-augustus-gene-16.36	79.3835	0.247004	0.894996	0.275983	0.782561	0.869226	Drp2	ENSMUSG00000000223	251.796	-3.35634	0.523901	-6.40643	1.49e-10	1.91e-09
DSE	DSE|XM_020971606.1|SingleHit|maker-90977-augustus-gene-115.15	418.42	0.995635	0.442834	2.24833	0.0245554	0.0831167	Dse	ENSMUSG00000039497	918.42	-2.03663	0.412106	-4.942	7.73e-07	5.95e-06
DSEL	DSEL|XM_020985618.1|SingleHit|maker-38-augustus-gene-39.9	103.647	0.404522	0.554913	0.728982	0.466012	0.63392	Dsel	ENSMUSG00000038702	532.733	-1.8291	0.400757	-4.56411	5.02e-06	3.37e-05
DSG2	DSG2|XM_020992558.1|SingleHit|maker-38-augustus-gene-163.17	1084.43	0.679495	0.367453	1.8492	0.0644286	0.166968	Dsg2	ENSMUSG00000044393	563.599	2.81399	0.523849	5.37175	7.8e-08	6.99e-07
DTNB	DTNB|XM_020983927.1|MultiHit|fragGeneModel-90845-gene10-frag1	148.341	-0.38412	0.363962	-1.05539	0.291249	0.47047	Dtnb	ENSMUSG00000071454	844.66	3.42398	0.314184	10.898	1.18e-27	6.97e-26
DTWD1	DTWD1|XM_020978232.1|SingleHit|maker-37-augustus-gene-61.6	269.647	-0.0113368	0.475088	-0.0238626	0.980962	0.989982	Dtwd1	ENSMUSG00000023330	293.746	1.30727	0.36321	3.59922	0.000319171	0.00147505
DTX1	DTX1|XM_020978037.1|SingleHit|maker-99-snap-gene-67.17	575.295	0.565514	0.511809	1.10493	0.269189	0.445462	Dtx1	ENSMUSG00000029603	136.809	3.37281	0.650504	5.18492	2.16e-07	1.81e-06
DTX2	DTX2|XM_021005672.1|SingleHit|maker-186-augustus-gene-23.22	503.784	0.572926	0.279762	2.04791	0.040569	0.119966	Dtx2	ENSMUSG00000004947	647.267	-1.35962	0.307944	-4.41516	1.01e-05	6.44e-05
DUS2	DUS2|XM_020989298.1|SingleHit|maker-176-augustus-gene-52.39	225.154	0.393211	0.422863	0.929879	0.352434	0.530838	Dus2	ENSMUSG00000031901	280.525	-1.84924	0.381995	-4.84099	1.29e-06	9.59e-06
DUSP10	DUSP10|XM_020982221.1|SingleHit|maker-90702-augustus-gene-5.8	751.972	0.142484	0.498919	0.285586	0.775196	0.865168	Dusp10	ENSMUSG00000039384	120.369	-2.76326	0.755956	-3.65532	0.000256863	0.00121285
DUSP15	DUSP15|XM_020990708.1|SingleHit|maker-90879-augustus-gene-46.19	220.665	0.103081	0.488049	0.21121	0.832723	0.902326	Dusp15	ENSMUSG00000042662	60.0743	-3.6873	0.828752	-4.44922	8.62e-06	5.54e-05
DUSP16	DUSP16|XM_021001589.1|SingleHit|maker-470-snap-gene-14.13	586.735	-0.0631645	0.504388	-0.12523	0.900341	0.941942	Dusp16	ENSMUSG00000030203	1197.85	1.00819	0.273775	3.68254	0.000230923	0.00110152
DUSP18	DUSP18|XM_020996537.1|SingleHit|snap_masked-99-processed-gene-5.10	51.7313	0.981321	0.508644	1.92929	0.0536953	0.146442	Dusp18	ENSMUSG00000047205	641.95	-1.03761	0.416139	-2.49343	0.0126515	0.0373912
DUSP2	DUSP2|XM_020988453.1|SingleHit|maker-90919-augustus-gene-83.21	124.656	-0.621387	0.883273	-0.703505	0.481741	0.64694	Dusp2	ENSMUSG00000027368	91.6388	2.26849	0.786579	2.884	0.00392659	0.0136552
DUSP5	DUSP5|XM_020988003.1|MultiHit|fragGeneModel-37-gene87-frag2	4.16016	-0.0145463	1.92777	-0.00754566	0.993979	0.996756	Dusp5	ENSMUSG00000034765	626.097	4.65543	0.394247	11.8084	3.53e-32	2.8e-30
DUSP6	DUSP6|XM_020993498.1|SingleHit|maker-225-augustus-gene-30.7	1586.97	-0.621267	0.469204	-1.32409	0.185475	0.345616	Dusp6	ENSMUSG00000019960	634.805	-1.15557	0.330454	-3.4969	0.000470695	0.00209571
DYNC1LI1	DYNC1LI1|XM_020993252.1|SingleHit|maker-185-augustus-gene-79.18	1317.64	0.237301	0.316984	0.748621	0.454085	0.623802	Dync1li1	ENSMUSG00000032435	1605.99	1.18238	0.322409	3.66732	0.000245104	0.00116266
DYNLL2	DYNLL2|XM_020991896.1|SingleHit|maker-90750-augustus-gene-3.32	1908.39	-0.632102	0.291124	-2.17124	0.0299127	0.0960593	Dynll2	ENSMUSG00000020483	10179.7	1.19061	0.245004	4.85955	1.18e-06	8.79e-06
DYSF	DYSF|XM_021001166.1|SingleHit|augustus_masked-139-processed-gene-36.1	271.694	-0.0580569	0.54726	-0.106087	0.915514	0.951084	Dysf	ENSMUSG00000033788	776.045	-1.70522	0.570316	-2.98995	0.0027902	0.0101758
DZANK1	DZANK1|XM_020986549.1|SingleHit|maker-90919-snap-gene-37.5	37.5263	0.803381	0.795387	1.01005	0.312471	0.491932	Dzank1	ENSMUSG00000037259	45.4413	-2.44655	0.932678	-2.62315	0.00871211	0.0271318
DZIP3	DZIP3|XM_020999900.1|SingleHit|maker-90792-augustus-gene-20.8	1212.16	0.372645	0.451908	0.824604	0.409597	0.584348	Dzip3	ENSMUSG00000064061	231.884	-1.12199	0.40623	-2.76195	0.00574575	0.0189583
EAF1	EAF1|XM_020987245.1|SingleHit|maker-185-augustus-gene-26.4	1593.49	-0.621006	0.277816	-2.23532	0.0253965	0.085287	Eaf1	ENSMUSG00000021890	1792.43	1.09082	0.25944	4.20451	2.62e-05	0.000153752
EBF1	EBF1|XM_020992363.1|MultiHit|fragGeneModel-551-gene24-frag2	35.6003	0.277295	0.611608	0.453387	0.65027	0.776098	Ebf1	ENSMUSG00000057098	1364.52	-2.63902	0.404614	-6.52231	6.92e-11	9.23e-10
EBF3	EBF3|XM_020978347.1|MultiHit|fragGeneModel-490-gene9-frag1	203.582	0.0730965	0.418321	0.174738	0.861286	0.91922	Ebf3	ENSMUSG00000010476	671.586	-2.80246	0.328545	-8.52989	1.46e-17	3.83e-16
EBPL	EBPL|XM_020993702.1|SingleHit|maker-90594-augustus-gene-8.7	582.829	-0.187626	0.363104	-0.516729	0.605345	0.741893	Ebpl	ENSMUSG00000021928	271.562	-1.22317	0.407248	-3.00351	0.00266885	0.00979245
ECE1	ECE1|XM_020973111.1|SingleHit|maker-91041-augustus-gene-41.4	2847.03	-0.919538	0.428014	-2.14838	0.0316833	0.100045	Ece1	ENSMUSG00000057530	2730.05	-1.20868	0.341131	-3.54316	0.00039536	0.00179539
ECI1	ECI1|XM_021006732.1|SingleHit|maker-138-augustus-gene-98.42	677.553	0.700965	0.400241	1.75136	0.0798845	0.194013	Eci1	ENSMUSG00000024132	3203.91	-1.70166	0.255047	-6.67193	2.52e-11	3.52e-10
ECM1	ECM1|XM_021004510.1|SingleHit|maker-186-augustus-gene-108.26	2359.41	-0.379873	0.426953	-0.889731	0.37361	0.549806	Ecm1	ENSMUSG00000028108	1623.41	-2.65087	0.326463	-8.11999	4.66e-16	1.05e-14
EDNRA	EDNRA|XM_020994059.1|SingleHit|maker-76-snap-gene-171.13	959.314	-0.570825	0.634923	-0.899046	0.368628	0.544847	Ednra	ENSMUSG00000031616	384.545	-2.63297	0.455002	-5.78673	7.18e-09	7.43e-08
EDNRB	EDNRB|XM_020973263.1|SingleHit|maker-90491-augustus-gene-2.9	479.176	0.256341	0.377909	0.678314	0.497573	0.660275	Ednrb	ENSMUSG00000022122	926.679	-1.6245	0.451046	-3.60163	0.000316229	0.00146318
EEF1A1	EEF1A1|XM_021000153.1|MultiHit|fragGeneModel-90702-gene8-frag1	12.1885	-0.234095	0.81912	-0.285788	0.77504	0.865082	Eef1a1	ENSMUSG00000037742	187511	1.23137	0.266303	4.62394	3.77e-06	2.59e-05
EEF1A1	EEF1A1|XM_021000153.1|MultiHit|fragGeneModel-38-gene68-frag1	16.0781	0.156009	1.17335	0.132961	0.894224	0.938677	Eef1a1	ENSMUSG00000037742	187511	1.23137	0.266303	4.62394	3.77e-06	2.59e-05
EEF1A1	EEF1A1|XM_021000153.1|MultiHit|fragGeneModel-90734-gene8-frag1	153945	0.0232528	0.297989	0.0780324	0.937802	0.964675	Eef1a1	ENSMUSG00000037742	187511	1.23137	0.266303	4.62394	3.77e-06	2.59e-05
EEF1A1	EEF1A1|XM_021000153.1|MultiHit|fragGeneModel-225-gene24-frag2	493.634	0.311897	0.518842	0.601141	0.547746	0.698509	Eef1a1	ENSMUSG00000037742	187511	1.23137	0.266303	4.62394	3.77e-06	2.59e-05
EEF1A1	EEF1A1|XM_021000153.1|MultiHit|fragGeneModel-225-gene24-frag1	693.298	0.163894	0.305819	0.535919	0.592014	0.733094	Eef1a1	ENSMUSG00000037742	187511	1.23137	0.266303	4.62394	3.77e-06	2.59e-05
EEF1AKMT2	EEF1AKMT2|XM_020973620.1|SingleHit|maker-490-augustus-gene-38.7	292.554	-0.259019	0.510455	-0.507427	0.611855	0.746663	Eef1akmt2	ENSMUSG00000030960	160.383	-1.42974	0.470061	-3.04161	0.00235315	0.00875547
EEF1B2	EEF1B2|XM_020972820.1|MultiHit|fragGeneModel-90903-gene3-frag1	12214.7	-0.706602	0.398849	-1.7716	0.0764604	0.187864	Eef1b2	ENSMUSG00000025967	12950.6	1.45738	0.290379	5.01888	5.2e-07	4.09e-06
EEF1G	EEF1G|XM_020968249.1|MultiHit|fragGeneModel-90750-gene4-frag1	10.2885	-0.984937	1.00356	-0.981445	0.326373	0.506032	Eef1g	ENSMUSG00000071644	17985.6	1.44087	0.263513	5.46791	4.55e-08	4.2e-07
EEF1G	EEF1G|XM_020968249.1|MultiHit|fragGeneModel-90721-gene13-frag1	21140	-0.48973	0.37026	-1.32267	0.185946	0.346233	Eef1g	ENSMUSG00000071644	17985.6	1.44087	0.263513	5.46791	4.55e-08	4.2e-07
EEPD1	EEPD1|XM_020964388.1|SingleHit|maker-174-augustus-gene-249.19	1069.16	-0.43474	0.271658	-1.60032	0.109528	0.24137	Eepd1	ENSMUSG00000036611	974.728	-2.65394	0.490398	-5.41181	6.24e-08	5.66e-07
EFCC1	EFCC1|XM_020981217.1|MultiHit|fragGeneModel-174-gene39-frag1	41.5667	-0.299673	0.731566	-0.409632	0.682076	0.800143	Efcc1	ENSMUSG00000068263	39.384	-3.62306	1.27843	-2.83398	0.00459717	0.0156782
EFCC1	EFCC1|XM_020981217.1|MultiHit|fragGeneModel-174-gene39-frag2	77.5597	-0.743888	0.55109	-1.34985	0.177064	0.335685	Efcc1	ENSMUSG00000068263	39.384	-3.62306	1.27843	-2.83398	0.00459717	0.0156782
EFEMP2	EFEMP2|XM_020968192.1|SingleHit|maker-90721-snap-gene-9.105	674.251	0.631859	0.505514	1.24993	0.211323	0.378004	Efemp2	ENSMUSG00000024909	691.503	-2.41186	0.389925	-6.18545	6.19e-10	7.36e-09
EFHD2	EFHD2|XM_020973336.1|SingleHit|maker-91041-augustus-gene-62.41	3971.72	-0.593674	0.431346	-1.37633	0.16872	0.324496	Efhd2	ENSMUSG00000040659	5304.12	2.46834	0.241984	10.2004	1.97e-24	9.1e-23
EFNA1	EFNA1|XM_020991968.1|SingleHit|maker-91023-augustus-gene-27.39	694.784	-0.221243	0.38652	-0.572398	0.567052	0.713255	Efna1	ENSMUSG00000027954	717.41	1.43033	0.287645	4.97254	6.61e-07	5.13e-06
EFNA3	EFNA3|XM_020992036.1|MultiHit|fragGeneModel-91023-gene19-frag1	294.62	-0.37187	0.408396	-0.910563	0.362525	0.539716	Efna3	ENSMUSG00000028039	31.1115	2.9856	1.12399	2.65625	0.00790153	0.0249411
EFR3B	EFR3B|XM_020983948.1|SingleHit|maker-90845-snap-gene-17.9	83.7271	-0.900687	0.828328	-1.08736	0.276879	0.454855	Efr3b	ENSMUSG00000020658	175.458	-1.44661	0.530772	-2.72547	0.00642091	0.0208557
EGLN2	EGLN2|XM_020979275.1|MultiHit|fragGeneModel-91041-gene47-frag1	1049.06	-0.157688	0.399844	-0.394373	0.693305	0.808274	Egln2	ENSMUSG00000058709	3898.45	1.11706	0.243062	4.59577	4.31e-06	2.93e-05
EGR1	EGR1|XM_021005171.1|SingleHit|maker-685-augustus-gene-13.12	3330.62	0.839677	0.856382	0.980494	0.326843	0.506504	Egr1	ENSMUSG00000038418	974.373	-1.25309	0.404348	-3.09903	0.00194156	0.00739399
EHBP1	EHBP1|XM_020985470.1|MultiHit|fragGeneModel-90775-gene10-frag1	726.725	0.00034456	0.416448	0.000827379	0.99934	0.999378	Ehbp1	ENSMUSG00000042302	385.565	-1.27536	0.371064	-3.43702	0.000588148	0.00255552
EHBP1	EHBP1|XM_020985470.1|MultiHit|fragGeneModel-90775-gene10-frag2	76.8686	0.0445518	0.91522	0.0486788	0.961175	0.978258	Ehbp1	ENSMUSG00000042302	385.565	-1.27536	0.371064	-3.43702	0.000588148	0.00255552
EHBP1L1	EHBP1L1|XM_020968150.1|SingleHit|maker-90721-augustus-gene-8.42	3615.47	-0.592833	0.365618	-1.62146	0.10492	0.234332	Ehbp1l1	ENSMUSG00000024937	1842.37	-1.88053	0.292903	-6.42032	1.36e-10	1.75e-09
EHD1	EHD1|XM_020968012.1|SingleHit|maker-90721-augustus-gene-6.48	1125.2	-0.409521	0.362021	-1.13121	0.257967	0.43227	Ehd1	ENSMUSG00000024772	3602.77	-1.35794	0.262525	-5.17264	2.31e-07	1.92e-06
EHD2	EHD2|XM_020978404.1|SingleHit|maker-91041-augustus-gene-143.105	2923.2	-0.280471	0.524977	-0.534254	0.593166	0.733992	Ehd2	ENSMUSG00000074364	11553.4	-3.24385	0.418515	-7.75086	9.13e-15	1.83e-13
EHMT1	EHMT1|XM_020981688.1|SingleHit|maker-90847-snap-gene-89.12	1585.71	-0.103885	0.292593	-0.35505	0.722552	0.829659	Ehmt1	ENSMUSG00000036893	2894.38	1.85264	0.2437	7.60211	2.91e-14	5.51e-13
EIF2B5	EIF2B5|XM_021005641.1|SingleHit|maker-186-snap-gene-3.54	915.515	0.000692722	0.336025	0.00206152	0.998355	0.999241	Eif2b5	ENSMUSG00000003235	2751.14	1.37585	0.260856	5.27434	1.33e-07	1.15e-06
EIF3H	EIF3H|XM_020965433.1|MultiHit|fragGeneModel-98-gene7-frag2	600.995	0.083416	0.343852	0.242593	0.808321	0.886467	Eif3h	ENSMUSG00000022312	6159.44	1.04763	0.265419	3.94708	7.91e-05	0.00041933
EIF3H	EIF3H|XM_020965433.1|MultiHit|fragGeneModel-98-gene7-frag1	3472.09	0.144171	0.407273	0.35399	0.723346	0.829987	Eif3h	ENSMUSG00000022312	6159.44	1.04763	0.265419	3.94708	7.91e-05	0.00041933
EIF4B	EIF4B|XM_020966097.1|MultiHit|fragGeneModel-454-gene3-frag1	3663.92	-0.0899559	0.372847	-0.241268	0.809348	0.886799	Eif4b	ENSMUSG00000058655	12106.5	1.22036	0.234291	5.20875	1.9e-07	1.61e-06
EIF4B	EIF4B|XM_020966097.1|MultiHit|fragGeneModel-400-gene1-frag1	17.5226	-0.568776	1.24617	-0.456419	0.648088	0.774495	Eif4b	ENSMUSG00000058655	12106.5	1.22036	0.234291	5.20875	1.9e-07	1.61e-06
EIF4B	EIF4B|XM_020966097.1|MultiHit|fragGeneModel-400-gene1-frag2	88.8155	0.169484	0.852912	0.198712	0.842488	0.908329	Eif4b	ENSMUSG00000058655	12106.5	1.22036	0.234291	5.20875	1.9e-07	1.61e-06
EIF4E3	EIF4E3|XM_021007581.1|SingleHit|maker-174-augustus-gene-139.5	127.736	0.89367	0.421482	2.1203	0.0339804	0.105328	Eif4e3	ENSMUSG00000093661	1255.68	-3.36515	0.392539	-8.57279	1.01e-17	2.69e-16
EIF5	EIF5|XM_020971168.1|MultiHit|fragGeneModel-64-gene18-frag1	5771.39	-0.384762	0.440989	-0.872496	0.382938	0.558902	Eif5	ENSMUSG00000021282	11699.8	1.05678	0.2381	4.43837	9.06e-06	5.82e-05
ELK1	ELK1|XM_020976489.1|MultiHit|fragGeneModel-90333-gene4-frag1	769.813	0.109277	0.365682	0.29883	0.76507	0.858878	Elk1	ENSMUSG00000009406	394.918	-1.06463	0.38221	-2.78546	0.00534513	0.0178195
ELK1	ELK1|XM_020976489.1|MultiHit|fragGeneModel-90333-gene4-frag2	469.517	0.668851	0.452026	1.47967	0.13896	0.284407	Elk1	ENSMUSG00000009406	394.918	-1.06463	0.38221	-2.78546	0.00534513	0.0178195
ELMO3	ELMO3|XM_020989372.1|SingleHit|maker-176-augustus-gene-56.45	1215.22	0.074209	0.423609	0.175183	0.860936	0.919075	Elmo3	ENSMUSG00000014791	567.793	1.37764	0.32432	4.24779	2.16e-05	0.000129031
ELMOD2	ELMOD2|XM_020989856.1|SingleHit|maker-76-augustus-gene-145.4	236.301	0.581595	0.346672	1.67765	0.0934153	0.216117	Elmod2	ENSMUSG00000035151	1023.26	-1.23763	0.405871	-3.04932	0.00229358	0.00856312
ELN	ELN|XM_021005681.1|SingleHit|maker-186-snap-gene-29.18	1292.1	0.226224	0.609885	0.370928	0.710691	0.820827	Eln	ENSMUSG00000029675	5127.68	-3.3495	0.613875	-5.45632	4.86e-08	4.47e-07
ELOA	ELOA|XM_020983074.1|SingleHit|augustus_masked-91041-processed-gene-31.4	1268.9	-0.221831	0.450878	-0.491997	0.622721	0.754877	Eloa	ENSMUSG00000028668	2719.31	1.57168	0.258324	6.08414	1.17e-09	1.35e-08
ELOVL1	ELOVL1|XM_020975409.1|MultiHit|fragGeneModel-208-gene12-frag1	808.664	0.241996	0.468096	0.516979	0.605171	0.741763	Elovl1	ENSMUSG00000006390	3845.06	2.58144	0.303662	8.50101	1.88e-17	4.85e-16
ELOVL3	ELOVL3|XM_020963169.1|SingleHit|maker-37-augustus-gene-258.23	329.19	0.943006	2.88003	0.327429	0.743343	0.843957	Elovl3	ENSMUSG00000038754	45.248	-3.81977	1.10367	-3.46096	0.000538259	0.00236269
ELOVL5	ELOVL5|XM_020993913.1|SingleHit|maker-90822-augustus-gene-19.6	1034.83	-0.383341	0.460168	-0.833046	0.404819	0.579981	Elovl5	ENSMUSG00000032349	14222.1	2.63465	0.281152	9.37089	7.19e-21	2.5e-19
EMC1	EMC1|XM_020973108.1|SingleHit|maker-91041-augustus-gene-48.25	844.267	0.336277	0.332766	1.01055	0.312231	0.491733	Emc1	ENSMUSG00000078517	1030.97	-1.12034	0.275344	-4.06887	4.72e-05	0.000262486
EMC2	EMC2|XM_020970264.1|SingleHit|maker-98-augustus-gene-173.6	1447.66	-0.665805	0.446218	-1.49211	0.135671	0.280018	Emc2	ENSMUSG00000022337	1456.56	-1.48328	0.282486	-5.25079	1.51e-07	1.3e-06
EMCN	EMCN|XM_020988289.1|SingleHit|maker-126-snap-gene-67.18	181.895	0.819934	0.654541	1.25268	0.21032	0.376862	Emcn	ENSMUSG00000054690	695.713	-1.50414	0.372774	-4.035	5.46e-05	0.000299649
EMILIN2	EMILIN2|XM_020970682.1|SingleHit|maker-38-snap-gene-104.18	914.661	0.922349	0.635759	1.45078	0.14684	0.295067	Emilin2	ENSMUSG00000024053	1087.28	-3.47866	0.328798	-10.5799	3.69e-26	1.94e-24
EMP1	EMP1|XM_021001437.1|SingleHit|maker-470-augustus-gene-20.9	2688.37	0.945741	0.390666	2.42084	0.0154846	0.0593947	Emp1	ENSMUSG00000030208	1792.27	-1.22745	0.493414	-2.48766	0.0128586	0.0378777
ENG	ENG|XM_020965473.1|SingleHit|maker-90779-snap-gene-37.37	876.062	-0.378964	0.332294	-1.14045	0.254101	0.42804	Eng	ENSMUSG00000026814	3408.67	-1.74834	0.407304	-4.29246	1.77e-05	0.000107548
ENGASE	ENGASE|XM_021000933.1|SingleHit|maker-90925-augustus-gene-5.9	245.983	0.168815	0.462351	0.365124	0.715019	0.823838	Engase	ENSMUSG00000033857	856.195	-1.88423	0.368355	-5.11525	3.13e-07	2.55e-06
ENOX1	ENOX1|XM_020971634.1|MultiHit|fragGeneModel-90769-gene4-frag1	42.1623	0.763352	0.559279	1.36489	0.172288	0.329307	Enox1	ENSMUSG00000022012	51.5583	-2.59129	0.878162	-2.95081	0.0031694	0.0113277
ENPP2	ENPP2|XM_020975536.1|SingleHit|maker-98-snap-gene-119.4	932.471	0.68536	0.757416	0.904866	0.365537	0.542076	Enpp2	ENSMUSG00000022425	2303.35	-2.01413	0.323022	-6.23529	4.51e-10	5.45e-09
EPAS1	EPAS1|XM_021001228.1|SingleHit|maker-90842-snap-gene-32.7	3535.56	-0.0865733	0.349851	-0.247458	0.804554	0.883372	Epas1	ENSMUSG00000024140	8227	-1.51561	0.29718	-5.09998	3.4e-07	2.74e-06
EPB41L1	EPB41L1|XM_020998652.1|SingleHit|maker-90994-augustus-gene-26.15	1215.23	-0.940927	0.503638	-1.86826	0.0617259	0.161912	Epb41l1	ENSMUSG00000027624	3843.73	-1.96652	0.271315	-7.24809	4.23e-13	7.11e-12
EPB41L2	EPB41L2|XM_020987044.1|SingleHit|maker-90977-augustus-gene-55.2	930.619	0.58369	0.332513	1.75539	0.0791927	0.192818	Epb41l2	ENSMUSG00000019978	4199.66	-2.88351	0.338334	-8.52266	1.56e-17	4.05e-16
EPHA1	EPHA1|XM_020997936.1|SingleHit|maker-181-augustus-gene-95.16	1430.75	-0.593165	0.504807	-1.17503	0.239981	0.41174	Epha1	ENSMUSG00000029859	206.692	1.75036	0.515089	3.39816	0.0006784	0.00290747
EPHB2	EPHB2|XM_020983038.1|MultiHit|fragGeneModel-91041-gene51-frag1	154.418	0.524393	1.06791	0.491048	0.623393	0.755286	Ephb2	ENSMUSG00000028664	227.09	-4.72825	0.684094	-6.9117	4.79e-12	7.2e-11
EPHB4	EPHB4|XM_020979148.1|SingleHit|maker-90537-augustus-gene-4.27	1434.31	0.187761	0.398843	0.470764	0.637809	0.767095	Ephb4	ENSMUSG00000029710	1370.52	-1.0819	0.379801	-2.8486	0.00439116	0.0150596
EPHX2	EPHX2|XM_020983976.1|SingleHit|maker-90845-augustus-gene-13.14	594.923	-0.356619	0.318953	-1.11809	0.263527	0.43894	Ephx2	ENSMUSG00000022040	6677.11	-4.12451	0.242773	-16.9892	9.88e-65	3.79e-62
EPOP	EPOP|XM_020997796.1|SingleHit|snap_masked-90630-processed-gene-0.2	114.684	-0.342919	0.82223	-0.417059	0.676635	0.795571	Epop	ENSMUSG00000043439	395.383	3.59018	0.473856	7.57653	3.55e-14	6.65e-13
EPOR	EPOR|XM_020995153.1|SingleHit|maker-172-snap-gene-14.43	67.4067	-0.915049	0.663846	-1.37841	0.168078	0.323665	Epor	ENSMUSG00000006235	210.515	-2.23211	0.661509	-3.37426	0.000740137	0.00314249
EPS8	EPS8|XM_020994273.1|SingleHit|maker-78-augustus-gene-14.6	1035.13	-0.535085	0.328889	-1.62694	0.103749	0.232622	Eps8	ENSMUSG00000015766	602.778	-1.79501	0.406567	-4.41505	1.01e-05	6.44e-05
ERBB4	ERBB4|XM_021008671.1|MultiHit|fragGeneModel-90903-gene18-frag2	4.30746	0.734621	1.85323	0.396402	0.691809	0.807528	Erbb4	ENSMUSG00000062209	155.504	4.33831	0.496739	8.73358	2.47e-18	6.96e-17
ERBIN	ERBIN|XM_021007253.1|SingleHit|augustus_masked-229-processed-gene-98.1	1697.35	0.279693	0.296767	0.94247	0.345952	0.52456	Erbin	ENSMUSG00000021709	5535.88	1.70524	0.23983	7.11021	1.16e-12	1.86e-11
ERC1	ERC1|XM_021001452.1|MultiHit|fragGeneModel-216-gene11-frag3	641.655	-0.0992318	0.394065	-0.251816	0.801183	0.880862	Erc1	ENSMUSG00000030172	497.704	-1.46841	0.446252	-3.29053	0.000999973	0.00410683
ERC1	ERC1|XM_021001452.1|MultiHit|fragGeneModel-216-gene11-frag1	57.5722	-0.411932	0.605699	-0.680094	0.496445	0.659541	Erc1	ENSMUSG00000030172	497.704	-1.46841	0.446252	-3.29053	0.000999973	0.00410683
ERC1	ERC1|XM_021001452.1|MultiHit|fragGeneModel-216-gene11-frag2	120.903	-0.131147	0.631575	-0.207651	0.835501	0.904117	Erc1	ENSMUSG00000030172	497.704	-1.46841	0.446252	-3.29053	0.000999973	0.00410683
ERCC8	ERCC8|XM_021007232.1|SingleHit|maker-229-snap-gene-77.2	475.03	-0.321335	0.365114	-0.880094	0.378808	0.55489	Ercc8	ENSMUSG00000021694	263.537	1.32912	0.374301	3.55093	0.000383873	0.00174566
ERG	ERG|XM_020995837.1|SingleHit|maker-90897-augustus-gene-42.3	252.996	0.61815	0.572355	1.08001	0.280137	0.458374	Erg	ENSMUSG00000040732	742.514	-1.22673	0.377374	-3.2507	0.00115122	0.00464234
ERLIN2	ERLIN2|XM_020985285.1|SingleHit|maker-90919-snap-gene-139.10	1431.41	0.0405549	0.299137	0.135573	0.892159	0.93741	Erlin2	ENSMUSG00000031483	2529.81	1.06413	0.335069	3.17584	0.00149402	0.00585122
ESAM	ESAM|XM_021000597.1|SingleHit|maker-91133-augustus-gene-124.34	777.176	0.0347865	0.526491	0.0660725	0.94732	0.969134	Esam	ENSMUSG00000001946	1685.44	-1.37789	0.385739	-3.57207	0.000354176	0.00162191
ESRP1	ESRP1|XM_020968608.1|SingleHit|maker-179-snap-gene-14.16	878.701	0.316835	0.426531	0.742819	0.457591	0.626764	Esrp1	ENSMUSG00000040728	3411.09	4.42363	0.546373	8.09635	5.66e-16	1.27e-14
ESRP2	ESRP2|XM_020989292.1|SingleHit|maker-176-snap-gene-50.14	3453.22	0.557247	0.410353	1.35797	0.174473	0.332093	Esrp2	ENSMUSG00000084128	910.02	3.79109	0.655313	5.78515	7.24e-09	7.5e-08
ETHE1	ETHE1|XM_021003572.1|SingleHit|augustus_masked-185-processed-gene-128.8	195.851	0.676079	0.514811	1.31326	0.189096	0.35047	Ethe1	ENSMUSG00000064254	498.781	2.13141	0.352667	6.04369	1.51e-09	1.71e-08
ETV1	ETV1|XM_020999988.1|SingleHit|maker-218-snap-gene-14.25	179.585	-0.99866	0.733447	-1.3616	0.173325	0.330628	Etv1	ENSMUSG00000004151	125.272	-2.16914	0.879411	-2.46658	0.0136409	0.0398169
ETV6	ETV6|XM_021001729.1|SingleHit|maker-470-augustus-gene-12.13	64.367	-0.320202	0.569047	-0.562699	0.57364	0.71829	Etv6	ENSMUSG00000030199	2079.6	2.07852	0.257365	8.07615	6.68e-16	1.49e-14
EVA1A	EVA1A|XM_020977990.1|SingleHit|maker-356-augustus-gene-3.10	491.392	-0.84701	0.40844	-2.07377	0.0381011	0.114636	Eva1a	ENSMUSG00000035104	62.2992	-3.74399	0.823097	-4.54866	5.4e-06	3.61e-05
EVI5L	EVI5L|XM_020978103.1|MultiHit|fragGeneModel-103-gene2-frag1	221.496	-0.1693	0.394622	-0.429018	0.66791	0.789251	Evi5l	ENSMUSG00000011832	525.728	-1.70253	0.370152	-4.59953	4.23e-06	2.88e-05
EVI5L	EVI5L|XM_020978103.1|MultiHit|fragGeneModel-103-gene2-frag2	789.273	0.236159	0.389864	0.605746	0.544683	0.696456	Evi5l	ENSMUSG00000011832	525.728	-1.70253	0.370152	-4.59953	4.23e-06	2.88e-05
EXPH5	EXPH5|XM_020996176.1|SingleHit|maker-91133-snap-gene-41.2	109.894	0.435183	0.527277	0.82534	0.409179	0.584091	Exph5	ENSMUSG00000034584	74.1688	3.19735	0.832878	3.83891	0.000123582	0.000624315
EXTL1	EXTL1|XM_020983171.1|SingleHit|maker-91041-augustus-gene-22.20	143.076	0.722506	0.705639	1.0239	0.305881	0.485147	Extl1	ENSMUSG00000028838	803.902	5.73056	0.439604	13.0357	7.66e-39	9.56e-37
EXTL3	EXTL3|XM_020988777.1|SingleHit|maker-90919-augustus-gene-90.15	1083.68	0.234092	0.333905	0.701076	0.483256	0.648115	Extl3	ENSMUSG00000021978	3535.11	-1.54357	0.392099	-3.93668	8.26e-05	0.000436459
F11R	F11R|XM_020972088.1|SingleHit|maker-90808-augustus-gene-57.21	2200.69	-0.231422	0.282928	-0.817953	0.413384	0.587069	F11r	ENSMUSG00000038235	3408.94	1.63542	0.280508	5.83019	5.54e-09	5.84e-08
F3	F3|XM_020999398.1|SingleHit|maker-90564-augustus-gene-1.6	150.079	0.756934	0.79912	0.947209	0.343532	0.522549	F3	ENSMUSG00000028128	735.708	-2.72676	0.31867	-8.55667	1.16e-17	3.07e-16
FADS1	FADS1|XM_020968000.1|SingleHit|augustus_masked-90397-processed-gene-1.2	648.06	0.720062	0.561923	1.28142	0.200045	0.364728	Fads1	ENSMUSG00000010663	13906.8	2.73356	0.273638	9.98969	1.69e-23	7.34e-22
FAF1	FAF1|XM_020987730.1|MultiHit|fragGeneModel-208-gene92-frag1	142.74	-0.408474	0.436384	-0.936041	0.349252	0.527614	Faf1	ENSMUSG00000010517	2143.11	1.11037	0.261761	4.24192	2.22e-05	0.00013205
FAF1	FAF1|XM_020987730.1|MultiHit|fragGeneModel-207-gene103-frag1	198.247	-0.0376734	0.571508	-0.0659193	0.947442	0.969134	Faf1	ENSMUSG00000010517	2143.11	1.11037	0.261761	4.24192	2.22e-05	0.00013205
FAM102A	FAM102A|XM_020965603.1|SingleHit|maker-90779-augustus-gene-37.20	562.324	0.476033	0.333481	1.42747	0.153445	0.303876	Fam102a	ENSMUSG00000039157	1119.51	1.03741	0.357744	2.89988	0.00373303	0.013061
FAM107A	FAM107A|XM_020969053.1|SingleHit|maker-174-augustus-gene-189.5	304.02	0.194472	1.0003	0.194415	0.845851	0.910417	Fam107a	ENSMUSG00000021750	254.881	-3.34147	0.559078	-5.97675	2.28e-09	2.54e-08
FAM114A2	FAM114A2|XM_020978358.1|SingleHit|maker-551-snap-gene-101.4	1058.97	-0.936061	0.3933	-2.38002	0.0173117	0.0645808	Fam114a2	ENSMUSG00000020523	2159.37	1.36817	0.278827	4.90687	9.25e-07	7.03e-06
FAM117A	FAM117A|XM_020997408.1|MultiHit|fragGeneModel-90630-gene8-frag1	396.885	0.20825	0.32645	0.637922	0.523524	0.679879	Fam117a	ENSMUSG00000038893	700.184	-1.29973	0.331884	-3.91622	8.99e-05	0.000470805
FAM124A	FAM124A|XM_020969997.1|SingleHit|maker-90594-augustus-gene-1.7	24.2175	0.193682	1.05357	0.183833	0.854144	0.914876	Fam124a	ENSMUSG00000035184	245.419	-2.10161	0.447001	-4.70158	2.58e-06	1.82e-05
FAM131B	FAM131B|XM_020998108.1|SingleHit|augustus_masked-181-processed-gene-92.6	190.872	-0.81477	0.543944	-1.49789	0.134161	0.278186	Fam131b	ENSMUSG00000029861	81.9656	-2.6001	0.891002	-2.91817	0.00352087	0.012423
FAM161A	FAM161A|XM_020985486.1|SingleHit|maker-90775-augustus-gene-41.6	34.2215	-0.291738	1.3	-0.224414	0.822435	0.895167	Fam161a	ENSMUSG00000049811	97.2738	-1.52747	0.579264	-2.63692	0.00836619	0.026204
FAM167B	FAM167B|XM_020982995.1|SingleHit|maker-90760-augustus-gene-31.38	161.54	-0.301595	0.6055	-0.498092	0.618419	0.75159	Fam167b	ENSMUSG00000050493	92.1888	2.20817	0.572183	3.8592	0.000113759	0.000580533
FAM171A2	FAM171A2|XM_020997428.1|SingleHit|maker-90925-augustus-gene-13.23	146.738	0.371564	0.437741	0.848822	0.39598	0.571579	Fam171a2	ENSMUSG00000034685	256.036	-2.70398	0.514544	-5.25509	1.48e-07	1.27e-06
FAM171B	FAM171B|XM_020977551.1|SingleHit|maker-90638-snap-gene-17.29	131.652	0.544282	0.44094	1.23437	0.217065	0.385236	Fam171b	ENSMUSG00000048388	130.06	-4.21017	0.726809	-5.79268	6.93e-09	7.2e-08
FAM172A	FAM172A|XM_021008513.1|SingleHit|maker-175-snap-gene-167.17	60.5754	0.546536	0.543678	1.00526	0.314773	0.494069	Fam172a	ENSMUSG00000064138	530.985	-1.28521	0.319684	-4.02025	5.81e-05	0.00031665
FAM210B	FAM210B|XM_020981410.1|SingleHit|maker-90847-augustus-gene-38.11	199.989	-0.114949	0.453316	-0.253574	0.799825	0.880205	Fam210b	ENSMUSG00000027495	3795.45	2.51116	0.258193	9.72589	2.34e-22	9.35e-21
FAM217B	FAM217B|XM_020981490.1|SingleHit|maker-90847-augustus-gene-56.5	677.218	-0.213149	0.325327	-0.655185	0.512349	0.671753	Fam217b	ENSMUSG00000070476	248.852	-1.73514	0.449859	-3.85707	0.000114756	0.000585315
FAM219A	FAM219A|XM_020966948.1|SingleHit|maker-520-augustus-gene-2.36	315.316	0.296391	0.294573	1.00617	0.314333	0.493733	Fam219a	ENSMUSG00000028439	369.724	-1.07407	0.360336	-2.98074	0.00287552	0.0104387
FAM221A	FAM221A|XM_020993326.1|SingleHit|maker-185-snap-gene-104.39	86.2457	0.0801754	0.538967	0.148758	0.881745	0.931193	Fam221a	ENSMUSG00000047115	343.409	4.08814	0.431525	9.47369	2.7e-21	9.8e-20
FAM32A	FAM32A|XM_020969225.1|SingleHit|maker-523-augustus-gene-13.7	826.734	-0.526899	0.305712	-1.72352	0.0847953	0.20196	Fam32a	ENSMUSG00000003039	3002.91	1.08765	0.261631	4.15718	3.22e-05	0.000185827
FAM50A	FAM50A|XM_020975614.1|MultiHit|fragGeneModel-189-gene8-frag1	791.487	-0.455668	0.324226	-1.4054	0.159902	0.312071	Fam50a	ENSMUSG00000001962	1115.13	1.03924	0.360994	2.87881	0.00399174	0.0138523
FAM53B	FAM53B|XM_020973605.1|SingleHit|maker-490-augustus-gene-38.8	132.658	0.245974	0.670558	0.36682	0.713754	0.82304	Fam53b	ENSMUSG00000030956	1356.29	-1.73885	0.451452	-3.85169	0.000117308	0.000596931
FAM78A	FAM78A|XM_020973546.1|SingleHit|maker-90779-augustus-gene-24.12	109.575	0.224292	0.670966	0.334283	0.738166	0.840338	Fam78a	ENSMUSG00000050592	194.131	1.25161	0.524577	2.38595	0.0170353	0.0481254
FAM83A	FAM83A|XM_020964968.1|SingleHit|maker-98-augustus-gene-103.14	32.5164	-0.489367	1.05659	-0.463158	0.643251	0.771052	Fam83a	ENSMUSG00000051225	324.821	-3.4469	0.758139	-4.54652	5.45e-06	3.64e-05
FAM83G	FAM83G|XM_021004500.1|SingleHit|maker-175-snap-gene-199.16	206.606	-0.385661	0.461427	-0.835801	0.403267	0.578576	Fam83g	ENSMUSG00000042377	130.026	3.92926	0.512566	7.66587	1.78e-14	3.46e-13
FAM91A1	FAM91A1|XM_020964956.1|SingleHit|maker-98-snap-gene-101.10	993.78	0.586738	0.455329	1.2886	0.197537	0.361409	Fam91a1	ENSMUSG00000037119	1484.24	-1.67491	0.301737	-5.55088	2.84e-08	2.7e-07
FAXC	FAXC|XM_020998338.1|SingleHit|maker-90977-snap-gene-189.30	48.9305	0.411433	0.605638	0.679338	0.496924	0.659841	Faxc	ENSMUSG00000028246	135.453	2.98123	0.485982	6.13444	8.55e-10	1.01e-08
FBLIM1	FBLIM1|XM_020973192.1|SingleHit|maker-91041-augustus-gene-61.21	1408.91	-0.133706	0.619021	-0.215996	0.828991	0.899461	Fblim1	ENSMUSG00000006219	1711.38	2.3804	0.359137	6.6281	3.4e-11	4.69e-10
FBN1	FBN1|XM_020976933.1|MultiHit|fragGeneModel-37-gene42-frag2	15.454	-0.779596	1.29002	-0.60433	0.545624	0.697193	Fbn1	ENSMUSG00000027204	3745.65	-3.14116	0.499291	-6.29124	3.15e-10	3.86e-09
FBXL22	FBXL22|XM_020983960.1|SingleHit|maker-37-augustus-gene-136.2	137.92	-0.760918	0.47659	-1.59659	0.110357	0.242602	Fbxl22	ENSMUSG00000050503	166.172	2.60439	0.498922	5.22004	1.79e-07	1.52e-06
FBXL7	FBXL7|XM_021008636.1|SingleHit|maker-47-augustus-gene-35.4	130.281	0.943605	0.467079	2.02023	0.0433598	0.125666	Fbxl7	ENSMUSG00000043556	132.515	-2.02642	0.551185	-3.67648	0.00023647	0.00112579
FBXO10	FBXO10|XM_021004610.1|SingleHit|maker-175-snap-gene-210.14	341.342	-0.324589	0.338758	-0.958172	0.337976	0.517329	Fbxo10	ENSMUSG00000048232	222.228	-1.33398	0.45981	-2.90115	0.003718	0.0130153
FBXO21	FBXO21|XM_021007943.1|SingleHit|maker-99-snap-gene-51.30	635.96	0.0313861	0.383298	0.0818843	0.934739	0.962961	Fbxo21	ENSMUSG00000032898	2483.65	-3.99779	0.513106	-7.79136	6.63e-15	1.36e-13
FBXO32	FBXO32|XM_020964945.1|SingleHit|maker-98-augustus-gene-102.12	2045.74	0.437687	0.619814	0.706159	0.48009	0.645779	Fbxo32	ENSMUSG00000022358	1113.19	1.08892	0.282896	3.84921	0.000118501	0.000601755
FBXO33	FBXO33|XM_020991317.1|MultiHit|fragGeneModel-164-gene49-frag1	937.719	-0.0561019	0.332857	-0.168547	0.866153	0.92253	Fbxo33	ENSMUSG00000035329	853.732	1.03464	0.3304	3.13148	0.00173925	0.00670174
FBXO45	FBXO45|XM_020986048.1|SingleHit|maker-90654-augustus-gene-22.12	375.284	0.636828	0.446428	1.4265	0.153725	0.304219	Fbxo45	ENSMUSG00000035764	954.849	-1.19726	0.309211	-3.87198	0.000107953	0.000554226
FBXO46	FBXO46|XM_020979805.1|SingleHit|maker-185-snap-gene-135.68	364.202	0.268267	0.51721	0.518681	0.603983	0.74124	Fbxo46	ENSMUSG00000050428	435.554	1.04039	0.352726	2.94958	0.00318209	0.0113669
FBXW7	FBXW7|XM_020994033.1|SingleHit|maker-76-snap-gene-191.6	414.795	-0.506058	0.377743	-1.33969	0.180347	0.339624	Fbxw7	ENSMUSG00000028086	905.938	1.51857	0.342629	4.4321	9.33e-06	5.97e-05
FBXW8	FBXW8|XM_021007944.1|SingleHit|maker-99-snap-gene-51.33	648.966	0.0890507	0.383512	0.232198	0.816384	0.891114	Fbxw8	ENSMUSG00000032867	1689.53	-1.77588	0.364917	-4.86653	1.14e-06	8.5e-06
FCGRT	FCGRT|XM_021003338.1|SingleHit|maker-577-augustus-gene-3.87	1916.64	-0.521459	0.294811	-1.76879	0.0769287	0.188826	Fcgrt	ENSMUSG00000003420	6335.5	-3.38834	0.242323	-13.9827	1.99e-44	3.14e-42
FCMR	FCMR|XM_021002949.1|SingleHit|maker-90895-augustus-gene-112.9	61.2401	-0.292672	0.816168	-0.358593	0.719899	0.827524	Fcmr	ENSMUSG00000042474	143.443	5.83777	2.464	2.36923	0.0178253	0.0499395
FECH	FECH|XM_020994668.1|SingleHit|maker-129-augustus-gene-21.10	253.452	-0.491711	0.403215	-1.21948	0.222663	0.391861	Fech	ENSMUSG00000024588	1978.95	-1.00403	0.295177	-3.40145	0.000670303	0.00287718
FES	FES|XM_020965549.1|SingleHit|maker-37-augustus-gene-222.34	747.348	0.245145	0.59869	0.409469	0.682195	0.800198	Fes	ENSMUSG00000053158	1604.57	1.3848	0.271035	5.10932	3.23e-07	2.62e-06
FEZ1	FEZ1|XM_021000674.1|SingleHit|maker-91133-augustus-gene-127.11	94.0403	0.579945	0.488335	1.1876	0.234992	0.406093	Fez1	ENSMUSG00000032118	112.882	-3.34779	0.74026	-4.52245	6.11e-06	4.04e-05
FEZ2	FEZ2|XM_020992697.1|SingleHit|maker-90845-snap-gene-68.10	276.25	0.0223129	0.539167	0.0413841	0.96699	0.981862	Fez2	ENSMUSG00000056121	1082.1	-1.34422	0.3217	-4.17848	2.93e-05	0.000170813
FGD4	FGD4|XM_020975786.1|SingleHit|maker-221-snap-gene-33.8	88.2958	-0.382578	0.654638	-0.584411	0.558944	0.70703	Fgd4	ENSMUSG00000022788	862.392	1.70877	0.295987	5.77313	7.78e-09	8.03e-08
FGD5	FGD5|XM_020981127.1|MultiHit|fragGeneModel-174-gene34-frag1	137.592	0.0828127	0.614991	0.134657	0.892883	0.937555	Fgd5	ENSMUSG00000034037	772.466	-1.3887	0.308498	-4.50148	6.75e-06	4.43e-05
FGD5	FGD5|XM_020981127.1|MultiHit|fragGeneModel-174-gene34-frag2	174.464	0.329477	0.565043	0.5831	0.559826	0.70773	Fgd5	ENSMUSG00000034037	772.466	-1.3887	0.308498	-4.50148	6.75e-06	4.43e-05
FGF1	FGF1|XM_021005143.1|SingleHit|maker-551-snap-gene-142.7	123.349	0.686392	0.7758	0.884754	0.37629	0.552363	Fgf1	ENSMUSG00000036585	564.945	1.48466	0.363406	4.08542	4.4e-05	0.000246634
FGF10	FGF10|XM_020996694.1|SingleHit|maker-226-snap-gene-26.3	128.408	0.746609	0.73402	1.01715	0.309082	0.488246	Fgf10	ENSMUSG00000021732	1168.03	-5.05939	0.483421	-10.4658	1.24e-25	6.28e-24
FGF11	FGF11|XM_020966703.1|SingleHit|maker-673-augustus-gene-1.39	146.177	-0.879072	0.546547	-1.60841	0.107746	0.238664	Fgf11	ENSMUSG00000042826	217.876	-3.32563	0.520278	-6.39203	1.64e-10	2.08e-09
FGFRL1	FGFRL1|XM_021005458.1|SingleHit|maker-140-augustus-gene-158.11	73.5638	0.715735	0.546153	1.3105	0.190026	0.351475	Fgfrl1	ENSMUSG00000008090	2728.22	-3.24916	0.421055	-7.71672	1.19e-14	2.36e-13
FGGY	FGGY|XM_020993097.1|MultiHit|fragGeneModel-208-gene160-frag2	13.0601	0.0796761	1.13821	0.0700012	0.944193	0.968105	Fggy	ENSMUSG00000028573	317.914	-2.19262	0.438478	-5.00052	5.72e-07	4.48e-06
FHDC1	FHDC1|XM_020994107.1|SingleHit|maker-76-augustus-gene-193.8	407.364	0.678973	0.521238	1.30262	0.192706	0.355136	Fhdc1	ENSMUSG00000041842	889.039	3.49589	0.313342	11.1568	6.63e-29	4.4e-27
FHOD3	FHOD3|XM_020985698.1|SingleHit|maker-151-snap-gene-51.22	133.522	0.504938	0.601659	0.839243	0.401333	0.576569	Fhod3	ENSMUSG00000034295	388.143	2.52527	0.363195	6.95295	3.58e-12	5.47e-11
FITM2	FITM2|XM_020984131.1|SingleHit|maker-90847-augustus-gene-0.17	280.389	-0.148659	0.335746	-0.442773	0.65793	0.782167	Fitm2	ENSMUSG00000048486	4542.48	-2.03982	0.31734	-6.42786	1.29e-10	1.67e-09
FKBP4	FKBP4|XM_021001611.1|SingleHit|maker-216-augustus-gene-30.22	1675.31	-0.314487	0.574494	-0.547416	0.584093	0.726813	Fkbp4	ENSMUSG00000030357	5707.96	1.01519	0.358438	2.83225	0.00462218	0.015753
FKBP7	FKBP7|XM_020991061.1|SingleHit|maker-90763-augustus-gene-24.16	625.877	0.386244	0.41882	0.922219	0.356414	0.534265	Fkbp7	ENSMUSG00000002732	661.409	-3.01161	0.3797	-7.93155	2.16e-15	4.61e-14
FKBP9	FKBP9|XM_020968970.1|SingleHit|maker-174-augustus-gene-202.25	4870.01	-0.419533	0.318846	-1.31579	0.188246	0.349232	Fkbp9	ENSMUSG00000029781	5124.68	-2.52516	0.271092	-9.31477	1.22e-20	4.19e-19
FLCN	FLCN|XM_020967318.1|SingleHit|maker-183-augustus-gene-52.11	520.427	0.0822502	0.336901	0.244138	0.807124	0.88547	Flcn	ENSMUSG00000032633	2943.46	1.485	0.252391	5.88372	4.01e-09	4.33e-08
FLOT1	FLOT1|XM_020974253.1|SingleHit|maker-90865-augustus-gene-12.43	578.623	0.400987	0.599184	0.669223	0.503353	0.664314	Flot1	ENSMUSG00000059714	1467.75	-1.12386	0.290096	-3.87411	0.000107014	0.000550268
FLRT3	FLRT3|XM_020986253.1|SingleHit|augustus_masked-90919-processed-gene-23.0	124	0.392202	0.733393	0.534777	0.592804	0.733703	Flrt3	ENSMUSG00000051379	106.282	-2.63112	0.700565	-3.75571	0.000172853	0.000846161
FLVCR1	FLVCR1|XM_021007806.1|SingleHit|maker-90434-augustus-gene-1.15	620.593	-0.317799	0.328172	-0.968392	0.332849	0.512311	Flvcr1	ENSMUSG00000066595	534.645	1.26955	0.338595	3.74946	0.000177217	0.000866076
FMOD	FMOD|XM_021003235.1|SingleHit|maker-90895-augustus-gene-96.19	56.8771	0.759079	1.09279	0.694627	0.487289	0.651547	Fmod	ENSMUSG00000041559	257.577	1.48314	0.437345	3.39124	0.000695777	0.00297349
FMR1	FMR1|XM_020974765.1|SingleHit|maker-90626-snap-gene-5.11	762.296	0.715049	0.36049	1.98355	0.0473064	0.134201	Fmr1	ENSMUSG00000000838	2142.16	-1.52553	0.475639	-3.20733	0.00133972	0.00531707
FNDC3A	FNDC3A|XM_020993811.1|SingleHit|maker-90594-snap-gene-10.14	2865.5	-0.663204	0.354779	-1.86934	0.061575	0.161639	Fndc3a	ENSMUSG00000033487	3166.23	1.46219	0.282124	5.18282	2.19e-07	1.83e-06
FNIP2	FNIP2|XM_020994002.1|SingleHit|maker-126-snap-gene-260.6	955.521	0.463915	0.283469	1.63656	0.101721	0.229419	Fnip2	ENSMUSG00000061175	1073.22	1.93447	0.328947	5.88081	4.08e-09	4.4e-08
FOSB	FOSB|XM_020980132.1|SingleHit|maker-185-snap-gene-135.58	85.2023	0.995382	0.715828	1.39053	0.164367	0.318512	Fosb	ENSMUSG00000003545	260.45	-2.66873	0.8636	-3.09024	0.00199996	0.00757664
FOXRED1	FOXRED1|XM_021000698.1|SingleHit|maker-91133-snap-gene-132.19	1291.36	-0.867252	0.440252	-1.9699	0.0488502	0.13729	Foxred1	ENSMUSG00000039048	1039.49	-1.51987	0.366929	-4.14213	3.44e-05	0.000197292
FOXRED2	FOXRED2|XM_020982497.1|MultiHit|fragGeneModel-156-gene46-frag1	246.947	-0.0632004	0.498066	-0.126891	0.899026	0.941285	Foxred2	ENSMUSG00000016552	568.606	1.67308	0.324795	5.1512	2.59e-07	2.14e-06
FREM2	FREM2|XM_020969996.1|MultiHit|fragGeneModel-90639-gene12-frag2	30.038	-0.716296	0.779679	-0.918707	0.358249	0.535896	Frem2	ENSMUSG00000037016	17.706	-6.47484	1.9406	-3.33651	0.000848377	0.00354368
FREM2	FREM2|XM_020969996.1|MultiHit|fragGeneModel-90639-gene12-frag1	20.4556	-0.538969	0.765097	-0.704446	0.481155	0.646502	Frem2	ENSMUSG00000037016	17.706	-6.47484	1.9406	-3.33651	0.000848377	0.00354368
FRK	FRK|XM_020971650.1|SingleHit|maker-90977-augustus-gene-121.6	154.7	0.157377	0.474213	0.331871	0.739987	0.84152	Frk	ENSMUSG00000019779	278.597	1.76197	0.457925	3.84773	0.000119219	0.000604774
FSCN1	FSCN1|XM_021008547.1|SingleHit|maker-175-snap-gene-29.12	499.701	0.738731	0.621521	1.18859	0.234603	0.405704	Fscn1	ENSMUSG00000029581	1763.2	-1.2283	0.49629	-2.47496	0.013325	0.0390518
FSD1L	FSD1L|XM_021002206.1|SingleHit|maker-187-augustus-gene-34.5	294.418	0.897294	0.634687	1.41376	0.157433	0.30908	Fsd1l	ENSMUSG00000054752	131.668	-2.79079	0.579586	-4.81514	1.47e-06	1.08e-05
FSD2	FSD2|XM_020966376.1|SingleHit|maker-37-snap-gene-249.11	117.583	-0.855912	0.66019	-1.29646	0.194816	0.357681	Fsd2	ENSMUSG00000038663	457.516	-3.987	0.393288	-10.1376	3.76e-24	1.7e-22
FST	FST|XM_020996918.1|SingleHit|maker-226-augustus-gene-4.2	305.42	0.445611	0.582817	0.764581	0.444521	0.615154	Fst	ENSMUSG00000021765	345.596	-2.28493	0.444859	-5.13631	2.8e-07	2.3e-06
FSTL1	FSTL1|XM_020985888.1|MultiHit|fragGeneModel-90792-gene6-frag2	34.3662	0.853804	0.833615	1.02422	0.305732	0.485045	Fstl1	ENSMUSG00000022816	9355.09	-3.30608	0.266985	-12.383	3.23e-35	3.19e-33
FTH1	FTH1|XM_020968220.1|MultiHit|fragGeneModel-78-gene3-frag1	73.9899	0.215247	1.08225	0.198889	0.84235	0.908236	Fth1	ENSMUSG00000024661	70231.2	1.08738	0.254245	4.2769	1.9e-05	0.000114383
FTH1	FTH1|XM_020968220.1|MultiHit|fragGeneModel-90775-gene1-frag1	26378.3	0.161955	0.472966	0.342425	0.732031	0.836114	Fth1	ENSMUSG00000024661	70231.2	1.08738	0.254245	4.2769	1.9e-05	0.000114383
FTH1	FTH1|XM_020968220.1|MultiHit|fragGeneModel-90881-gene1-frag1	47.2466	0.0144961	0.666504	0.0217494	0.982648	0.990697	Fth1	ENSMUSG00000024661	70231.2	1.08738	0.254245	4.2769	1.9e-05	0.000114383
FTH1	FTH1|XM_020968220.1|MultiHit|fragGeneModel-175-gene3-frag1	41.3729	-0.0169279	0.595494	-0.0284267	0.977322	0.987913	Fth1	ENSMUSG00000024661	70231.2	1.08738	0.254245	4.2769	1.9e-05	0.000114383
FTH1	FTH1|XM_020968220.1|MultiHit|fragGeneModel-90977-gene4-frag1	20.514	-0.442874	0.796823	-0.555799	0.578348	0.722453	Fth1	ENSMUSG00000024661	70231.2	1.08738	0.254245	4.2769	1.9e-05	0.000114383
FTH1	FTH1|XM_020968220.1|MultiHit|fragGeneModel-90397-gene1-frag1	123495	-0.350824	0.444058	-0.79004	0.429504	0.602621	Fth1	ENSMUSG00000024661	70231.2	1.08738	0.254245	4.2769	1.9e-05	0.000114383
FURIN	FURIN|XM_020965557.1|SingleHit|maker-37-augustus-gene-224.8	2836.01	-0.0142842	0.51851	-0.0275486	0.978022	0.988231	Furin	ENSMUSG00000030530	9698.54	2.37113	0.280976	8.4389	3.2e-17	8.09e-16
FUS	FUS|XM_021008420.1|MultiHit|fragGeneModel-175-gene56-frag1	3724.47	-0.0422148	0.267043	-0.158082	0.874392	0.926836	Fus	ENSMUSG00000030795	3121.57	-1.13942	0.385083	-2.95888	0.00308757	0.0110919
FUZ	FUZ|XM_021003474.1|SingleHit|maker-577-augustus-gene-2.47	829.193	-0.0769608	0.386688	-0.199026	0.842242	0.908178	Fuz	ENSMUSG00000011658	200.354	-1.67107	0.493597	-3.38549	0.0007105	0.00302914
FXYD3	FXYD3|XM_020977928.1|SingleHit|maker-91041-augustus-gene-137.33	1299.64	0.627305	0.659809	0.950736	0.341738	0.520875	Fxyd3	ENSMUSG00000057092	617.831	3.21664	0.584276	5.50535	3.68e-08	3.45e-07
FYN	FYN|XM_021008091.1|MultiHit|fragGeneModel-90977-gene57-frag2	64.0408	0.464207	0.575505	0.806608	0.419892	0.593436	Fyn	ENSMUSG00000019843	1071.56	-1.1333	0.340036	-3.33288	0.000859527	0.00357958
FYN	FYN|XM_021008091.1|MultiHit|fragGeneModel-90977-gene57-frag1	474.846	0.916623	0.444662	2.06139	0.0392654	0.117238	Fyn	ENSMUSG00000019843	1071.56	-1.1333	0.340036	-3.33288	0.000859527	0.00357958
FZD4	FZD4|XM_020993732.1|SingleHit|maker-90823-augustus-gene-68.7	482.478	0.258158	0.63301	0.407826	0.683401	0.801157	Fzd4	ENSMUSG00000049791	5923.39	-1.31052	0.395938	-3.3099	0.000933282	0.00386454
G0S2	G0S2|XM_021007831.1|SingleHit|maker-90895-snap-gene-122.24	98.3418	0.746514	0.56516	1.32089	0.186538	0.34696	G0s2	ENSMUSG00000009633	38784	2.90006	0.487301	5.95128	2.66e-09	2.93e-08
GABARAPL2	GABARAPL2|XM_020963672.1|SingleHit|maker-182-augustus-gene-21.22	1275.97	-0.874242	0.38654	-2.26171	0.0237151	0.0811268	Gabarapl2	ENSMUSG00000031950	2231.31	1.00923	0.260096	3.88023	0.000104359	0.000538173
GALNS	GALNS|XM_020989150.1|SingleHit|maker-176-snap-gene-20.22	762.617	-0.0984357	0.553966	-0.177693	0.858964	0.917671	Galns	ENSMUSG00000015027	857.049	1.68676	0.365499	4.61495	3.93e-06	2.69e-05
GALNT10	GALNT10|XM_020978370.1|SingleHit|maker-551-snap-gene-100.10	830.967	-0.29815	0.310201	-0.961153	0.336475	0.515681	Galnt10	ENSMUSG00000020520	1595.04	1.65099	0.330421	4.99664	5.83e-07	4.56e-06
GALNT17	GALNT17|XM_021007062.1|MultiHit|fragGeneModel-186-gene64-frag2	36.0906	0.35984	0.946359	0.380236	0.70377	0.815347	Galnt17	ENSMUSG00000034040	84.4959	-8.72972	1.60498	-5.43915	5.35e-08	4.9e-07
GALNT3	GALNT3|XM_020990872.1|SingleHit|maker-91133-augustus-gene-313.14	2323.7	0.928595	0.729205	1.27344	0.202864	0.368223	Galnt3	ENSMUSG00000026994	1580.75	4.83996	1.14909	4.212	2.53e-05	0.000149413
GALNT5	GALNT5|XM_021004964.1|SingleHit|maker-91133-augustus-gene-276.5	119.022	0.205521	0.777983	0.264172	0.791648	0.874359	Galnt5	ENSMUSG00000026828	18.7892	-6.56087	2.11182	-3.10673	0.00189168	0.00722231
GAN	GAN|XM_020992643.1|SingleHit|maker-90845-augustus-gene-75.11	846.299	0.59759	0.38158	1.56609	0.117326	0.253371	Gan	ENSMUSG00000052557	679.202	-1.50223	0.39013	-3.85058	0.00011784	0.000598862
GANC	GANC|XM_021009299.1|SingleHit|maker-77-snap-gene-18.38	195.6	0.547714	0.653663	0.837915	0.402079	0.5774	Ganc	ENSMUSG00000062646	854.702	-1.64682	0.3351	-4.9144	8.91e-07	6.77e-06
GAREM1	GAREM1|XM_020992562.1|SingleHit|maker-38-snap-gene-166.6	375.376	0.220815	0.367114	0.601489	0.547515	0.698366	Garem1	ENSMUSG00000042680	263.538	2.78177	0.435684	6.38483	1.72e-10	2.18e-09
GART	GART|XM_020995910.1|SingleHit|maker-90897-snap-gene-26.26	1074.53	0.0528951	0.313578	0.168682	0.866047	0.92253	Gart	ENSMUSG00000022962	679.694	-1.22695	0.329844	-3.71979	0.000199392	0.000966178
GAS6	GAS6|XM_020965173.1|SingleHit|maker-214-augustus-gene-33.8	1453.34	0.701952	0.423949	1.65575	0.0977735	0.223144	Gas6	ENSMUSG00000031451	4232.59	-2.4267	0.341357	-7.10897	1.17e-12	1.88e-11
GATA2	GATA2|XM_020981197.1|SingleHit|maker-174-augustus-gene-52.10	164.392	-0.150253	0.566624	-0.265172	0.790877	0.874003	Gata2	ENSMUSG00000015053	274.956	-1.62367	0.414302	-3.91905	8.89e-05	0.000466051
GATA3	GATA3|XM_020965104.1|MultiHit|fragGeneModel-81-gene21-frag1	285.692	0.873807	0.488457	1.78892	0.0736285	0.183205	Gata3	ENSMUSG00000015619	1588.3	1.96228	0.539908	3.63448	0.000278539	0.00130358
GATB	GATB|XM_020994123.1|SingleHit|augustus_masked-76-processed-gene-188.2	755.574	0.689989	0.297216	2.3215	0.0202596	0.072396	Gatb	ENSMUSG00000028085	661.091	-1.23313	0.369087	-3.34102	0.000834704	0.00349701
GBE1	GBE1|XM_020977705.1|SingleHit|maker-213-augustus-gene-12.8	213.535	-0.210852	0.758913	-0.277835	0.781139	0.868655	Gbe1	ENSMUSG00000022707	2746.3	-2.37893	0.290019	-8.20267	2.35e-16	5.44e-15
GCC1	GCC1|XM_021002334.1|SingleHit|maker-181-augustus-gene-35.4	454.492	-0.590631	0.322213	-1.83304	0.0667962	0.1713	Gcc1	ENSMUSG00000029708	944.219	1.31638	0.29967	4.39275	1.12e-05	7.06e-05
GDE1	GDE1|XM_020965267.1|MultiHit|fragGeneModel-229-gene1-frag1	1247.99	-0.763196	0.328363	-2.32425	0.0201122	0.0720487	Gde1	ENSMUSG00000033917	10480	2.27188	0.266415	8.52761	1.49e-17	3.9e-16
GDF10	GDF10|XM_020997071.1|SingleHit|maker-90740-augustus-gene-29.8	551.719	0.0259223	0.779423	0.0332583	0.973469	0.985421	Gdf10	ENSMUSG00000021943	692.371	-3.55692	0.33186	-10.7182	8.37e-27	4.64e-25
GDI1	GDI1|XM_020975612.1|SingleHit|maker-90601-augustus-gene-13.51	758.856	-0.161196	0.262683	-0.613652	0.539445	0.692031	Gdi1	ENSMUSG00000015291	2957.07	-1.62225	0.273392	-5.9338	2.96e-09	3.24e-08
GET4	GET4|XM_020977336.1|SingleHit|maker-175-augustus-gene-59.10	323.488	-0.128046	0.323873	-0.395359	0.692578	0.807758	Get4	ENSMUSG00000025858	2040.29	1.03923	0.277201	3.74901	0.000177531	0.000867327
GFPT2	GFPT2|XM_020998831.1|SingleHit|maker-90994-snap-gene-12.13	149.709	0.449512	0.712905	0.630535	0.528344	0.683429	Gfpt2	ENSMUSG00000020363	1286.23	-3.49623	0.602712	-5.80083	6.6e-09	6.89e-08
GIGYF2	GIGYF2|XM_020972092.1|SingleHit|maker-567-augustus-gene-28.17	798.532	-0.265029	0.372011	-0.712422	0.476203	0.642809	Gigyf2	ENSMUSG00000048000	2641.13	1.44621	0.2609	5.54317	2.97e-08	2.82e-07
GINM1	GINM1|XM_020986589.1|SingleHit|maker-90784-snap-gene-30.22	1717.46	-0.9764	0.466696	-2.09215	0.0364248	0.110733	Ginm1	ENSMUSG00000040006	3369.42	-1.94529	0.253896	-7.66174	1.83e-14	3.56e-13
GJA1	GJA1|XM_020986960.1|SingleHit|augustus_masked-90977-processed-gene-93.3	4217.16	0.275516	0.368919	0.746822	0.455171	0.624696	Gja1	ENSMUSG00000050953	1856.86	-2.23885	0.264726	-8.45723	2.74e-17	6.97e-16
GK5	GK5|XM_020970953.1|SingleHit|maker-688-augustus-gene-44.3	247.442	0.107703	0.462806	0.232718	0.815981	0.890786	Gk5	ENSMUSG00000041440	855.206	3.13323	0.288825	10.8482	2.03e-27	1.18e-25
GLB1L	GLB1L|XM_021002715.1|SingleHit|maker-688-augustus-gene-1.48	560.082	0.693321	0.428165	1.61929	0.105386	0.235	Glb1l	ENSMUSG00000026200	191.588	-2.99097	0.494713	-6.04586	1.49e-09	1.69e-08
GLIPR1	GLIPR1|XM_020968876.1|SingleHit|maker-221-snap-gene-31.11	60.041	0.171275	0.781894	0.219051	0.82661	0.898163	Glipr1	ENSMUSG00000056888	192.223	2.98345	0.602776	4.94952	7.44e-07	5.73e-06
GLIS2	GLIS2|XM_020995494.1|SingleHit|maker-138-snap-gene-61.23	873.333	-0.284309	0.275786	-1.0309	0.302586	0.482122	Glis2	ENSMUSG00000014303	300.83	-2.20273	0.49306	-4.46747	7.91e-06	5.12e-05
GLT8D2	GLT8D2|XM_020982378.1|MultiHit|fragGeneModel-379-gene2-frag1	118.963	0.85011	0.439683	1.93346	0.0531792	0.145352	Glt8d2	ENSMUSG00000020251	89.0605	-2.63704	0.669675	-3.9378	8.22e-05	0.000434716
GLTP	GLTP|XM_020980077.1|SingleHit|maker-99-augustus-gene-29.12	415.627	-0.449333	0.432865	-1.03804	0.299249	0.478905	Gltp	ENSMUSG00000011884	976.02	-1.69424	0.471387	-3.59416	0.000325442	0.00150085
GLUL	GLUL|XM_020984358.1|MultiHit|fragGeneModel-179-gene7-frag1	86.248	0.133652	0.429944	0.31086	0.755907	0.852702	Glul	ENSMUSG00000026473	48419.2	-1.75379	0.284907	-6.15568	7.48e-10	8.84e-09
GM2A	GM2A|XM_020964262.1|SingleHit|maker-551-augustus-gene-110.13	3656.43	-0.980927	0.643625	-1.52407	0.127492	0.268494	Gm2a	ENSMUSG00000000594	18590.7	2.01887	0.26906	7.5034	6.22e-14	1.13e-12
GMDS	GMDS|XM_020970087.1|MultiHit|fragGeneModel-582-gene2-frag2	55.5156	-0.565606	0.725433	-0.77968	0.435579	0.608025	Gmds	ENSMUSG00000038372	551.23	1.96725	0.315024	6.24477	4.24e-10	5.14e-09
GMDS	GMDS|XM_020970087.1|MultiHit|fragGeneModel-582-gene2-frag1	115.127	-0.492024	0.542272	-0.907337	0.364229	0.540893	Gmds	ENSMUSG00000038372	551.23	1.96725	0.315024	6.24477	4.24e-10	5.14e-09
GMDS	GMDS|XM_020970087.1|MultiHit|fragGeneModel-582-gene2-frag3	127.903	-0.997687	0.641786	-1.55455	0.120054	0.257103	Gmds	ENSMUSG00000038372	551.23	1.96725	0.315024	6.24477	4.24e-10	5.14e-09
GMEB2	GMEB2|XM_020981597.1|SingleHit|augustus_masked-90847-processed-gene-81.7	724.761	0.512993	0.262239	1.9562	0.0504412	0.140254	Gmeb2	ENSMUSG00000038705	848.664	1.43187	0.300348	4.76736	1.87e-06	1.35e-05
GNA12	GNA12|XM_020975230.1|MultiHit|fragGeneModel-175-gene11-frag1	2013.24	-0.473005	0.323334	-1.4629	0.143495	0.290513	Gna12	ENSMUSG00000000149	1821.72	-1.33368	0.341097	-3.90998	9.23e-05	0.000481449
GNA13	GNA13|XM_021000760.1|MultiHit|fragGeneModel-90925-gene47-frag1	1152.14	0.543485	0.365169	1.48831	0.136669	0.281085	Gna13	ENSMUSG00000020611	2525.16	1.2639	0.254961	4.95723	7.15e-07	5.53e-06
GNA13	GNA13|XM_021000760.1|MultiHit|fragGeneModel-90925-gene47-frag2	103.534	-0.205544	0.45625	-0.450507	0.652345	0.777624	Gna13	ENSMUSG00000020611	2525.16	1.2639	0.254961	4.95723	7.15e-07	5.53e-06
GNAI1	GNAI1|XM_020984488.1|MultiHit|fragGeneModel-79-gene41-frag1	38.3165	0.781104	1.02084	0.765156	0.444179	0.614898	Gnai1	ENSMUSG00000057614	2649.22	-2.74208	0.414135	-6.62123	3.56e-11	4.9e-10
GNAI3	GNAI3|XM_021000785.1|SingleHit|maker-186-augustus-gene-159.21	1581.98	0.136086	0.30114	0.451905	0.651338	0.776692	Gnai3	ENSMUSG00000000001	3852.5	1.06236	0.241382	4.40115	1.08e-05	6.82e-05
GNAO1	GNAO1|XM_020965565.1|MultiHit|fragGeneModel-171-gene1-frag1	5.45178	0.624006	1.51767	0.411162	0.680954	0.799291	Gnao1	ENSMUSG00000031748	159.359	-2.00121	0.558523	-3.58304	0.000339622	0.0015611
GNB1L	GNB1L|XM_020996505.1|SingleHit|maker-428-snap-gene-5.27	59.0454	0.273626	0.559032	0.489463	0.624514	0.756199	Gnb1l	ENSMUSG00000000884	184.134	1.15023	0.424501	2.70961	0.00673619	0.0217177
GNB4	GNB4|XM_020980746.1|SingleHit|maker-688-augustus-gene-92.9	763.136	-0.420173	0.548585	-0.765921	0.443723	0.614618	Gnb4	ENSMUSG00000027669	2560.62	2.71348	0.306653	8.84869	8.86e-19	2.59e-17
GNG7	GNG7|XM_021008999.1|SingleHit|maker-108-augustus-gene-14.24	1398	0.760589	0.372117	2.04395	0.0409585	0.120787	Gng7	ENSMUSG00000048240	786.214	2.18563	0.290651	7.51977	5.49e-14	1e-12
GNPDA2	GNPDA2|XM_020990779.1|SingleHit|maker-76-snap-gene-16.9	963.037	-0.426221	0.400161	-1.06512	0.28682	0.466112	Gnpda2	ENSMUSG00000029209	190.479	-1.55952	0.43438	-3.59021	0.000330409	0.00152161
GNPTAB	GNPTAB|XM_020982344.1|SingleHit|maker-225-snap-gene-76.32	1116.46	0.304582	0.353091	0.862614	0.388349	0.564296	Gnptab	ENSMUSG00000035311	1482.97	-1.10532	0.336785	-3.28198	0.00103081	0.00421404
GOLGA7	GOLGA7|XM_020969604.1|MultiHit|fragGeneModel-90919-gene7-frag1	3030.93	-0.389416	0.395183	-0.985405	0.324425	0.504164	Golga7	ENSMUSG00000015341	2559.21	1.13645	0.248461	4.57397	4.79e-06	3.23e-05
GOLPH3	GOLPH3|XM_020995174.1|MultiHit|fragGeneModel-129-gene34-frag1	663.734	0.0471951	0.414565	0.113843	0.909363	0.947239	Golph3	ENSMUSG00000022200	5341.47	2.21259	0.253604	8.72461	2.67e-18	7.51e-17
GON7	GON7|XM_021000281.1|SingleHit|maker-177-augustus-gene-16.5	637.053	-0.355709	0.61575	-0.577684	0.563478	0.710555	Gon7	ENSMUSG00000091931	136.245	1.58117	0.570716	2.7705	0.00559698	0.0185415
GOT1	GOT1|XM_020996758.1|MultiHit|fragGeneModel-90740-gene8-frag1	767.737	-0.727234	0.470461	-1.54579	0.122155	0.260245	Got1	ENSMUSG00000025190	2583.2	3.88266	0.26244	14.7944	1.59e-49	3.35e-47
GPANK1	GPANK1|XM_020974079.1|SingleHit|maker-90865-snap-gene-15.49	723.248	-0.27624	0.293654	-0.940699	0.346859	0.525427	Gpank1	ENSMUSG00000092417	370.333	1.39545	0.360591	3.86991	0.000108877	0.000558236
GPATCH3	GPATCH3|XM_020983228.1|SingleHit|maker-91041-snap-gene-18.48	391.436	-0.693859	0.358015	-1.93807	0.0526143	0.144291	Gpatch3	ENSMUSG00000028850	273.987	1.03074	0.419798	2.45533	0.0140756	0.0408664
GPC1	GPC1|XM_021005584.1|SingleHit|maker-186-augustus-gene-15.11	866.686	0.364722	0.584282	0.624223	0.532481	0.686714	Gpc1	ENSMUSG00000034220	426.826	-1.68747	0.616328	-2.73794	0.0061826	0.0201619
GPD2	GPD2|XM_021004861.1|SingleHit|maker-91133-augustus-gene-273.5	606.907	0.926657	0.467265	1.98315	0.0473507	0.134257	Gpd2	ENSMUSG00000026827	2377.22	-3.19192	0.37751	-8.45521	2.79e-17	7.09e-16
GPHN	GPHN|XM_021004811.1|MultiHit|fragGeneModel-166-gene13-frag4	28.3106	-0.744997	0.724626	-1.02811	0.303897	0.48329	Gphn	ENSMUSG00000047454	2150.39	1.61316	0.367833	4.38556	1.16e-05	7.28e-05
GPHN	GPHN|XM_021004811.1|MultiHit|fragGeneModel-166-gene13-frag1	398.652	-0.873924	0.467484	-1.86942	0.061564	0.161639	Gphn	ENSMUSG00000047454	2150.39	1.61316	0.367833	4.38556	1.16e-05	7.28e-05
GPHN	GPHN|XM_021004811.1|MultiHit|fragGeneModel-166-gene13-frag2	146.875	-0.601638	0.421027	-1.42898	0.153011	0.303454	Gphn	ENSMUSG00000047454	2150.39	1.61316	0.367833	4.38556	1.16e-05	7.28e-05
GPR160	GPR160|XM_020980291.1|SingleHit|maker-173-snap-gene-103.13	70.7296	0.844835	1.04302	0.809987	0.417948	0.591657	Gpr160	ENSMUSG00000037661	1014.09	1.14381	0.308792	3.70415	0.000212102	0.0010217
GPR162	GPR162|XM_020994250.1|MultiHit|fragGeneModel-470-gene7-frag1	5.3531	-0.625224	1.94001	-0.322279	0.747242	0.846301	Gpr162	ENSMUSG00000038390	94.5219	-1.90275	0.763308	-2.49277	0.0126751	0.0374555
GPR174	GPR174|XM_020964580.1|SingleHit|maker-90459-snap-gene-4.15	7.58985	0.322892	1.66031	0.194477	0.845802	0.910417	Gpr174	ENSMUSG00000073008	78.6823	3.60278	0.856601	4.20591	2.6e-05	0.000153037
GPR37L1	GPR37L1|XM_021003244.1|SingleHit|maker-90895-augustus-gene-91.13	147.057	-0.954443	0.629709	-1.51569	0.129598	0.271832	Gpr37l1	ENSMUSG00000026424	18.83	-6.56381	1.90166	-3.45162	0.000557226	0.00243604
GPSM1	GPSM1|XM_020981881.1|SingleHit|augustus_masked-90779-processed-gene-1.0	345.106	0.256294	0.329586	0.777622	0.436792	0.608978	Gpsm1	ENSMUSG00000026930	298.83	-1.51747	0.548443	-2.76687	0.00565981	0.0187094
GPX1	GPX1|XM_020998955.1|SingleHit|maker-227-augustus-gene-36.17	3006.65	-0.373269	0.597783	-0.624423	0.53235	0.686629	Gpx1	ENSMUSG00000063856	960.389	1.44862	0.430332	3.36628	0.000761895	0.00322648
GPX2	GPX2|XM_021004662.1|MultiHit|fragGeneModel-164-gene76-frag1	213.428	0.473434	0.79841	0.592971	0.553201	0.703016	Gpx2	ENSMUSG00000042808	25.6618	2.58342	1.01415	2.54738	0.0108536	0.032765
GPX7	GPX7|XM_020987786.1|MultiHit|fragGeneModel-207-gene118-frag1	105.507	-0.5127	0.482975	-1.06155	0.288442	0.467911	Gpx7	ENSMUSG00000028597	437.77	-3.23106	0.507004	-6.37284	1.86e-10	2.34e-09
GPX7	GPX7|XM_020987786.1|MultiHit|fragGeneModel-208-gene107-frag1	110.613	0.378813	0.489694	0.773571	0.439185	0.611147	Gpx7	ENSMUSG00000028597	437.77	-3.23106	0.507004	-6.37284	1.86e-10	2.34e-09
GPX8	GPX8|XM_020997173.1|SingleHit|maker-229-augustus-gene-128.20	180.397	0.375056	0.526133	0.712854	0.475936	0.64265	Gpx8	ENSMUSG00000021760	1884.38	-3.88982	0.456839	-8.51465	1.67e-17	4.32e-16
GRAMD1C	GRAMD1C|XM_021007142.1|MultiHit|fragGeneModel-90792-gene16-frag1	359.758	-0.330616	0.40708	-0.812164	0.416698	0.590325	Gramd1c	ENSMUSG00000036292	219.299	2.77615	0.562297	4.93716	7.93e-07	6.08e-06
GRAMD4	GRAMD4|XM_020977423.1|SingleHit|maker-370-snap-gene-2.42	886.875	-0.516571	0.344183	-1.50086	0.133391	0.277224	Gramd4	ENSMUSG00000035900	613.975	-1.39953	0.507364	-2.75844	0.00580773	0.0191241
GRB10	GRB10|XM_020981302.1|MultiHit|fragGeneModel-174-gene45-frag2	92.9483	0.0986226	0.476933	0.206785	0.836178	0.904355	Grb10	ENSMUSG00000020176	1880.84	-2.7223	0.285529	-9.53424	1.51e-21	5.59e-20
GRB10	GRB10|XM_020981302.1|MultiHit|fragGeneModel-174-gene45-frag1	419.193	0.446687	0.298237	1.49776	0.134196	0.278225	Grb10	ENSMUSG00000020176	1880.84	-2.7223	0.285529	-9.53424	1.51e-21	5.59e-20
GRHL1	GRHL1|XM_020992721.1|SingleHit|maker-90255-augustus-gene-4.11	2010.36	-0.294282	0.467023	-0.630124	0.528614	0.683722	Grhl1	ENSMUSG00000020656	1681.92	3.50956	0.452426	7.75721	8.68e-15	1.75e-13
GRHL2	GRHL2|XM_020969479.1|MultiHit|fragGeneModel-98-gene20-frag1	409.194	0.256249	0.596115	0.429864	0.667294	0.789049	Grhl2	ENSMUSG00000022286	508.008	3.05109	0.604508	5.04723	4.48e-07	3.56e-06
GRHL2	GRHL2|XM_020969479.1|MultiHit|fragGeneModel-98-gene20-frag2	20.4947	0.782093	0.846739	0.923654	0.355667	0.533547	Grhl2	ENSMUSG00000022286	508.008	3.05109	0.604508	5.04723	4.48e-07	3.56e-06
GRIN1	GRIN1|XM_020981723.1|SingleHit|maker-90847-augustus-gene-90.17	110.76	-0.412562	0.560242	-0.736399	0.461488	0.630352	Grin1	ENSMUSG00000026959	13.399	4.46639	1.74283	2.56272	0.0103854	0.0315657
GRK2	GRK2|XM_020968170.1|SingleHit|maker-90721-snap-gene-13.58	1313.92	-0.276735	0.402636	-0.68731	0.491888	0.655457	Grk2	ENSMUSG00000024858	5445.71	1.67289	0.236247	7.0811	1.43e-12	2.27e-11
GSDMD	GSDMD|XM_020994940.1|MultiHit|fragGeneModel-339-gene4-frag1	402.664	0.427968	0.602772	0.709999	0.477705	0.644056	Gsdmd	ENSMUSG00000022575	446.79	-1.22691	0.413234	-2.96903	0.00298739	0.0107914
GSDMD	GSDMD|XM_020994940.1|MultiHit|fragGeneModel-96404-gene1-frag1	150.618	-0.0569473	0.493356	-0.115428	0.908106	0.946418	Gsdmd	ENSMUSG00000022575	446.79	-1.22691	0.413234	-2.96903	0.00298739	0.0107914
GSTZ1	GSTZ1|XM_020986179.1|SingleHit|augustus_masked-189-processed-gene-121.0	10.5137	0.617242	1.25999	0.48988	0.624219	0.755915	Gstz1	ENSMUSG00000021033	9053.66	-3.08318	0.300092	-10.2741	9.22e-25	4.36e-23
GTF2H1	GTF2H1|XM_021005310.1|MultiHit|fragGeneModel-140-gene33-frag1	363.476	0.399654	0.386272	1.03464	0.300835	0.480283	Gtf2h1	ENSMUSG00000006599	1629.75	1.00284	0.280482	3.57542	0.000349672	0.00160316
GTPBP10	GTPBP10|XM_020987445.1|SingleHit|maker-178-augustus-gene-11.11	878.406	-0.33428	0.386199	-0.865565	0.386729	0.562672	Gtpbp10	ENSMUSG00000040464	614.751	1.05763	0.326198	3.24229	0.00118575	0.00476098
GUK1	GUK1|XM_020999140.1|SingleHit|maker-227-augustus-gene-46.27	560.582	-0.614537	0.284603	-2.15928	0.0308285	0.0981896	Guk1	ENSMUSG00000020444	1872.63	1.65272	0.272287	6.06979	1.28e-09	1.47e-08
GYS1	GYS1|XM_021003429.1|SingleHit|maker-577-snap-gene-3.127	2452.72	-0.366199	0.313421	-1.16839	0.242649	0.41498	Gys1	ENSMUSG00000003865	2608.29	-2.96928	0.341066	-8.70586	3.15e-18	8.78e-17
HADH	HADH|XM_021001374.1|SingleHit|maker-126-augustus-gene-118.9	1206.93	0.0800599	0.397872	0.20122	0.840526	0.907065	Hadh	ENSMUSG00000027984	6872.58	-2.01107	0.276099	-7.28388	3.24e-13	5.54e-12
HADHB	HADHB|XM_020983922.1|SingleHit|maker-90845-snap-gene-22.23	2330.9	-0.636846	0.337799	-1.88528	0.0593914	0.157491	Hadhb	ENSMUSG00000059447	8540.92	-1.10584	0.294393	-3.75636	0.000172405	0.00084439
HARBI1	HARBI1|XM_021009806.1|SingleHit|maker-188-augustus-gene-123.29	447.989	-0.138782	0.481	-0.288528	0.772943	0.863721	Harbi1	ENSMUSG00000027243	412.606	1.17814	0.374827	3.14316	0.00167136	0.00646177
HAS1	HAS1|XM_021003487.1|SingleHit|maker-185-augustus-gene-127.40	23.9458	0.986893	0.762928	1.29356	0.195818	0.358951	Has1	ENSMUSG00000003665	13.042	-6.0336	2.31467	-2.60667	0.00914262	0.0282571
HAUS2	HAUS2|XM_021009192.1|SingleHit|maker-77-augustus-gene-19.4	764.688	-0.203259	0.366376	-0.554784	0.579042	0.723006	Haus2	ENSMUSG00000027285	469.589	1.19744	0.345221	3.46863	0.000523128	0.00230676
HAUS3	HAUS3|XM_020992221.1|SingleHit|maker-140-augustus-gene-146.10	227.872	0.487027	0.519983	0.936622	0.348953	0.527255	Haus3	ENSMUSG00000079555	399.09	-1.48155	0.349909	-4.2341	2.29e-05	0.000136481
HDAC7	HDAC7|XM_020977153.1|SingleHit|maker-191-augustus-gene-16.28	1991.58	0.188189	0.306041	0.614915	0.538611	0.691584	Hdac7	ENSMUSG00000022475	1773.13	-1.5249	0.373526	-4.08245	4.46e-05	0.000249588
HDGFL2	HDGFL2|XM_020971313.1|MultiHit|fragGeneModel-180-gene10-frag1	1254.03	0.667535	0.28359	2.35387	0.0185791	0.0680419	Hdgfl2	ENSMUSG00000002833	1107.93	-1.08361	0.312828	-3.46393	0.000532351	0.00234148
HDGFL3	HDGFL3|XM_020966245.1|SingleHit|maker-37-augustus-gene-246.7	17.1205	0.205896	0.835909	0.246313	0.80544	0.884208	Hdgfl3	ENSMUSG00000025104	317.126	-1.45509	0.48558	-2.9966	0.00273011	0.00999333
HDHD5	HDHD5|XM_021001595.1|SingleHit|maker-216-augustus-gene-18.11	404.232	-0.334516	0.352195	-0.949804	0.342212	0.521201	Hdhd5	ENSMUSG00000058979	1039.55	1.50211	0.283844	5.29203	1.21e-07	1.05e-06
HEATR5B	HEATR5B|XM_020992646.1|SingleHit|maker-90845-augustus-gene-70.6	411.294	-0.649756	0.377144	-1.72283	0.0849188	0.202021	Heatr5b	ENSMUSG00000039414	796.593	-1.24323	0.417057	-2.98097	0.00287341	0.0104336
HEBP1	HEBP1|XM_021001741.1|SingleHit|maker-470-augustus-gene-16.9	637.94	-0.16898	0.459938	-0.367398	0.713322	0.822598	Hebp1	ENSMUSG00000042770	1226.07	-2.48222	0.296861	-8.36155	6.19e-17	1.52e-15
HECTD1	HECTD1|XM_021004235.1|SingleHit|maker-77-augustus-gene-44.8	3437.97	0.499998	0.413313	1.20973	0.226382	0.395898	Hectd1	ENSMUSG00000035247	4426.56	1.01329	0.293955	3.44711	0.000566625	0.00247335
HECTD4	HECTD4|XM_020979890.1|SingleHit|maker-99-snap-gene-70.40	1484.91	0.785097	0.34935	2.24731	0.0246203	0.0832481	Hectd4	ENSMUSG00000042744	1162.41	-1.04824	0.34682	-3.02242	0.00250762	0.00925724
HELZ2	HELZ2|XM_020981596.1|SingleHit|maker-90847-snap-gene-81.32	610.823	-0.454494	0.665237	-0.683206	0.494477	0.657839	Helz2	ENSMUSG00000027580	1478.33	-1.20907	0.40551	-2.9816	0.00286748	0.0104139
HEPH	HEPH|XM_020967266.1|SingleHit|snap_masked-400-processed-gene-5.5	221.024	0.354048	0.477906	0.740832	0.458795	0.62762	Heph	ENSMUSG00000031209	1167.28	-3.67562	0.447806	-8.20807	2.25e-16	5.22e-15
HERC3	HERC3|XM_020988306.1|SingleHit|maker-126-augustus-gene-55.6	2320.36	-0.911501	0.394732	-2.30916	0.0209345	0.0741768	Herc3	ENSMUSG00000029804	668.921	1.23524	0.389873	3.16831	0.00153327	0.00597626
HES6	HES6|XM_020972228.1|SingleHit|maker-567-augustus-gene-30.20	309.612	0.216361	1.2804	0.16898	0.865813	0.922395	Hes6	ENSMUSG00000067071	711.955	1.12608	0.309007	3.64421	0.000268219	0.00126161
HEXA	HEXA|XM_020996880.1|SingleHit|maker-90740-augustus-gene-33.19	3835.37	-0.477301	0.282485	-1.68965	0.0910948	0.212115	Hexa	ENSMUSG00000025232	2533.03	-1.8916	0.269502	-7.01889	2.24e-12	3.48e-11
HEY1	HEY1|XM_020976213.1|SingleHit|maker-38-augustus-gene-312.10	118.391	0.916688	0.509103	1.80059	0.0717669	0.180238	Hey1	ENSMUSG00000040289	334.04	-1.96466	0.431005	-4.55832	5.16e-06	3.46e-05
HGH1	HGH1|XM_020995265.1|MultiHit|fragGeneModel-350-gene8-frag1	455.604	-0.0911785	0.356464	-0.255786	0.798116	0.878968	Hgh1	ENSMUSG00000022554	451.018	1.46471	0.358136	4.0898	4.32e-05	0.000242361
HIC2	HIC2|XM_020996736.1|MultiHit|fragGeneModel-428-gene8-frag1	72.4089	0.0992025	0.604937	0.163988	0.86974	0.924408	Hic2	ENSMUSG00000050240	94.2035	-2.10478	0.809956	-2.59863	0.00935956	0.0288097
HIF1A	HIF1A|XM_020986497.1|SingleHit|maker-189-augustus-gene-72.2	1412.03	0.794095	0.340508	2.33209	0.0196959	0.0709703	Hif1a	ENSMUSG00000021109	3467.67	1.34425	0.282882	4.75199	2.01e-06	1.45e-05
HIP1R	HIP1R|XM_020970210.1|SingleHit|maker-99-augustus-gene-83.14	1481	-0.514433	0.537564	-0.956971	0.338582	0.517846	Hip1r	ENSMUSG00000000915	1492.47	1.57948	0.277274	5.69644	1.22e-08	1.22e-07
HIPK1	HIPK1|XM_021002213.1|SingleHit|maker-186-augustus-gene-141.16	3158.11	0.15891	0.36387	0.436723	0.662312	0.785484	Hipk1	ENSMUSG00000008730	8268.58	1.29918	0.246296	5.27487	1.33e-07	1.15e-06
HIPK2	HIPK2|XM_020998088.1|SingleHit|maker-181-augustus-gene-80.17	141.195	0.0942862	0.655371	0.143867	0.885605	0.933211	Hipk2	ENSMUSG00000061436	1845.16	-2.33684	0.546368	-4.27704	1.89e-05	0.000114383
HIVEP3	HIVEP3|XM_020983438.1|MultiHit|fragGeneModel-90760-gene11-frag1	341.844	0.0982467	0.436539	0.225058	0.821934	0.89479	Hivep3	ENSMUSG00000028634	1261.19	2.80983	0.335262	8.38099	5.25e-17	1.3e-15
HIVEP3	HIVEP3|XM_020983438.1|MultiHit|fragGeneModel-90760-gene11-frag2	122.031	0.816458	0.485842	1.6805	0.0928597	0.215265	Hivep3	ENSMUSG00000028634	1261.19	2.80983	0.335262	8.38099	5.25e-17	1.3e-15
HLF	HLF|XM_020991937.1|MultiHit|fragGeneModel-90750-gene20-frag2	998.424	-0.709446	0.482332	-1.47087	0.141327	0.287543	Hlf	ENSMUSG00000003949	1865.14	1.29726	0.298295	4.34893	1.37e-05	8.5e-05
HMCN2	HMCN2|XM_020973550.1|SingleHit|maker-90779-snap-gene-28.17	388.361	-0.237856	0.575941	-0.412987	0.679616	0.798042	Hmcn2	ENSMUSG00000055632	243.59	-2.40472	0.585346	-4.10821	3.99e-05	0.000225782
HMGA1	HMGA1|XM_020999502.1|SingleHit|maker-90865-augustus-gene-27.5	919.418	0.498074	0.372209	1.33816	0.180845	0.340376	Hmga1	ENSMUSG00000046711	884.79	1.29446	0.293264	4.41398	1.01e-05	6.46e-05
HMGCS1	HMGCS1|XM_020996555.1|SingleHit|maker-226-augustus-gene-30.9	1732.84	-0.917313	0.530709	-1.72847	0.0839044	0.200326	Hmgcs1	ENSMUSG00000093930	1648.99	-1.6871	0.360454	-4.68047	2.86e-06	2e-05
HNRNPR	HNRNPR|XM_020983048.1|SingleHit|maker-91041-augustus-gene-33.13	1666.06	0.392882	0.280716	1.39957	0.161641	0.31461	Hnrnpr	ENSMUSG00000066037	1219.32	-1.05216	0.306817	-3.42928	0.000605194	0.00262184
HOGA1	HOGA1|XM_020996845.1|SingleHit|maker-90740-augustus-gene-8.28	248.643	-0.92296	0.459443	-2.00887	0.0445513	0.12835	Hoga1	ENSMUSG00000025176	1313.55	5.2363	0.415635	12.5983	2.16e-36	2.28e-34
HOOK1	HOOK1|XM_020993107.1|MultiHit|fragGeneModel-208-gene161-frag1	418.545	-0.435858	0.524921	-0.83033	0.406352	0.581164	Hook1	ENSMUSG00000028572	1887.63	5.13445	0.432793	11.8635	1.83e-32	1.48e-30
HOOK1	HOOK1|XM_020993107.1|MultiHit|fragGeneModel-207-gene176-frag1	126.47	-0.324173	0.599394	-0.540835	0.588621	0.730099	Hook1	ENSMUSG00000028572	1887.63	5.13445	0.432793	11.8635	1.83e-32	1.48e-30
HOOK2	HOOK2|XM_020995361.1|SingleHit|maker-172-augustus-gene-13.42	997.718	0.499027	0.439511	1.13542	0.256201	0.430114	Hook2	ENSMUSG00000052566	1152.88	3.11052	0.362819	8.5732	1.01e-17	2.68e-16
HOXA3	HOXA3|XR_002325885.1|SingleHit|maker-185-snap-gene-95.44	133.996	-0.244899	0.690454	-0.354693	0.72282	0.829774	Hoxa3	ENSMUSG00000079560	92.6777	-4.81378	0.847769	-5.67818	1.36e-08	1.35e-07
HPCAL1	HPCAL1|XM_020992667.1|SingleHit|maker-83653-augustus-gene-0.2	291.559	0.901206	0.634213	1.42098	0.155321	0.306533	Hpcal1	ENSMUSG00000071379	608.818	-1.46659	0.35677	-4.11074	3.94e-05	0.000223639
HRH1	HRH1|XM_020981040.1|SingleHit|maker-174-augustus-gene-79.11	37.8377	-0.15113	1.21484	-0.124403	0.900996	0.942341	Hrh1	ENSMUSG00000053004	34.6585	-4.01741	1.21186	-3.31509	0.000916141	0.00379597
HSDL1	HSDL1|XM_020989268.1|SingleHit|maker-176-augustus-gene-47.22	136.86	0.0704684	0.483393	0.145779	0.884096	0.93259	Hsdl1	ENSMUSG00000034189	1153.71	1.42196	0.290326	4.89781	9.69e-07	7.32e-06
HSP90AA1	HSP90AA1|XM_020971165.1|MultiHit|fragGeneModel-64-gene16-frag1	3108.43	0.433045	0.390428	1.10915	0.267363	0.443401	Hsp90aa1	ENSMUSG00000021270	7779.6	-1.36726	0.423648	-3.22736	0.0012494	0.004992
HSP90AA1	HSP90AA1|XM_020971165.1|MultiHit|fragGeneModel-90977-gene7-frag1	7.59602	0.673416	1.08147	0.622686	0.533491	0.687604	Hsp90aa1	ENSMUSG00000021270	7779.6	-1.36726	0.423648	-3.22736	0.0012494	0.004992
HSP90AA1	HSP90AA1|XM_020971165.1|MultiHit|fragGeneModel-190-gene1-frag2	4.50924	-0.926062	1.5813	-0.585634	0.558122	0.706405	Hsp90aa1	ENSMUSG00000021270	7779.6	-1.36726	0.423648	-3.22736	0.0012494	0.004992
HSP90B1	HSP90B1|XM_020982372.1|SingleHit|maker-379-snap-gene-4.37	10863.8	-0.601011	0.282156	-2.13006	0.0331664	0.103425	Hsp90b1	ENSMUSG00000020048	5572.94	-1.04749	0.309319	-3.38645	0.000708038	0.00302061
HSPA12A	HSPA12A|XM_020988165.1|SingleHit|maker-37-augustus-gene-311.15	129.937	-0.0737614	0.544734	-0.135408	0.892289	0.93741	Hspa12a	ENSMUSG00000025092	970.368	-3.9592	0.419675	-9.43398	3.95e-21	1.4e-19
HSPA12B	HSPA12B|XM_021001043.1|SingleHit|maker-139-snap-gene-31.15	506.699	-0.165286	0.528254	-0.312891	0.754364	0.85191	Hspa12b	ENSMUSG00000074793	1123.43	-2.53347	0.489728	-5.17321	2.3e-07	1.92e-06
HSPA9	HSPA9|XM_021005066.1|MultiHit|fragGeneModel-185-gene54-frag1	212.023	-0.463273	0.424891	-1.09033	0.275566	0.453296	Hspa9	ENSMUSG00000024359	9389.66	-1.30999	0.2622	-4.99613	5.85e-07	4.58e-06
HSPA9	HSPA9|XM_021005066.1|MultiHit|fragGeneModel-685-gene6-frag1	2857.86	-0.149136	0.28539	-0.52257	0.601274	0.739458	Hspa9	ENSMUSG00000024359	9389.66	-1.30999	0.2622	-4.99613	5.85e-07	4.58e-06
HSPB1	HSPB1|XM_021005750.1|SingleHit|maker-186-augustus-gene-23.24	1192.12	-0.0585023	0.382358	-0.153004	0.878395	0.929022	Hspb1	ENSMUSG00000004951	1674.15	-1.59182	0.406969	-3.91141	9.18e-05	0.00047899
HSPD1	HSPD1|XM_020993611.1|MultiHit|fragGeneModel-90804-gene16-frag1	2502.59	-0.326248	0.295459	-1.10421	0.269504	0.445835	Hspd1	ENSMUSG00000025980	5825.45	-1.43001	0.255379	-5.59957	2.15e-08	2.08e-07
HSPG2	HSPG2|XM_020983019.1|SingleHit|maker-91041-snap-gene-39.22	5497.1	0.628366	0.399127	1.57435	0.115406	0.250493	Hspg2	ENSMUSG00000028763	10477.4	-3.16274	0.49156	-6.4341	1.24e-10	1.61e-09
HTT	HTT|XM_020992151.1|SingleHit|maker-140-augustus-gene-139.17	1033.26	-0.145724	0.288478	-0.505148	0.613455	0.747834	Htt	ENSMUSG00000029104	1133.01	-1.44539	0.299383	-4.82788	1.38e-06	1.02e-05
HYAL3	HYAL3|XM_020999189.1|SingleHit|augustus_masked-227-processed-gene-30.8	15.0524	-0.573724	0.972308	-0.590064	0.555148	0.704467	Hyal3	ENSMUSG00000036091	123.302	3.21822	0.539854	5.96128	2.5e-09	2.77e-08
IARS	IARS|XM_020964424.1|SingleHit|augustus_masked-174-processed-gene-253.1	1056.13	0.0982374	0.384383	0.255572	0.798281	0.879094	Iars	ENSMUSG00000037851	1328.8	1.14722	0.279963	4.09774	4.17e-05	0.000235151
IARS2	IARS2|XM_020982239.1|SingleHit|maker-90702-snap-gene-8.22	1227.79	0.0279159	0.328736	0.084919	0.932326	0.961751	Iars2	ENSMUSG00000026618	2344.69	-1.07232	0.278645	-3.84833	0.000118926	0.000603598
ICA1	ICA1|XM_020999999.1|SingleHit|maker-218-augustus-gene-31.34	522.902	0.00791218	0.447359	0.0176864	0.985889	0.992513	Ica1	ENSMUSG00000062995	1182.57	3.92832	0.344955	11.3879	4.8e-30	3.42e-28
IDH1	IDH1|XM_021008680.1|SingleHit|maker-90903-augustus-gene-40.12	1537.52	-0.0363742	0.323292	-0.112512	0.910418	0.94774	Idh1	ENSMUSG00000025950	4744.91	-2.40992	0.255048	-9.4489	3.42e-21	1.22e-19
IDH3A	IDH3A|XM_020975982.1|SingleHit|maker-90825-augustus-gene-56.17	570.777	-0.105034	0.300329	-0.34973	0.726541	0.832135	Idh3a	ENSMUSG00000032279	4453.03	-2.8253	0.355685	-7.94328	1.97e-15	4.21e-14
IDH3B	IDH3B|XM_021005377.1|SingleHit|maker-140-augustus-gene-162.39	1023.51	-0.441927	0.299391	-1.47609	0.139921	0.28566	Idh3b	ENSMUSG00000027406	4721.59	-1.27768	0.278551	-4.5869	4.5e-06	3.05e-05
IDO1	IDO1|XM_020979690.1|SingleHit|maker-90919-snap-gene-132.11	157.163	0.327885	0.64902	0.505201	0.613418	0.747834	Ido1	ENSMUSG00000031551	209.475	-10.0393	3.74188	-2.68296	0.00729744	0.0233466
IER2	IER2|XM_020995152.1|SingleHit|augustus_masked-172-processed-gene-11.2	1640.83	-0.285834	0.364872	-0.783381	0.433403	0.606108	Ier2	ENSMUSG00000053560	1603.38	1.75591	0.281977	6.22715	4.75e-10	5.72e-09
IER5	IER5|XM_020984356.1|SingleHit|augustus_masked-90895-processed-gene-4.1	716.051	0.557581	0.481039	1.15912	0.246408	0.419262	Ier5	ENSMUSG00000056708	1404.61	2.28978	0.308492	7.42248	1.15e-13	2.03e-12
IFI30	IFI30|XM_021009082.1|MultiHit|fragGeneModel-108-gene19-frag1	971.661	-0.323715	0.309107	-1.04726	0.29498	0.474105	Ifi30	ENSMUSG00000031838	6278.17	4.015	0.29658	13.5376	9.37e-42	1.32e-39
IFNAR2	IFNAR2|XM_020995939.1|SingleHit|maker-90897-snap-gene-24.5	191.979	0.456054	0.484402	0.941479	0.346459	0.525109	Ifnar2	ENSMUSG00000022971	1075.54	-1.20802	0.32939	-3.66745	0.000244986	0.00116238
IFT122	IFT122|XM_020981097.1|SingleHit|maker-174-augustus-gene-73.26	376.86	0.772453	0.397926	1.9412	0.0522343	0.143571	Ift122	ENSMUSG00000030323	189.078	-1.83052	0.502768	-3.64088	0.000271707	0.00127495
IFT172	IFT172|XM_020983805.1|SingleHit|maker-90845-snap-gene-27.44	432.306	0.262807	0.532448	0.493581	0.621602	0.754124	Ift172	ENSMUSG00000038564	923.737	-1.65134	0.300264	-5.49965	3.81e-08	3.55e-07
IFT20	IFT20|XM_020963250.1|MultiHit|fragGeneModel-186-gene4-frag1	375.213	-0.023088	0.315597	-0.0731564	0.941682	0.966956	Ift20	ENSMUSG00000001105	1856.61	1.19213	0.283335	4.20751	2.58e-05	0.00015205
IFT57	IFT57|XM_020999927.1|MultiHit|fragGeneModel-90792-gene12-frag1	220.946	-0.68234	0.567985	-1.20134	0.229621	0.399738	Ift57	ENSMUSG00000032965	177.872	-1.58759	0.449179	-3.53442	0.000408673	0.00184899
IFT57	IFT57|XM_020999927.1|MultiHit|fragGeneModel-90792-gene12-frag2	63.4689	-0.893085	0.671204	-1.33057	0.18333	0.343138	Ift57	ENSMUSG00000032965	177.872	-1.58759	0.449179	-3.53442	0.000408673	0.00184899
IGF2R	IGF2R|XM_020986735.1|SingleHit|maker-90808-snap-gene-15.16	1705.93	-0.173257	0.278685	-0.621692	0.534144	0.687949	Igf2r	ENSMUSG00000023830	4616.89	1.69327	0.336998	5.02458	5.05e-07	3.98e-06
IGFBP2	IGFBP2|XM_021002836.1|SingleHit|maker-90903-augustus-gene-8.5	3966.45	0.538654	0.742927	0.725043	0.468426	0.636148	Igfbp2	ENSMUSG00000039323	299.799	1.38285	0.43619	3.17028	0.00152293	0.00594539
IGFBP6	IGFBP6|XM_020966321.1|SingleHit|maker-454-snap-gene-4.76	2057.83	-0.94468	0.485418	-1.94612	0.0516406	0.142303	Igfbp6	ENSMUSG00000023046	3609.21	-2.50919	0.283889	-8.83862	9.69e-19	2.82e-17
IGFBP7	IGFBP7|XM_020975347.1|SingleHit|augustus_masked-76-processed-gene-48.3	3340.84	-0.501644	0.515664	-0.972812	0.330647	0.510289	Igfbp7	ENSMUSG00000036256	7693.47	-1.80845	0.306698	-5.89651	3.71e-09	4.02e-08
IGSF3	IGSF3|XM_021002665.1|SingleHit|maker-186-augustus-gene-130.4	1068.6	-0.149922	0.507065	-0.295666	0.767486	0.860161	Igsf3	ENSMUSG00000042035	312.432	1.21506	0.381075	3.18851	0.00143009	0.00562671
IGSF8	IGSF8|XM_020979598.1|SingleHit|maker-90510-snap-gene-12.26	1069.98	0.193372	0.362604	0.533287	0.593835	0.734209	Igsf8	ENSMUSG00000038034	3548.87	2.28559	0.272901	8.37517	5.51e-17	1.37e-15
IKBIP	IKBIP|XM_021006424.1|SingleHit|maker-225-augustus-gene-65.13	414.174	0.492032	0.383773	1.28209	0.199811	0.364449	Ikbip	ENSMUSG00000019975	560.973	-1.35868	0.374194	-3.63095	0.000282383	0.00132062
IKZF2	IKZF2|XM_021008730.1|SingleHit|maker-90903-snap-gene-24.6	260.832	0.882821	0.505307	1.7471	0.0806206	0.195054	Ikzf2	ENSMUSG00000025997	416.67	1.91897	0.392076	4.89439	9.86e-07	7.45e-06
IKZF3	IKZF3|XM_020997287.1|SingleHit|maker-90887-augustus-gene-6.16	22.4561	0.0748622	1.07715	0.0695002	0.944591	0.968191	Ikzf3	ENSMUSG00000018168	187.542	2.9523	0.805206	3.66651	0.000245882	0.00116578
IL18	IL18|XM_020989757.1|SingleHit|maker-91133-augustus-gene-25.8	231.27	0.984394	0.584411	1.68442	0.0921002	0.213879	Il18	ENSMUSG00000039217	126.002	-2.18188	0.685934	-3.18088	0.00146827	0.00576419
IL1B	IL1B|XM_020963753.1|SingleHit|maker-182-snap-gene-5.22	28.528	0.226591	1.2071	0.187716	0.8511	0.913519	Il1b	ENSMUSG00000027398	72.2718	3.16002	0.764164	4.13526	3.55e-05	0.000202985
IL1RAP	IL1RAP|XM_020964737.1|SingleHit|maker-173-snap-gene-20.19	355.466	-0.505617	0.462916	-1.09224	0.274727	0.452391	Il1rap	ENSMUSG00000022514	1019.24	3.07467	0.27503	11.1794	5.14e-29	3.44e-27
IL2RB	IL2RB|XM_020982518.1|MultiHit|fragGeneModel-156-gene55-frag1	15.9807	-0.535206	0.808619	-0.661877	0.50805	0.668056	Il2rb	ENSMUSG00000068227	358.62	1.24189	0.422516	2.93928	0.00328978	0.0117046
IL34	IL34|XM_020963674.1|SingleHit|maker-182-snap-gene-15.32	701.337	0.369686	0.599707	0.616444	0.537601	0.690723	Il34	ENSMUSG00000031750	345.214	-1.36043	0.387838	-3.50773	0.000451946	0.00202004
IL3RA	IL3RA|XM_020992949.1|SingleHit|maker-90849-snap-gene-50.4	144.095	0.479781	0.717704	0.668494	0.503819	0.664694	Il3ra	ENSMUSG00000068758	388.453	-2.4559	0.411558	-5.96732	2.41e-09	2.68e-08
IL7R	IL7R|XM_020995759.1|SingleHit|maker-229-augustus-gene-20.18	71.0972	0.0667075	0.9619	0.0693497	0.944711	0.968256	Il7r	ENSMUSG00000003882	199.042	3.30244	0.57993	5.69455	1.24e-08	1.24e-07
ILDR1	ILDR1|XM_020985922.1|SingleHit|maker-91067-snap-gene-1.25	913.296	-0.0515927	0.439414	-0.117413	0.906533	0.945295	Ildr1	ENSMUSG00000022900	802.615	4.04185	0.624576	6.47135	9.71e-11	1.28e-09
IMPACT	IMPACT|XM_020968707.1|SingleHit|maker-38-snap-gene-131.25	320.68	0.425666	0.445916	0.954589	0.339786	0.518932	Impact	ENSMUSG00000024423	802.768	-1.06579	0.357935	-2.9776	0.00290519	0.0105333
INPP4B	INPP4B|XM_020989843.1|MultiHit|fragGeneModel-76-gene26-frag1	30.2677	0.808806	1.06682	0.758147	0.448363	0.61859	Inpp4b	ENSMUSG00000037940	363.681	1.56752	0.447353	3.504	0.00045833	0.00204412
INTS1	INTS1|XM_020975238.1|SingleHit|maker-175-augustus-gene-53.21	1286.58	0.429868	0.268634	1.6002	0.109555	0.241398	Ints1	ENSMUSG00000029547	1134.42	-1.58396	0.278648	-5.68445	1.31e-08	1.3e-07
IPCEF1	IPCEF1|XM_020986646.1|SingleHit|maker-90784-augustus-gene-14.9	78.6827	-0.634716	0.615257	-1.03163	0.302246	0.481821	Ipcef1	ENSMUSG00000064065	193.79	4.33989	0.471592	9.20263	3.49e-20	1.17e-18
IPO9	IPO9|XM_021003014.1|SingleHit|maker-90895-snap-gene-90.31	839.495	0.493557	0.325907	1.51441	0.129922	0.272379	Ipo9	ENSMUSG00000041879	2135.05	-1.42632	0.343555	-4.15165	3.3e-05	0.000189811
IQCD	IQCD|XM_020978092.1|SingleHit|maker-99-augustus-gene-66.20	116.565	0.855221	0.637986	1.3405	0.180082	0.339532	Iqcd	ENSMUSG00000029601	54.1593	4.82713	0.821975	5.8726	4.29e-09	4.61e-08
IQGAP2	IQGAP2|XM_020998497.1|MultiHit|fragGeneModel-229-gene30-frag2	2234.44	-0.180088	0.352379	-0.511065	0.609306	0.744606	Iqgap2	ENSMUSG00000021676	958.667	1.92895	0.346845	5.56141	2.68e-08	2.55e-07
IQSEC1	IQSEC1|XM_020981235.1|SingleHit|maker-174-snap-gene-49.14	1266.41	0.0314708	0.482079	0.0652814	0.94795	0.969384	Iqsec1	ENSMUSG00000034312	2416.28	-2.33171	0.331062	-7.04311	1.88e-12	2.95e-11
IREB2	IREB2|XM_020975984.1|SingleHit|maker-90825-augustus-gene-57.26	1762.79	-0.266021	0.332165	-0.80087	0.423207	0.596505	Ireb2	ENSMUSG00000032293	3610.33	1.41877	0.277905	5.10525	3.3e-07	2.67e-06
IRF4	IRF4|XM_020976679.1|SingleHit|maker-582-augustus-gene-39.8	98.8368	-0.419981	0.788208	-0.53283	0.594151	0.734473	Irf4	ENSMUSG00000021356	1060.91	-2.42439	0.432991	-5.59916	2.15e-08	2.08e-07
IRF7	IRF7|XM_020979428.1|SingleHit|maker-90317-augustus-gene-1.51	326.396	-0.260828	0.833499	-0.312932	0.754332	0.85191	Irf7	ENSMUSG00000025498	3070.71	-2.99498	0.420539	-7.12178	1.07e-12	1.72e-11
IRGQ	IRGQ|XM_021003923.1|SingleHit|maker-185-augustus-gene-128.49	764.832	0.317092	0.422025	0.75136	0.452436	0.622163	Irgq	ENSMUSG00000041037	3804.8	2.81132	0.339218	8.28764	1.16e-16	2.75e-15
IRX1	IRX1|XM_020973924.1|SingleHit|maker-151-augustus-gene-82.4	2855.22	0.0111649	0.576245	0.0193753	0.984542	0.991852	Irx1	ENSMUSG00000060969	2079.77	3.47549	0.322583	10.7739	4.57e-27	2.58e-25
IRX5	IRX5|XM_020985194.1|SingleHit|maker-171-snap-gene-9.5	290.766	-0.952463	0.485758	-1.96078	0.0499049	0.139302	Irx5	ENSMUSG00000031737	805.91	3.20716	0.357075	8.98177	2.66e-19	8.26e-18
ISCA1	ISCA1|XM_020978911.1|SingleHit|maker-183-augustus-gene-58.15	1512.87	-0.21808	0.33647	-0.648142	0.516893	0.675355	Isca1	ENSMUSG00000044792	6849.1	1.32022	0.27303	4.83544	1.33e-06	9.86e-06
ISM1	ISM1|XM_020986149.1|SingleHit|maker-90919-snap-gene-17.3	569.063	0.711266	0.559909	1.27032	0.203969	0.369529	Ism1	ENSMUSG00000074766	182.339	-3.03387	0.663041	-4.57569	4.75e-06	3.2e-05
ITGA5	ITGA5|XM_020966154.1|SingleHit|maker-454-augustus-gene-10.38	784.204	0.793437	0.456876	1.73666	0.0824478	0.197804	Itga5	ENSMUSG00000000555	893.738	-1.15873	0.378054	-3.06499	0.0021768	0.0081707
ITGA9	ITGA9|XM_020979532.1|MultiHit|fragGeneModel-174-gene27-frag2	15.8432	0.755751	1.0026	0.753787	0.450977	0.620818	Itga9	ENSMUSG00000039115	288.903	-1.10424	0.456687	-2.41794	0.0156087	0.0446626
ITGA9	ITGA9|XM_020979532.1|MultiHit|fragGeneModel-174-gene27-frag1	257.944	0.854138	0.394904	2.1629	0.0305487	0.097474	Itga9	ENSMUSG00000039115	288.903	-1.10424	0.456687	-2.41794	0.0156087	0.0446626
ITGAL	ITGAL|XM_021008467.1|SingleHit|maker-175-augustus-gene-21.47	424.292	-0.421741	0.631583	-0.667752	0.504292	0.664992	Itgal	ENSMUSG00000030830	424.327	2.08445	0.511404	4.07593	4.58e-05	0.00025578
ITGAX	ITGAX|XM_021004457.1|MultiHit|fragGeneModel-347920-gene1-frag1	259.785	-0.325149	0.588561	-0.552447	0.580642	0.723971	Itgax	ENSMUSG00000030789	230.799	2.44512	0.402008	6.08226	1.18e-09	1.37e-08
ITGAX	ITGAX|XM_021004457.1|MultiHit|fragGeneModel-175-gene41-frag1	215.041	-0.223437	0.659893	-0.338596	0.734914	0.838074	Itgax	ENSMUSG00000030789	230.799	2.44512	0.402008	6.08226	1.18e-09	1.37e-08
ITIH5	ITIH5|XM_020965021.1|MultiHit|fragGeneModel-81-gene5-frag1	79.7503	0.511707	0.845298	0.605356	0.544942	0.696683	Itih5	ENSMUSG00000025780	4388.59	-3.60371	0.386785	-9.3171	1.2e-20	4.11e-19
ITK	ITK|XM_020974614.1|SingleHit|maker-551-augustus-gene-88.3	26.4434	0.438239	1.19855	0.365641	0.714633	0.823668	Itk	ENSMUSG00000020395	141.92	3.15491	0.66028	4.77814	1.77e-06	1.29e-05
ITPR3	ITPR3|XM_020999390.1|SingleHit|maker-90865-augustus-gene-23.14	1524.79	-0.622838	0.477645	-1.30398	0.192242	0.35447	Itpr3	ENSMUSG00000042644	1508.09	1.97403	0.262033	7.53352	4.94e-14	9.1e-13
ITPRIPL1	ITPRIPL1|XM_020988518.1|SingleHit|maker-90919-snap-gene-84.19	479.999	0.772008	0.359292	2.1487	0.0316585	0.10002	Itpripl1	ENSMUSG00000074825	1875.33	2.04637	0.264959	7.72335	1.13e-14	2.25e-13
ITPRIPL2	ITPRIPL2|XM_020965296.1|SingleHit|augustus_masked-229-processed-gene-2.1	192.962	-0.0641843	0.768298	-0.0835409	0.933421	0.962253	Itpripl2	ENSMUSG00000095115	1286.19	-1.14556	0.300028	-3.81817	0.000134443	0.000673282
IVNS1ABP	IVNS1ABP|XM_020984404.1|SingleHit|maker-90895-augustus-gene-18.5	4178.16	-0.826188	0.345084	-2.39417	0.0166582	0.062768	Ivns1abp	ENSMUSG00000023150	12999.2	1.51687	0.3542	4.28251	1.85e-05	0.000111916
JAG1	JAG1|XM_020986021.1|SingleHit|maker-90919-snap-gene-5.4	544.274	0.927017	0.463293	2.00093	0.0454001	0.130321	Jag1	ENSMUSG00000027276	986.536	-1.34393	0.301705	-4.45445	8.41e-06	5.42e-05
JAK3	JAK3|XM_021008805.1|MultiHit|fragGeneModel-103-gene62-frag1	201.015	0.606826	0.836174	0.725717	0.468012	0.635786	Jak3	ENSMUSG00000031805	1394.5	-1.48429	0.275723	-5.38327	7.31e-08	6.59e-07
JCAD	JCAD|XM_020990507.1|SingleHit|maker-178-augustus-gene-73.5	972.646	0.531646	0.465022	1.14327	0.252926	0.426822	Jcad	ENSMUSG00000033960	1661.92	-1.94951	0.339157	-5.7481	9.03e-09	9.22e-08
JCHAIN	JCHAIN|XM_020988524.1|SingleHit|maker-126-augustus-gene-9.30	16700.8	-0.799471	0.529287	-1.51047	0.130925	0.273692	Jchain	ENSMUSG00000067149	14203.1	5.7537	0.377225	15.2527	1.58e-52	3.97e-50
JOSD1	JOSD1|XM_020982624.1|MultiHit|fragGeneModel-156-gene80-frag1	516.487	-0.582877	0.431298	-1.35145	0.176552	0.335041	Josd1	ENSMUSG00000022426	3734.09	2.03352	0.240543	8.45387	2.82e-17	7.16e-16
JSRP1	JSRP1|XM_021008793.1|SingleHit|augustus_masked-108-processed-gene-13.0	140.553	0.752275	0.531199	1.41618	0.156722	0.308343	Jsrp1	ENSMUSG00000020216	10.6636	-5.74359	2.22141	-2.58556	0.00972202	0.0297664
KALRN	KALRN|XM_020985993.1|MultiHit|fragGeneModel-90654-gene6-frag1	80.7707	0.532911	0.712279	0.748178	0.454353	0.623999	Kalrn	ENSMUSG00000061751	194.114	-1.98446	0.477874	-4.15268	3.29e-05	0.00018907
KALRN	KALRN|XM_020985993.1|MultiHit|fragGeneModel-90654-gene6-frag2	62.8112	0.246471	0.753254	0.327209	0.74351	0.843967	Kalrn	ENSMUSG00000061751	194.114	-1.98446	0.477874	-4.15268	3.29e-05	0.00018907
KANK1	KANK1|XM_021001791.1|MultiHit|fragGeneModel-118-gene58-frag1	677.941	0.169222	0.393677	0.429849	0.667305	0.789049	Kank1	ENSMUSG00000032702	1487.63	-1.73794	0.399601	-4.34918	1.37e-05	8.49e-05
KANSL2	KANSL2|XM_020977169.1|MultiHit|fragGeneModel-191-gene11-frag1	631.459	-0.10118	0.357517	-0.283006	0.777172	0.866424	Kansl2	ENSMUSG00000022992	1785.87	1.00366	0.269478	3.72445	0.000195738	0.000949177
KAT2B	KAT2B|XM_020987195.1|SingleHit|maker-185-augustus-gene-42.5	793.505	0.70306	0.467234	1.50473	0.132394	0.275888	Kat2b	ENSMUSG00000000708	4158.9	1.42861	0.255399	5.59365	2.22e-08	2.15e-07
KATNAL1	KATNAL1|XM_020997124.1|SingleHit|augustus_masked-91133-processed-gene-216.0	61.2657	-0.249781	0.724727	-0.344655	0.730354	0.834974	Katnal1	ENSMUSG00000041298	213.433	-1.96862	0.447059	-4.40349	1.07e-05	6.75e-05
KAZN	KAZN|XM_020973376.1|MultiHit|fragGeneModel-91041-gene9-frag1	424.371	-0.255383	0.312579	-0.817019	0.413918	0.587594	Kazn	ENSMUSG00000040606	786.282	2.51222	0.305919	8.21203	2.17e-16	5.05e-15
KAZN	KAZN|XM_020973376.1|MultiHit|fragGeneModel-91041-gene9-frag3	7.55233	-0.142116	1.05385	-0.134855	0.892727	0.937505	Kazn	ENSMUSG00000040606	786.282	2.51222	0.305919	8.21203	2.17e-16	5.05e-15
KBTBD8	KBTBD8|XM_021007563.1|SingleHit|maker-174-augustus-gene-157.6	429	-0.221735	0.453344	-0.48911	0.624764	0.756363	Kbtbd8	ENSMUSG00000030031	125.231	2.35752	0.634678	3.71452	0.000203593	0.000984344
KCMF1	KCMF1|XM_020969487.1|SingleHit|maker-139-snap-gene-2.25	1608.48	-0.579691	0.329919	-1.75707	0.0789062	0.192314	Kcmf1	ENSMUSG00000055239	5375.03	1.76751	0.249108	7.09537	1.29e-12	2.06e-11
KCNA2	KCNA2|XM_021001285.1|SingleHit|maker-186-snap-gene-154.14	4.97636	-0.114999	1.81261	-0.0634438	0.949413	0.970075	Kcna2	ENSMUSG00000040724	147.455	-1.88657	0.710813	-2.6541	0.00795208	0.0250845
KCNA6	KCNA6|XM_020994378.1|MultiHit|fragGeneModel-78-gene11-frag2	40.9304	0.525657	1.15206	0.456276	0.648192	0.774495	Kcna6	ENSMUSG00000038077	28.4705	-4.73819	1.42799	-3.31808	0.000906396	0.00375798
KCNB1	KCNB1|XM_020984186.1|SingleHit|snap_masked-90847-processed-gene-11.3	9.58572	0.881987	1.56214	0.564602	0.572344	0.71745	Kcnb1	ENSMUSG00000050556	652.683	-3.86782	0.465075	-8.31653	9.06e-17	2.19e-15
KCNC3	KCNC3|XM_020971787.1|SingleHit|maker-398-snap-gene-0.44	12.3631	-0.0382271	1.1357	-0.0336595	0.973149	0.985384	Kcnc3	ENSMUSG00000062785	166.663	2.65945	0.516502	5.14896	2.62e-07	2.16e-06
KCND1	KCND1|XM_020976572.1|MultiHit|fragGeneModel-90333-gene8-frag2	5.50387	0.916113	1.33805	0.684665	0.493555	0.657191	Kcnd1	ENSMUSG00000009731	71.0273	-1.87223	0.704879	-2.65611	0.00790488	0.0249476
KCNH2	KCNH2|XM_020977912.1|SingleHit|maker-115-augustus-gene-7.29	32.6711	-0.105718	0.790145	-0.133796	0.893564	0.938081	Kcnh2	ENSMUSG00000038319	108.916	-2.18949	0.59049	-3.70791	0.000208974	0.00100812
KCNH4	KCNH4|XM_020972793.1|SingleHit|maker-90750-snap-gene-42.72	3141.06	-0.443679	0.311891	-1.42255	0.154867	0.305882	Kcnh4	ENSMUSG00000035355	19.9351	-6.64613	1.88733	-3.52144	0.000429218	0.0019299
KCNJ15	KCNJ15|XM_020995957.1|SingleHit|maker-90897-snap-gene-41.1	12.7018	0.730483	0.995566	0.733736	0.463109	0.631626	Kcnj15	ENSMUSG00000062609	1310.71	4.41797	0.36358	12.1513	5.65e-34	5.19e-32
KCNJ8	KCNJ8|XM_020994154.1|MultiHit|fragGeneModel-81-gene33-frag1	44.4878	-0.476692	0.921258	-0.517436	0.604852	0.741583	Kcnj8	ENSMUSG00000030247	562.228	-1.22564	0.408514	-3.00023	0.00269774	0.00989289
KCNK5	KCNK5|XM_020999494.1|SingleHit|maker-90865-augustus-gene-54.21	368.571	-0.219032	0.619284	-0.353685	0.723575	0.830032	Kcnk5	ENSMUSG00000023243	2041.01	3.8896	0.597977	6.5046	7.79e-11	1.03e-09
KCNMB1	KCNMB1|XM_020992323.1|SingleHit|maker-551-snap-gene-35.10	263.278	-0.0330418	0.574614	-0.0575027	0.954145	0.973351	Kcnmb1	ENSMUSG00000020155	94.7067	2.1475	0.670155	3.20448	0.00135307	0.00536029
KCNS3	KCNS3|XM_020967404.1|SingleHit|snap_masked-373-processed-gene-7.2	38.7223	-0.905143	1.25436	-0.721598	0.470542	0.637865	Kcns3	ENSMUSG00000043673	355.839	-4.54418	0.603445	-7.53041	5.06e-14	9.28e-13
KCTD10	KCTD10|XM_021007927.1|SingleHit|maker-99-augustus-gene-30.14	1284.68	0.548732	0.352768	1.5555	0.119826	0.256807	Kctd10	ENSMUSG00000001098	784.261	-1.35174	0.306944	-4.40385	1.06e-05	6.74e-05
KCTD17	KCTD17|XM_020982523.1|MultiHit|fragGeneModel-156-gene56-frag1	512.363	-0.275424	0.406514	-0.677525	0.498073	0.660685	Kctd17	ENSMUSG00000033287	1684.2	-2.87445	0.39582	-7.26201	3.81e-13	6.44e-12
KDF1	KDF1|XM_020983232.1|SingleHit|maker-91041-snap-gene-18.45	445.885	-0.432458	0.337271	-1.28223	0.199763	0.3644	Kdf1	ENSMUSG00000037600	503.043	3.44557	0.518282	6.64806	2.97e-11	4.12e-10
KIF13A	KIF13A|XM_020986811.1|MultiHit|fragGeneModel-190-gene6-frag1	1100.53	-0.917389	0.368685	-2.48827	0.0128365	0.0514626	Kif13a	ENSMUSG00000021375	1313.8	-1.37562	0.286684	-4.79839	1.6e-06	1.17e-05
KIF13B	KIF13B|XM_020988799.1|SingleHit|maker-90919-augustus-gene-90.19	586.205	0.743535	0.355932	2.08898	0.0367096	0.111417	Kif13b	ENSMUSG00000060012	3235.41	1.27152	0.280744	4.5291	5.92e-06	3.93e-05
KIF16B	KIF16B|XM_020986316.1|MultiHit|fragGeneModel-90919-gene22-frag1	218.699	-0.783534	0.613315	-1.27754	0.201412	0.366437	Kif16b	ENSMUSG00000038844	1434.69	2.03132	0.347172	5.85105	4.88e-09	5.19e-08
KIF16B	KIF16B|XM_020986316.1|MultiHit|fragGeneModel-90919-gene22-frag2	108.831	-0.897585	0.594971	-1.50862	0.131396	0.2745	Kif16b	ENSMUSG00000038844	1434.69	2.03132	0.347172	5.85105	4.88e-09	5.19e-08
KIF21A	KIF21A|XM_020973700.1|SingleHit|maker-216-snap-gene-2.20	490.973	-0.530007	0.315788	-1.67837	0.0932756	0.215968	Kif21a	ENSMUSG00000022629	1357.51	2.23256	0.31357	7.1198	1.08e-12	1.75e-11
KIF26A	KIF26A|XM_020971197.1|MultiHit|fragGeneModel-64-gene25-frag1	259.71	0.284369	0.477423	0.595634	0.55142	0.701478	Kif26a	ENSMUSG00000021294	581.623	-2.1896	0.630659	-3.47192	0.000516757	0.00228161
KIF26A	KIF26A|XM_020971197.1|MultiHit|fragGeneModel-64-gene25-frag3	95.14	0.360008	0.587273	0.613017	0.539865	0.69235	Kif26a	ENSMUSG00000021294	581.623	-2.1896	0.630659	-3.47192	0.000516757	0.00228161
KIF26A	KIF26A|XM_020971197.1|MultiHit|fragGeneModel-64-gene25-frag2	15.2362	-0.960432	1.22108	-0.78654	0.431551	0.604607	Kif26a	ENSMUSG00000021294	581.623	-2.1896	0.630659	-3.47192	0.000516757	0.00228161
KIF5C	KIF5C|XM_020984747.1|MultiHit|fragGeneModel-90723-gene8-frag1	37.5475	-0.287855	0.545928	-0.527276	0.598002	0.737316	Kif5c	ENSMUSG00000026764	112.741	-3.37279	0.867488	-3.888	0.000101075	0.000523303
KIFAP3	KIFAP3|XM_020974673.1|SingleHit|maker-220-snap-gene-78.26	435.663	0.529737	0.292631	1.81025	0.0702565	0.177636	Kifap3	ENSMUSG00000026585	704.177	-1.27678	0.324945	-3.92922	8.52e-05	0.000448935
KIT	KIT|XM_020975330.1|SingleHit|maker-76-snap-gene-40.4	465.446	0.353608	0.698784	0.506033	0.612833	0.74752	Kit	ENSMUSG00000005672	658.407	-2.50667	0.611869	-4.09675	4.19e-05	0.000235953
KLC4	KLC4|XM_020976871.1|SingleHit|maker-90701-augustus-gene-30.50	638.053	-0.131838	0.331833	-0.397304	0.691144	0.807396	Klc4	ENSMUSG00000003546	1184.9	1.67443	0.311156	5.38132	7.39e-08	6.65e-07
KLF2	KLF2|XM_020969413.1|SingleHit|maker-523-augustus-gene-12.23	1377.42	-0.432717	0.432743	-0.99994	0.31734	0.497053	Klf2	ENSMUSG00000055148	1489.54	-1.5212	0.316081	-4.81269	1.49e-06	1.09e-05
KLF4	KLF4|XM_021002231.1|SingleHit|maker-187-snap-gene-26.5	588.816	0.0646311	0.584942	0.110491	0.91202	0.948723	Klf4	ENSMUSG00000003032	1180.62	-2.68412	0.282838	-9.48993	2.31e-21	8.46e-20
KLF5	KLF5|XM_020992462.1|SingleHit|maker-90730-snap-gene-29.8	664.709	0.00353534	0.424376	0.00833067	0.993353	0.996515	Klf5	ENSMUSG00000005148	499.123	2.6519	0.38202	6.94178	3.87e-12	5.9e-11
KLHL2	KLHL2|XM_020976334.1|MultiHit|fragGeneModel-126-gene13-frag2	61.2665	-0.510113	0.529519	-0.963351	0.335372	0.514686	Klhl2	ENSMUSG00000031605	1963.56	-1.28001	0.300404	-4.26095	2.04e-05	0.000122184
KLHL2	KLHL2|XM_020976334.1|MultiHit|fragGeneModel-126-gene13-frag1	336.559	-0.244141	0.442527	-0.551697	0.581156	0.724332	Klhl2	ENSMUSG00000031605	1963.56	-1.28001	0.300404	-4.26095	2.04e-05	0.000122184
KLHL21	KLHL21|XM_020974893.1|SingleHit|augustus_masked-91041-processed-gene-96.3	801.157	0.297309	0.389343	0.763618	0.445095	0.615623	Klhl21	ENSMUSG00000073700	1884.65	1.90389	0.253891	7.49882	6.44e-14	1.17e-12
KLHL24	KLHL24|XM_021005838.1|SingleHit|maker-186-snap-gene-13.31	2893.4	0.87421	0.350949	2.49099	0.0127389	0.0511425	Klhl24	ENSMUSG00000062901	6293.77	1.33686	0.279899	4.77622	1.79e-06	1.3e-05
KLHL29	KLHL29|XM_020977984.1|SingleHit|maker-356-snap-gene-1.26	659.064	-0.262785	0.309444	-0.849215	0.395762	0.571436	Klhl29	ENSMUSG00000020627	228.26	1.63359	0.478735	3.4123	0.000644173	0.00277658
KMT5C	KMT5C|XM_021003695.1|SingleHit|maker-355-augustus-gene-2.77	982.007	-0.266944	0.401061	-0.665595	0.50567	0.666045	Kmt5c	ENSMUSG00000059851	830.725	-1.65442	0.350529	-4.71979	2.36e-06	1.67e-05
KNOP1	KNOP1|XM_020965234.1|SingleHit|augustus_masked-229-processed-gene-6.0	175.63	0.122815	0.46765	0.262621	0.792843	0.875175	Knop1	ENSMUSG00000030980	1748.14	1.30542	0.275916	4.73123	2.23e-06	1.59e-05
KREMEN2	KREMEN2|XM_020995622.1|SingleHit|maker-138-augustus-gene-69.17	26.9911	0.79182	0.777884	1.01792	0.308718	0.487761	Kremen2	ENSMUSG00000040680	122.607	5.58072	0.601283	9.28137	1.67e-20	5.67e-19
KRT7	KRT7|XM_020966241.1|SingleHit|maker-454-snap-gene-1.23	5607.02	0.886232	0.546878	1.62053	0.105119	0.234543	Krt7	ENSMUSG00000023039	424.941	-2.04791	0.536164	-3.81955	0.000133693	0.000670212
KYAT1	KYAT1|XM_020965534.1|MultiHit|fragGeneModel-90779-gene3-frag2	561.605	0.426172	0.274466	1.55273	0.120487	0.257645	Kyat1	ENSMUSG00000039648	873.128	1.33356	0.327639	4.0702	4.7e-05	0.000261147
KYAT1	KYAT1|XM_020965534.1|MultiHit|fragGeneModel-90779-gene3-frag1	1297.58	-0.164244	0.309472	-0.530722	0.595612	0.735592	Kyat1	ENSMUSG00000039648	873.128	1.33356	0.327639	4.0702	4.7e-05	0.000261147
LAD1	LAD1|XM_021002952.1|SingleHit|maker-90895-augustus-gene-88.14	528.156	0.382726	0.343213	1.11513	0.264796	0.440628	Lad1	ENSMUSG00000041782	1118.55	3.6947	0.333255	11.0867	1.46e-28	9.2e-27
LAMA1	LAMA1|XM_020975006.1|SingleHit|maker-38-snap-gene-89.8	772.947	0.641813	0.940603	0.682342	0.495023	0.658362	Lama1	ENSMUSG00000032796	320.394	2.62967	0.39829	6.60241	4.05e-11	5.53e-10
LAMA2	LAMA2|XM_020987024.1|MultiHit|fragGeneModel-90977-gene28-frag4	7.66857	0.513876	1.38644	0.370646	0.710902	0.821015	Lama2	ENSMUSG00000019899	1198.14	-2.34287	0.309974	-7.55827	4.08e-14	7.61e-13
LAMA2	LAMA2|XM_020987024.1|MultiHit|fragGeneModel-90977-gene28-frag2	17.9042	-0.321029	1.06221	-0.302227	0.762479	0.857254	Lama2	ENSMUSG00000019899	1198.14	-2.34287	0.309974	-7.55827	4.08e-14	7.61e-13
LAMA2	LAMA2|XM_020987024.1|MultiHit|fragGeneModel-90977-gene28-frag1	902.917	0.88272	0.527421	1.67365	0.0941989	0.217375	Lama2	ENSMUSG00000019899	1198.14	-2.34287	0.309974	-7.55827	4.08e-14	7.61e-13
LAMA3	LAMA3|XM_020968691.1|MultiHit|fragGeneModel-38-gene8-frag1	516.089	0.773252	0.46273	1.67107	0.0947085	0.218084	Lama3	ENSMUSG00000024421	287.427	1.21504	0.431972	2.81278	0.00491151	0.0165971
LAMA4	LAMA4|XM_021008153.1|SingleHit|maker-90977-snap-gene-133.6	1152.56	0.244921	0.49097	0.498852	0.617884	0.751306	Lama4	ENSMUSG00000019846	3131.72	-3.05152	0.431897	-7.06539	1.6e-12	2.53e-11
LAMC1	LAMC1|XM_020984371.1|SingleHit|maker-90895-snap-gene-10.11	4937.3	0.686693	0.477264	1.43881	0.150204	0.299452	Lamc1	ENSMUSG00000026478	6904.08	-2.53063	0.32725	-7.733	1.05e-14	2.1e-13
LAMC3	LAMC3|XM_020973568.1|SingleHit|maker-90779-augustus-gene-25.12	904.98	0.865436	0.610453	1.4177	0.15628	0.307744	Lamc3	ENSMUSG00000026840	439.818	-1.99816	0.373553	-5.34906	8.84e-08	7.85e-07
LAPTM4B	LAPTM4B|XM_020968948.1|SingleHit|augustus_masked-179-processed-gene-1.1	1863.76	0.135349	0.754746	0.17933	0.857678	0.917073	Laptm4b	ENSMUSG00000022257	1374.44	-1.61858	0.280546	-5.76938	7.96e-09	8.21e-08
LARGE1	LARGE1|XM_020982454.1|MultiHit|fragGeneModel-156-gene35-frag1	363.449	-0.0529833	0.341485	-0.155155	0.876699	0.928139	Large1	ENSMUSG00000004383	983.838	1.27443	0.382815	3.32911	0.000871248	0.00362299
LARGE1	LARGE1|XM_020982454.1|MultiHit|fragGeneModel-156-gene35-frag2	48.8823	-0.131328	0.702474	-0.18695	0.8517	0.913519	Large1	ENSMUSG00000004383	983.838	1.27443	0.382815	3.32911	0.000871248	0.00362299
LARP4	LARP4|XM_020966060.1|SingleHit|maker-191-augustus-gene-6.27	1413.73	-0.738005	0.415342	-1.77686	0.075591	0.186392	Larp4	ENSMUSG00000023025	3116.91	1.26118	0.242266	5.20576	1.93e-07	1.63e-06
LARS2	LARS2|XM_020987333.1|MultiHit|fragGeneModel-207369-gene1-frag1	139.378	-0.913045	0.429816	-2.12427	0.0336477	0.104522	Lars2	ENSMUSG00000035202	36342	3.54178	0.536714	6.599	4.14e-11	5.65e-10
LAT2	LAT2|XM_021005634.1|SingleHit|maker-186-augustus-gene-30.7	217.64	0.159011	0.567195	0.280346	0.779212	0.867688	Lat2	ENSMUSG00000040751	114.68	1.61711	0.590942	2.73649	0.00620989	0.0202442
LATS1	LATS1|XM_020986592.1|SingleHit|maker-90784-augustus-gene-30.11	473.664	-0.0778688	0.497101	-0.156646	0.875524	0.927637	Lats1	ENSMUSG00000040021	2217.32	1.14457	0.312872	3.65827	0.000253919	0.00119953
LATS2	LATS2|XM_020968785.1|SingleHit|maker-91133-snap-gene-180.12	799.938	0.36047	0.289757	1.24404	0.213484	0.380921	Lats2	ENSMUSG00000021959	611.782	-1.08064	0.303913	-3.55576	0.00037689	0.00171669
LAX1	LAX1|XM_021002930.1|SingleHit|maker-90895-augustus-gene-98.11	21.9661	-0.178383	0.953719	-0.187039	0.85163	0.913519	Lax1	ENSMUSG00000051998	250.171	4.47109	0.510089	8.76532	1.86e-18	5.3e-17
LCAT	LCAT|XM_020989301.1|SingleHit|maker-176-augustus-gene-52.36	2262.61	-0.62575	0.38207	-1.63779	0.101466	0.228962	Lcat	ENSMUSG00000035237	27.3847	-2.9376	1.08811	-2.69973	0.00693947	0.0223107
LCK	LCK|XM_020983517.1|SingleHit|maker-90760-augustus-gene-31.39	124.105	-0.65519	0.659925	-0.992824	0.320796	0.500601	Lck	ENSMUSG00000000409	313.511	2.61104	0.641141	4.07249	4.65e-05	0.00025896
LCLAT1	LCLAT1|XM_020983748.1|SingleHit|maker-90845-augustus-gene-43.6	135.079	-0.052953	0.407013	-0.130101	0.896486	0.939963	Lclat1	ENSMUSG00000054469	600.804	-1.22958	0.404293	-3.0413	0.00235562	0.008763
LEKR1	LEKR1|XM_020988891.1|SingleHit|maker-173-augustus-gene-56.13	3.03985	-0.0489224	2.60033	-0.0188139	0.98499	0.992013	Lekr1	ENSMUSG00000074579	73.3873	-1.99426	0.766435	-2.602	0.0092682	0.0285779
LETMD1	LETMD1|XM_020966112.1|SingleHit|augustus_masked-191-processed-gene-6.0	213.824	0.400829	0.54046	0.741643	0.458303	0.627267	Letmd1	ENSMUSG00000037353	1328.57	-1.33052	0.293994	-4.52568	6.02e-06	3.99e-05
LGALS1	LGALS1|XM_020982552.1|SingleHit|maker-156-snap-gene-45.41	1156.49	0.787353	0.437659	1.79901	0.0720173	0.180588	Lgals1	ENSMUSG00000068220	10868.9	-3.15098	0.271211	-11.6182	3.33e-31	2.53e-29
LGALS4	LGALS4|XM_020978394.1|SingleHit|maker-91041-snap-gene-138.93	4654.54	-0.503117	0.56144	-0.896119	0.370189	0.546405	Lgals4	ENSMUSG00000053964	332.817	-1.35711	0.371688	-3.65121	0.00026101	0.00123184
LGR4	LGR4|XM_020977971.1|SingleHit|maker-188-snap-gene-57.9	1330.97	0.163147	0.317886	0.513225	0.607794	0.74355	Lgr4	ENSMUSG00000050199	4612.55	3.4092	0.297432	11.4621	2.04e-30	1.48e-28
LHX6	LHX6|XM_020967612.1|SingleHit|maker-90879-augustus-gene-6.14	80.7198	0.78778	0.687528	1.14582	0.251872	0.425751	Lhx6	ENSMUSG00000026890	157.343	-2.63983	0.685395	-3.85154	0.000117378	0.000596979
LHX8	LHX8|XM_020968549.1|MultiHit|fragGeneModel-545-gene3-frag1	5.34064	0.355124	1.87914	0.188982	0.850107	0.913001	Lhx8	ENSMUSG00000096225	107.317	-4.25596	0.692911	-6.14214	8.14e-10	9.6e-09
LIMCH1	LIMCH1|XM_020990988.1|SingleHit|maker-76-snap-gene-5.11	270.601	0.989992	0.974565	1.01583	0.30971	0.48897	Limch1	ENSMUSG00000037736	556.948	-1.70816	0.34392	-4.96673	6.81e-07	5.27e-06
LIMD1	LIMD1|XM_020987330.1|MultiHit|fragGeneModel-185-gene27-frag1	984.798	-0.16279	0.421427	-0.386282	0.699288	0.812394	Limd1	ENSMUSG00000025239	2891.96	1.07363	0.253885	4.22879	2.35e-05	0.000139279
LIMD2	LIMD2|XM_020997800.1|SingleHit|maker-90925-augustus-gene-33.14	312.594	0.817367	0.651046	1.25547	0.209309	0.375884	Limd2	ENSMUSG00000040699	1325.11	1.77137	0.438956	4.03541	5.45e-05	0.000299205
LIMS2	LIMS2|XM_020967139.1|SingleHit|maker-90556-snap-gene-0.11	607.073	-0.369932	0.501599	-0.737505	0.460815	0.629684	Lims2	ENSMUSG00000024395	1558.87	-2.08502	0.340741	-6.11907	9.41e-10	1.1e-08
LIN54	LIN54|XM_020988422.1|SingleHit|maker-126-augustus-gene-25.28	352.549	0.000966501	0.437495	0.00220917	0.998237	0.999241	Lin54	ENSMUSG00000118665	542.652	1.58514	0.392994	4.0335	5.5e-05	0.000301394
LIPH	LIPH|XM_021005854.1|SingleHit|maker-186-augustus-gene-7.33	73.4491	-0.318796	0.646206	-0.493335	0.621776	0.754282	Liph	ENSMUSG00000044626	1447.51	6.71248	0.359001	18.6977	5.17e-78	3.9e-75
LITAF	LITAF|XM_020972539.1|SingleHit|maker-118-snap-gene-30.16	2607.42	0.194326	0.296648	0.655071	0.512422	0.671753	Litaf	ENSMUSG00000022500	4746.6	2.31574	0.328094	7.05815	1.69e-12	2.66e-11
LIX1L	LIX1L|XM_021003848.1|MultiHit|fragGeneModel-186-gene40-frag1	190.975	0.243502	0.466048	0.522483	0.601334	0.739479	Lix1l	ENSMUSG00000049288	891.724	-1.13082	0.347738	-3.25194	0.00114621	0.00462401
LLGL2	LLGL2|XM_021002541.1|SingleHit|maker-90925-augustus-gene-41.19	2520.25	0.713546	0.359248	1.98622	0.0470091	0.133681	Llgl2	ENSMUSG00000020782	1084.75	2.38675	0.304565	7.83659	4.63e-15	9.65e-14
LMAN2L	LMAN2L|XM_020984013.1|SingleHit|maker-90845-augustus-gene-10.5	791.241	-0.34964	0.305865	-1.14312	0.252988	0.426822	Lman2l	ENSMUSG00000001143	1344.68	-1.16736	0.317562	-3.67602	0.000236903	0.00112757
LMLN	LMLN|XM_020986016.1|SingleHit|maker-90654-snap-gene-19.32	154.85	-0.0014081	0.689886	-0.00204106	0.998371	0.999241	Lmln	ENSMUSG00000022802	172.423	1.5577	0.529206	2.94347	0.00324552	0.0115639
LMOD1	LMOD1|XM_021003016.1|SingleHit|maker-90895-snap-gene-90.34	360.801	0.560424	0.44157	1.26916	0.204383	0.370162	Lmod1	ENSMUSG00000048096	439.484	1.65352	0.344555	4.799	1.59e-06	1.17e-05
LONP2	LONP2|XM_020985117.1|SingleHit|maker-171-augustus-gene-34.13	1506.44	0.593451	0.414683	1.43109	0.152403	0.302646	Lonp2	ENSMUSG00000047866	3290.82	-1.64997	0.319921	-5.15741	2.5e-07	2.07e-06
LONRF2	LONRF2|XM_020992856.1|SingleHit|maker-90849-augustus-gene-85.5	1355.51	0.275685	0.398067	0.69256	0.488586	0.652622	Lonrf2	ENSMUSG00000048814	24.8956	-3.06018	1.19486	-2.56111	0.0104338	0.0316832
LOXL1	LOXL1|XM_020994612.1|SingleHit|augustus_masked-90825-processed-gene-18.1	916.623	0.539979	0.498637	1.08291	0.278848	0.456863	Loxl1	ENSMUSG00000032334	2940.91	-3.43452	0.33026	-10.3994	2.49e-25	1.23e-23
LPAR4	LPAR4|XM_020964611.1|SingleHit|augustus_masked-90459-processed-gene-4.0	63.1841	0.719353	0.682916	1.05336	0.292178	0.47139	Lpar4	ENSMUSG00000049929	163.231	-2.43648	0.616836	-3.94997	7.82e-05	0.000414649
LRBA	LRBA|XM_020994027.1|MultiHit|fragGeneModel-76-gene37-frag2	706.561	-0.828578	0.404433	-2.04874	0.0404877	0.11987	Lrba	ENSMUSG00000028080	1431.19	1.04226	0.42287	2.46472	0.013712	0.0399708
LRBA	LRBA|XM_020994027.1|MultiHit|fragGeneModel-76-gene37-frag1	323.946	-0.553744	0.589772	-0.938913	0.347775	0.526235	Lrba	ENSMUSG00000028080	1431.19	1.04226	0.42287	2.46472	0.013712	0.0399708
LRCH2	LRCH2|XM_020963466.1|SingleHit|maker-90681-augustus-gene-8.10	96.3547	0.610186	0.590997	1.03247	0.301853	0.481453	Lrch2	ENSMUSG00000031290	74.1931	-1.96622	0.700427	-2.80718	0.00499779	0.0168538
LRIG1	LRIG1|XM_020978983.1|SingleHit|maker-174-augustus-gene-159.4	1242.37	-0.0650816	0.554913	-0.117282	0.906636	0.945313	Lrig1	ENSMUSG00000030029	3804.23	1.45274	0.336679	4.31492	1.6e-05	9.79e-05
LRP12	LRP12|XM_020970042.1|SingleHit|maker-98-snap-gene-190.7	438.038	0.780621	0.42446	1.83909	0.0659015	0.169738	Lrp12	ENSMUSG00000022305	348.236	-2.14655	0.420949	-5.09932	3.41e-07	2.75e-06
LRP8	LRP8|XM_020987812.1|MultiHit|fragGeneModel-207-gene127-frag1	228.224	-0.810247	1.09924	-0.737097	0.461063	0.629873	Lrp8	ENSMUSG00000028613	204.666	3.44327	0.560909	6.13873	8.32e-10	9.8e-09
LRRC1	LRRC1|XM_020993951.1|SingleHit|maker-90822-augustus-gene-26.7	298.819	-0.455605	0.330246	-1.37959	0.167713	0.323141	Lrrc1	ENSMUSG00000032352	151.57	-1.18893	0.50101	-2.37307	0.0176411	0.0495226
LRRC25	LRRC25|XM_021009088.1|SingleHit|maker-108-augustus-gene-1.23	117.663	0.584963	0.622252	0.940073	0.34718	0.525774	Lrrc25	ENSMUSG00000049988	214.033	-1.33787	0.447317	-2.99088	0.00278177	0.0101516
LRRC27	LRRC27|XM_020973078.1|SingleHit|maker-490-snap-gene-6.19	9.97861	-0.471431	1.02675	-0.459149	0.646127	0.773154	Lrrc27	ENSMUSG00000015980	210.676	-3.29342	0.692243	-4.75761	1.96e-06	1.41e-05
LRRC42	LRRC42|XM_020987820.1|MultiHit|fragGeneModel-207-gene130-frag1	278.954	-0.583047	0.398881	-1.46171	0.143822	0.290936	Lrrc42	ENSMUSG00000028617	407.125	1.05762	0.361642	2.9245	0.00345012	0.0121975
LRRC42	LRRC42|XM_020987820.1|MultiHit|fragGeneModel-208-gene119-frag1	384.128	0.784946	0.531364	1.47723	0.139614	0.285271	Lrrc42	ENSMUSG00000028617	407.125	1.05762	0.361642	2.9245	0.00345012	0.0121975
LRRC49	LRRC49|XM_020982063.1|MultiHit|fragGeneModel-37-gene61-frag1	66.0751	0.00432344	0.766575	0.00563995	0.9955	0.997874	Lrrc49	ENSMUSG00000047766	133.889	-1.65343	0.503507	-3.28383	0.00102405	0.00419077
LRRC8B	LRRC8B|XM_020988766.1|MultiHit|fragGeneModel-209-gene11-frag1	23.5147	0.723268	1.18562	0.610035	0.541839	0.694106	Lrrc8b	ENSMUSG00000070639	882.7	1.69518	0.291574	5.81391	6.1e-09	6.39e-08
LRRC8B	LRRC8B|XM_020988766.1|MultiHit|fragGeneModel-207-gene143-frag1	21.3886	-0.800853	0.903836	-0.886061	0.375585	0.551769	Lrrc8b	ENSMUSG00000070639	882.7	1.69518	0.291574	5.81391	6.1e-09	6.39e-08
LRRC8C	LRRC8C|XM_020988779.1|MultiHit|fragGeneModel-209-gene12-frag1	123.548	0.663934	0.632304	1.05002	0.293708	0.472759	Lrrc8c	ENSMUSG00000054720	585.008	-1.23419	0.400593	-3.08092	0.00206363	0.00779822
LRRC8C	LRRC8C|XM_020988779.1|MultiHit|fragGeneModel-207-gene144-frag1	103.944	0.509725	0.488853	1.0427	0.297089	0.476331	Lrrc8c	ENSMUSG00000054720	585.008	-1.23419	0.400593	-3.08092	0.00206363	0.00779822
LRRC8E	LRRC8E|XM_020978190.1|MultiHit|fragGeneModel-103-gene25-frag1	332.884	0.848818	0.675458	1.25666	0.208878	0.375535	Lrrc8e	ENSMUSG00000046589	102.085	2.34932	0.70415	3.33638	0.000848761	0.00354383
LRRK2	LRRK2|XM_020973685.1|SingleHit|maker-379-snap-gene-12.42	524.556	-0.0283636	0.341181	-0.0831335	0.933745	0.962361	Lrrk2	ENSMUSG00000036273	291.494	-1.35521	0.5276	-2.56864	0.01021	0.0310709
LSM10	LSM10|XM_020983652.1|SingleHit|maker-90760-snap-gene-11.42	205.302	-0.569002	0.444819	-1.27918	0.200835	0.365781	Lsm10	ENSMUSG00000050188	586.144	1.02325	0.344007	2.97451	0.00293456	0.0106241
LSR	LSR|XM_020977252.1|SingleHit|maker-91041-snap-gene-136.57	3489.3	0.616234	0.249724	2.46766	0.0135998	0.053698	Lsr	ENSMUSG00000001247	176.4	1.78882	0.445976	4.01101	6.05e-05	0.000327928
LTBP4	LTBP4|XM_020979180.1|SingleHit|maker-91041-augustus-gene-141.49	3538.96	0.637296	0.399842	1.59387	0.110965	0.243509	Ltbp4	ENSMUSG00000040488	4134.33	-2.44206	0.327947	-7.44651	9.58e-14	1.71e-12
LY96	LY96|XM_020971046.1|SingleHit|maker-38-augustus-gene-286.9	427.786	-0.769412	0.454344	-1.69346	0.0903685	0.210921	Ly96	ENSMUSG00000025779	379.358	2.55344	0.422268	6.04697	1.48e-09	1.68e-08
LYL1	LYL1|XM_020995079.1|SingleHit|maker-172-augustus-gene-11.32	172.398	-0.603958	0.703061	-0.859041	0.390318	0.566268	Lyl1	ENSMUSG00000034041	320.129	-1.15388	0.477218	-2.41793	0.0156089	0.0446626
LYPLAL1	LYPLAL1|XM_020982251.1|SingleHit|maker-90702-snap-gene-12.12	168.667	-0.205411	0.454503	-0.451946	0.651308	0.776692	Lyplal1	ENSMUSG00000039246	494.705	-1.28113	0.337196	-3.79936	0.00014507	0.000720969
LYRM9	LYRM9|XM_020963352.1|SingleHit|maker-186-snap-gene-76.6	1086.09	-0.839583	0.40595	-2.06819	0.038622	0.115799	Lyrm9	ENSMUSG00000072640	335.523	1.27352	0.402993	3.16017	0.00157679	0.0061276
LYSMD2	LYSMD2|XM_020980830.1|SingleHit|maker-37-augustus-gene-68.10	20.6556	0.945065	1.10113	0.85827	0.390743	0.56679	Lysmd2	ENSMUSG00000032184	309.504	-1.77306	0.484166	-3.6621	0.00025016	0.00118377
LYVE1	LYVE1|XM_021001992.1|SingleHit|maker-188-snap-gene-20.15	323.389	-0.351756	0.525109	-0.669873	0.502939	0.664174	Lyve1	ENSMUSG00000030787	1266.96	-2.27569	0.477004	-4.7708	1.83e-06	1.33e-05
MACROD2	MACROD2|XM_020986265.1|MultiHit|fragGeneModel-90919-gene21-frag2	69.466	0.932627	0.535731	1.74085	0.08171	0.196668	Macrod2	ENSMUSG00000068205	249.929	1.68419	0.391885	4.29767	1.73e-05	0.000105248
MAD2L1BP	MAD2L1BP|XM_020976792.1|SingleHit|maker-90701-augustus-gene-28.20	147.211	-0.270672	0.426422	-0.634752	0.52559	0.68112	Mad2l1bp	ENSMUSG00000034509	875.435	3.2808	0.337367	9.72473	2.37e-22	9.42e-21
MADD	MADD|XM_021009683.1|SingleHit|maker-188-snap-gene-125.45	426.935	0.561151	0.523298	1.07234	0.28357	0.462637	Madd	ENSMUSG00000040687	1151.86	1.56993	0.269816	5.81852	5.94e-09	6.23e-08
MAF	MAF|XM_020964842.1|SingleHit|maker-176-snap-gene-118.5	318.007	-0.460945	0.642285	-0.717664	0.472965	0.639941	Maf	ENSMUSG00000055435	1676.68	-2.14126	0.316485	-6.76576	1.33e-11	1.9e-10
MAFB	MAFB|XM_020990814.1|SingleHit|augustus_masked-90591-processed-gene-16.1	425.877	0.972062	0.582794	1.66793	0.0953289	0.219073	Mafb	ENSMUSG00000074622	1243.21	-1.55308	0.341737	-4.54468	5.5e-06	3.67e-05
MAGI3	MAGI3|XM_021002026.1|MultiHit|fragGeneModel-186-gene34-frag1	1859.49	0.807226	0.387645	2.08239	0.0373073	0.112859	Magi3	ENSMUSG00000052539	1179.24	1.02729	0.269283	3.81489	0.000136246	0.000680915
MAL	MAL|XM_020988012.1|SingleHit|maker-90919-augustus-gene-79.9	881.37	-0.935359	0.656212	-1.42539	0.154044	0.304655	Mal	ENSMUSG00000027375	128.58	-3.82158	0.666962	-5.72984	1.01e-08	1.02e-07
MALT1	MALT1|XM_020994886.1|MultiHit|fragGeneModel-128-gene28-frag1	101.922	-0.0921537	0.53889	-0.171006	0.864219	0.921601	Malt1	ENSMUSG00000032688	706.041	1.46561	0.332138	4.41265	1.02e-05	6.5e-05
MALT1	MALT1|XM_020994886.1|MultiHit|fragGeneModel-129-gene29-frag1	186.452	0.114379	0.58527	0.19543	0.845056	0.909902	Malt1	ENSMUSG00000032688	706.041	1.46561	0.332138	4.41265	1.02e-05	6.5e-05
MAMLD1	MAMLD1|XM_020975057.1|SingleHit|maker-90535-snap-gene-2.9	546.861	-0.0738365	0.465348	-0.158669	0.873929	0.926574	Mamld1	ENSMUSG00000059401	285.313	1.39383	0.41911	3.3257	0.000881968	0.00366368
MAN1A2	MAN1A2|XM_021002903.1|MultiHit|fragGeneModel-186-gene37-frag2	151.704	-0.889359	0.514767	-1.72769	0.0840436	0.200507	Man1a2	ENSMUSG00000008763	3316.29	1.57799	0.248693	6.34512	2.22e-10	2.78e-09
MAN1A2	MAN1A2|XM_021002903.1|MultiHit|fragGeneModel-186-gene37-frag1	1469.06	0.00325465	0.348482	0.0093395	0.992548	0.996074	Man1a2	ENSMUSG00000008763	3316.29	1.57799	0.248693	6.34512	2.22e-10	2.78e-09
MAN1C1	MAN1C1|XM_020983147.1|SingleHit|maker-91041-snap-gene-24.15	195.58	0.337329	0.535664	0.629739	0.528866	0.683842	Man1c1	ENSMUSG00000037306	3279.5	2.90339	0.386714	7.50785	6.01e-14	1.1e-12
MAN2B2	MAN2B2|XM_020992094.1|SingleHit|maker-140-augustus-gene-120.10	636.516	0.360762	0.455005	0.792875	0.427851	0.601084	Man2b2	ENSMUSG00000029119	1000.97	-1.86271	0.402248	-4.63076	3.64e-06	2.51e-05
MAN2C1	MAN2C1|XM_020994587.1|SingleHit|maker-90825-snap-gene-11.21	1566.84	-0.166185	0.313099	-0.530775	0.595575	0.735592	Man2c1	ENSMUSG00000032295	1430.36	-1.33426	0.283068	-4.71358	2.43e-06	1.72e-05
MAP1S	MAP1S|XM_021008924.1|MultiHit|fragGeneModel-103-gene71-frag1	856.969	0.0966564	0.346129	0.27925	0.780053	0.868232	Map1s	ENSMUSG00000019261	506.867	-1.30895	0.438523	-2.98489	0.00283676	0.0103196
MAP2K6	MAP2K6|XM_021002625.1|SingleHit|maker-90925-snap-gene-75.8	119.376	0.465433	0.56425	0.82487	0.409445	0.584226	Map2k6	ENSMUSG00000020623	147.382	2.18409	0.475169	4.59644	4.3e-06	2.92e-05
MAP3K12	MAP3K12|XM_020966329.1|SingleHit|maker-454-snap-gene-6.30	70.6772	0.100708	0.60289	0.167042	0.867337	0.923151	Map3k12	ENSMUSG00000023050	257.345	-1.08043	0.442854	-2.4397	0.0146995	0.0424325
MAP3K21	MAP3K21|XM_021000421.1|SingleHit|maker-90650-augustus-gene-10.9	1315.71	-0.930481	0.423247	-2.19843	0.0279182	0.0916999	Map3k21	ENSMUSG00000031853	221.955	3.74026	0.538326	6.94795	3.71e-12	5.66e-11
MAP4K1	MAP4K1|XM_020978527.1|SingleHit|maker-91041-snap-gene-139.47	490.182	-0.560272	0.315943	-1.77334	0.076173	0.187345	Map4k1	ENSMUSG00000037337	260.504	1.24609	0.445412	2.7976	0.00514833	0.0172692
MAP6	MAP6|XM_020989539.1|MultiHit|fragGeneModel-90823-gene15-frag2	5.53908	0.103212	1.44059	0.0716456	0.942884	0.967367	Map6	ENSMUSG00000055407	335.764	-2.63128	0.554343	-4.74666	2.07e-06	1.48e-05
MAP7	MAP7|XM_020987144.1|SingleHit|maker-90977-snap-gene-30.6	1275.41	0.634863	0.541207	1.17305	0.240776	0.412741	Map7	ENSMUSG00000019996	1547.92	4.14149	0.34247	12.093	1.15e-33	1.01e-31
MAP9	MAP9|XM_020994011.1|SingleHit|maker-76-snap-gene-204.13	147.497	-0.000607033	0.569419	-0.00106606	0.999149	0.999378	Map9	ENSMUSG00000033900	140.2	-6.06982	1.02582	-5.91706	3.28e-09	3.57e-08
MAPK4	MAPK4|XM_020972328.1|MultiHit|fragGeneModel-131-gene11-frag1	120.089	0.137473	0.711582	0.193194	0.846807	0.911055	Mapk4	ENSMUSG00000024558	1047.09	6.94432	0.519949	13.3558	1.1e-40	1.44e-38
MAPK6	MAPK6|XM_020980938.1|MultiHit|fragGeneModel-37-gene50-frag1	1848.56	0.256844	0.370446	0.693337	0.488098	0.652245	Mapk6	ENSMUSG00000042688	2899.45	-1.02693	0.268366	-3.82661	0.00012992	0.000652129
MAPRE2	MAPRE2|XM_020992500.1|SingleHit|maker-38-augustus-gene-178.4	1157.47	-0.397015	0.367983	-1.07889	0.280635	0.458875	Mapre2	ENSMUSG00000024277	1176.68	-1.01093	0.303675	-3.32898	0.000871662	0.00362394
MAPRE3	MAPRE3|XM_020983887.1|SingleHit|maker-90845-augustus-gene-25.9	349.981	0.835255	0.35142	2.3768	0.0174636	0.0648943	Mapre3	ENSMUSG00000029166	463.028	-1.43407	0.367165	-3.9058	9.39e-05	0.000489229
MARVELD2	MARVELD2|XM_021007472.1|SingleHit|maker-175-augustus-gene-101.21	1233.34	0.249258	0.387365	0.643472	0.519918	0.677714	Marveld2	ENSMUSG00000021636	457.383	3.48739	0.542309	6.43063	1.27e-10	1.65e-09
MARVELD3	MARVELD3|XM_020963721.1|SingleHit|maker-182-augustus-gene-22.37	327.362	-0.433836	0.498343	-0.870557	0.383996	0.559904	Marveld3	ENSMUSG00000001672	1164	5.26845	0.580732	9.07208	1.17e-19	3.74e-18
MAST4	MAST4|XM_021007207.1|MultiHit|fragGeneModel-229-gene35-frag1	466.426	-0.168402	0.432499	-0.38937	0.697002	0.811161	Mast4	ENSMUSG00000034751	1606.34	1.52189	0.359836	4.2294	2.34e-05	0.00013901
MATN2	MATN2|XM_020968963.1|SingleHit|maker-179-snap-gene-1.12	1322.37	-0.0533596	0.29973	-0.178026	0.858703	0.9176	Matn2	ENSMUSG00000022324	862.344	-2.54833	0.426725	-5.97183	2.35e-09	2.61e-08
MBTD1	MBTD1|XM_020972575.1|SingleHit|maker-90750-augustus-gene-32.21	871.824	0.916153	0.406008	2.25649	0.0240399	0.0820255	Mbtd1	ENSMUSG00000059474	1316.56	1.25971	0.275351	4.57492	4.76e-06	3.21e-05
MCAM	MCAM|XM_020984832.1|SingleHit|maker-90723-augustus-gene-0.15	2407.12	0.443669	0.352005	1.26041	0.207523	0.373962	Mcam	ENSMUSG00000032135	2876.64	-2.90385	0.354348	-8.19493	2.51e-16	5.78e-15
MCCC2	MCCC2|XM_020998486.1|SingleHit|maker-175-snap-gene-101.25	1001.98	-0.77515	0.339091	-2.28596	0.0222564	0.0776159	Mccc2	ENSMUSG00000021646	1565.24	-1.30043	0.262663	-4.95093	7.39e-07	5.69e-06
MCM6	MCM6|XM_021009486.1|SingleHit|augustus_masked-90752-processed-gene-39.2	219.488	0.607469	0.84066	0.72261	0.46992	0.637323	Mcm6	ENSMUSG00000026355	500.217	-1.04533	0.394901	-2.64706	0.00811956	0.0255428
MCPH1	MCPH1|XM_020985208.1|SingleHit|augustus_masked-90686-processed-gene-35.1	225.408	0.669475	0.413971	1.6172	0.105835	0.235795	Mcph1	ENSMUSG00000039842	306.065	-1.37526	0.447275	-3.07475	0.00210679	0.00793683
MCTP2	MCTP2|XM_020964224.1|SingleHit|maker-37-snap-gene-192.8	65.1135	-0.213111	0.650678	-0.327521	0.743274	0.843957	Mctp2	ENSMUSG00000032776	190.891	2.79033	0.445468	6.26382	3.76e-10	4.58e-09
MDFI	MDFI|XM_020999646.1|SingleHit|augustus_masked-90352-processed-gene-3.0	141.949	0.208644	0.784619	0.265917	0.790303	0.873602	Mdfi	ENSMUSG00000032717	6107.9	6.69749	0.263351	25.4318	1.12e-142	4.4e-139
MDM1	MDM1|XM_020990213.1|MultiHit|fragGeneModel-154-gene95-frag1	171.436	0.84228	0.515058	1.63531	0.101984	0.22989	Mdm1	ENSMUSG00000020212	94.8354	-2.67278	0.696609	-3.83684	0.000124625	0.000629264
MECOM	MECOM|XM_020980196.1|SingleHit|maker-173-augustus-gene-99.3	147.839	0.823308	0.58147	1.41591	0.156803	0.308362	Mecom	ENSMUSG00000027684	217.293	-2.18114	0.488791	-4.46231	8.11e-06	5.24e-05
MED14	MED14|XM_020967120.1|MultiHit|fragGeneModel-90700-gene2-frag1	490.357	-0.164431	0.292861	-0.561464	0.574481	0.718978	Med14	ENSMUSG00000064127	1418.69	1.00263	0.286589	3.49851	0.000467867	0.00208407
MED14	MED14|XM_020967120.1|MultiHit|fragGeneModel-90700-gene2-frag2	29.6457	-0.794993	0.625251	-1.27148	0.203559	0.369096	Med14	ENSMUSG00000064127	1418.69	1.00263	0.286589	3.49851	0.000467867	0.00208407
MED18	MED18|XM_020983306.1|SingleHit|maker-91041-augustus-gene-14.21	271.24	-0.352135	0.444537	-0.792139	0.42828	0.601589	Med18	ENSMUSG00000066042	158.74	1.08316	0.448806	2.41343	0.0158034	0.0451993
MEGF8	MEGF8|XM_021003328.1|SingleHit|maker-185-augustus-gene-130.41	2113.62	0.694201	0.309588	2.24234	0.0249397	0.0840969	Megf8	ENSMUSG00000045039	1977.55	-1.18641	0.331652	-3.57729	0.000347175	0.00159282
MEOX2	MEOX2|XM_021000123.1|SingleHit|maker-218-augustus-gene-11.16	43.6287	0.0160497	0.788898	0.0203444	0.983769	0.991247	Meox2	ENSMUSG00000036144	455.464	-1.71383	0.344428	-4.97588	6.5e-07	5.05e-06
MEST	MEST|XM_021002377.1|SingleHit|maker-181-snap-gene-45.16	72.7846	0.061436	0.494607	0.124212	0.901148	0.942416	Mest	ENSMUSG00000051855	187.466	-2.61058	0.774755	-3.36956	0.000752896	0.00319389
METTL1	METTL1|XM_020990147.1|MultiHit|fragGeneModel-154-gene68-frag1	230.238	-0.97284	0.54908	-1.77177	0.0764335	0.187825	Mettl1	ENSMUSG00000006732	483.92	1.19772	0.358533	3.3406	0.000835967	0.00350006
MFAP3L	MFAP3L|XM_020997833.1|SingleHit|augustus_masked-126-processed-gene-251.0	400.996	0.727415	0.588283	1.23651	0.216271	0.38442	Mfap3l	ENSMUSG00000031647	1080.84	4.16166	0.3308	12.5806	2.7e-36	2.84e-34
MFAP5	MFAP5|XM_020994361.1|SingleHit|maker-78-augustus-gene-8.9	171.349	0.0538559	0.505872	0.106462	0.915216	0.950981	Mfap5	ENSMUSG00000030116	2053.38	-2.88337	0.340384	-8.47094	2.43e-17	6.23e-16
MFHAS1	MFHAS1|XM_020976732.1|SingleHit|maker-689-augustus-gene-32.11	3148.57	0.662569	0.496842	1.33356	0.182348	0.341971	Mfhas1	ENSMUSG00000070056	1424.92	2.43351	0.279769	8.69826	3.37e-18	9.38e-17
MFN1	MFN1|XM_020980727.1|SingleHit|maker-688-augustus-gene-93.11	1946.06	0.404281	0.379786	1.0645	0.287104	0.46653	Mfn1	ENSMUSG00000027668	2295.36	1.31887	0.281764	4.68075	2.86e-06	2e-05
MFN2	MFN2|XM_020973663.1|SingleHit|maker-91041-snap-gene-74.34	1865.19	-0.326948	0.342051	-0.955846	0.33915	0.518085	Mfn2	ENSMUSG00000029020	4712.92	-1.54322	0.333214	-4.63132	3.63e-06	2.51e-05
MFNG	MFNG|XM_020982539.1|MultiHit|fragGeneModel-156-gene61-frag1	69.8858	-0.00943773	0.513342	-0.0183849	0.985332	0.992126	Mfng	ENSMUSG00000018169	1692.37	-2.6443	0.296066	-8.93146	4.2e-19	1.27e-17
MFSD11	MFSD11|XM_020965955.1|SingleHit|maker-90925-augustus-gene-111.16	2852.62	-0.208286	0.290367	-0.717318	0.473178	0.639968	Mfsd11	ENSMUSG00000020818	5041.38	3.44179	0.257432	13.3697	9.09e-41	1.2e-38
MFSD13A	MFSD13A|XM_020967476.1|SingleHit|augustus_masked-37-processed-gene-259.0	95.2193	0.298265	0.541084	0.551237	0.581471	0.724545	Mfsd13a	ENSMUSG00000025227	561.691	2.75576	0.372195	7.40406	1.32e-13	2.33e-12
MFSD6	MFSD6|XM_020993594.1|SingleHit|maker-90804-augustus-gene-71.7	1405.88	-0.296101	0.386378	-0.766349	0.443468	0.614499	Mfsd6	ENSMUSG00000041439	2651.17	3.65416	0.259923	14.0586	6.82e-45	1.1e-42
MGAT4A	MGAT4A|XM_020992811.1|SingleHit|maker-90849-augustus-gene-79.4	2096.41	-0.361554	0.520755	-0.694288	0.487502	0.65173	Mgat4a	ENSMUSG00000026110	1582.88	1.59353	0.404156	3.94285	8.05e-05	0.000426005
MGLL	MGLL|XM_020981179.1|MultiHit|fragGeneModel-174-gene37-frag1	5477.68	0.914223	0.82643	1.10623	0.268626	0.444938	Mgll	ENSMUSG00000033174	15076.9	-2.64974	0.438331	-6.04507	1.49e-09	1.69e-08
MGLL	MGLL|XM_020981179.1|MultiHit|fragGeneModel-174-gene37-frag2	175.096	0.586428	0.892575	0.657007	0.511176	0.670632	Mgll	ENSMUSG00000033174	15076.9	-2.64974	0.438331	-6.04507	1.49e-09	1.69e-08
MGST2	MGST2|XM_020980111.1|SingleHit|maker-76-augustus-gene-141.8	17.586	0.441686	1.61981	0.272677	0.785101	0.870895	Mgst2	ENSMUSG00000074604	406.55	-3.46322	0.453297	-7.64008	2.17e-14	4.17e-13
MGST3	MGST3|XM_020979010.1|SingleHit|maker-220-augustus-gene-62.8	2389.85	-0.275223	0.608531	-0.452275	0.651071	0.776538	Mgst3	ENSMUSG00000026688	3053.42	-1.6091	0.270157	-5.95617	2.58e-09	2.86e-08
MIA2	MIA2|XM_020991318.1|MultiHit|fragGeneModel-178-gene35-frag1	9.59751	-0.341588	1.15298	-0.296266	0.767027	0.859882	Mia2	ENSMUSG00000021000	3571.65	1.10649	0.278213	3.97713	6.98e-05	0.000373854
MIA3	MIA3|XM_020982207.1|SingleHit|maker-557-snap-gene-0.18	3139.57	0.0164445	0.32183	0.0510967	0.959248	0.976996	Mia3	ENSMUSG00000056050	7247.26	2.17824	0.278023	7.83477	4.7e-15	9.78e-14
MIB1	MIB1|XM_020968745.1|SingleHit|maker-38-augustus-gene-120.4	1386.25	0.546263	0.275331	1.98402	0.0472534	0.134107	Mib1	ENSMUSG00000024294	4672.81	1.29401	0.239652	5.39955	6.68e-08	6.04e-07
MICU3	MICU3|XM_020976739.1|SingleHit|maker-689-snap-gene-35.19	184.272	-0.465629	0.432809	-1.07583	0.282003	0.460727	Micu3	ENSMUSG00000039478	174.418	-1.31675	0.485552	-2.71187	0.00669051	0.0216167
MIER1	MIER1|XM_020993017.1|MultiHit|fragGeneModel-207-gene155-frag1	117.397	0.0983132	0.567333	0.17329	0.862423	0.92015	Mier1	ENSMUSG00000028522	2419.44	1.07701	0.258663	4.16375	3.13e-05	0.000181245
MIGA2	MIGA2|XM_020965594.1|SingleHit|maker-90779-augustus-gene-33.26	384.729	-0.19338	0.393177	-0.491838	0.622834	0.754877	Miga2	ENSMUSG00000026858	2039.81	-3.11841	0.330404	-9.43818	3.79e-21	1.35e-19
MINDY1	MINDY1|XM_021004666.1|SingleHit|maker-186-snap-gene-106.33	1788.54	-0.301708	0.308606	-0.977646	0.328249	0.507817	Mindy1	ENSMUSG00000038712	2499.64	1.76576	0.294327	5.99931	1.98e-09	2.22e-08
MINDY4	MINDY4|XM_020964486.1|SingleHit|maker-174-augustus-gene-252.20	194.908	0.127845	0.546435	0.233963	0.815014	0.890294	Mindy4	ENSMUSG00000038022	122.317	-1.52175	0.535013	-2.84433	0.00445049	0.0152337
MLXIP	MLXIP|XM_020970145.1|MultiHit|fragGeneModel-99-gene2-frag1	1052.02	-0.651381	0.408482	-1.59464	0.110793	0.243226	Mlxip	ENSMUSG00000038342	3726.3	1.25522	0.239623	5.23831	1.62e-07	1.38e-06
MLXIP	MLXIP|XM_020970145.1|MultiHit|fragGeneModel-99-gene2-frag2	65.6558	0.501991	0.698906	0.718252	0.472602	0.639559	Mlxip	ENSMUSG00000038342	3726.3	1.25522	0.239623	5.23831	1.62e-07	1.38e-06
MMD	MMD|XM_020991935.1|SingleHit|maker-90750-augustus-gene-14.6	2375.93	-0.335896	0.366678	-0.916051	0.35964	0.537511	Mmd	ENSMUSG00000003948	9864.63	-4.54205	0.353637	-12.8438	9.31e-38	1.05e-35
MMP14	MMP14|XM_021008375.1|SingleHit|maker-37-augustus-gene-36.52	4973.62	0.170422	0.483868	0.352209	0.724682	0.83097	Mmp14	ENSMUSG00000000957	3066.99	-2.29791	0.304927	-7.53594	4.85e-14	8.95e-13
MMP25	MMP25|XM_020995564.1|SingleHit|maker-138-snap-gene-68.50	19.0315	-0.27015	1.50109	-0.179969	0.857177	0.916986	Mmp25	ENSMUSG00000023903	143.315	3.33171	0.573041	5.81408	6.1e-09	6.39e-08
MMP28	MMP28|XM_021005907.1|MultiHit|fragGeneModel-186-gene54-frag2	55.3675	0.482804	0.747362	0.64601	0.518273	0.676337	Mmp28	ENSMUSG00000020682	853.131	-1.72249	0.293652	-5.86574	4.47e-09	4.79e-08
MMS22L	MMS22L|XM_020998331.1|MultiHit|fragGeneModel-90977-gene45-frag2	12.4162	0.981513	1.52429	0.643915	0.519631	0.677443	Mms22l	ENSMUSG00000045751	173.228	1.28303	0.464957	2.75945	0.00578991	0.0190718
MMS22L	MMS22L|XM_020998331.1|MultiHit|fragGeneModel-90977-gene45-frag1	48.1445	0.978027	0.794343	1.23124	0.218233	0.386552	Mms22l	ENSMUSG00000045751	173.228	1.28303	0.464957	2.75945	0.00578991	0.0190718
MOB3A	MOB3A|XM_021008969.1|SingleHit|maker-108-augustus-gene-11.23	339.63	0.154944	0.548409	0.282534	0.777534	0.866735	Mob3a	ENSMUSG00000003348	973.365	1.0713	0.297129	3.60551	0.000311536	0.00144308
MON1A	MON1A|XM_020999217.1|SingleHit|maker-227-snap-gene-33.49	531.869	0.183559	0.446489	0.411117	0.680987	0.799291	Mon1a	ENSMUSG00000032583	1542.25	1.62127	0.291828	5.55556	2.77e-08	2.63e-07
MORC4	MORC4|XM_020967242.1|SingleHit|maker-400-augustus-gene-21.21	1068.18	-0.0400667	0.375332	-0.10675	0.914987	0.950981	Morc4	ENSMUSG00000031434	354.752	-1.95542	0.443151	-4.41253	1.02e-05	6.5e-05
MOSPD1	MOSPD1|XM_020969821.1|SingleHit|maker-90881-augustus-gene-38.10	438.618	0.459936	0.3243	1.41824	0.15612	0.307589	Mospd1	ENSMUSG00000023074	1672.93	1.43995	0.32122	4.48276	7.37e-06	4.8e-05
MOV10	MOV10|XM_021001882.1|SingleHit|maker-186-augustus-gene-145.18	1398.94	-0.931516	0.372292	-2.50211	0.0123454	0.0500055	Mov10	ENSMUSG00000002227	523.652	-1.59576	0.326817	-4.88274	1.05e-06	7.87e-06
MPEG1	MPEG1|XM_020976131.1|SingleHit|augustus_masked-90330-processed-gene-3.7	919.885	0.727596	0.786546	0.925052	0.354939	0.532981	Mpeg1	ENSMUSG00000046805	2039.78	1.34055	0.31663	4.23382	2.3e-05	0.000136612
MPG	MPG|XM_021006592.1|SingleHit|augustus_masked-138-processed-gene-72.3	89.5734	0.0372144	0.574724	0.0647518	0.948372	0.969513	Mpg	ENSMUSG00000020287	306.335	1.0982	0.392352	2.79902	0.00512582	0.0172144
MPND	MPND|XM_020971273.1|SingleHit|maker-180-augustus-gene-7.22	1188.2	-0.688673	0.420292	-1.63856	0.101305	0.228745	Mpnd	ENSMUSG00000003199	2609.98	1.13223	0.288439	3.92537	8.66e-05	0.000455333
MPP2	MPP2|XM_020997719.1|SingleHit|maker-90630-snap-gene-14.70	44.5612	0.999793	0.637633	1.56797	0.116887	0.25274	Mpp2	ENSMUSG00000017314	581.548	-1.51466	0.310565	-4.87713	1.08e-06	8.08e-06
MPPED2	MPPED2|XM_020963903.1|MultiHit|fragGeneModel-188-gene2-frag2	43.2864	0.422872	0.828851	0.510191	0.609918	0.745164	Mpped2	ENSMUSG00000016386	198.604	4.61864	0.713304	6.475	9.48e-11	1.25e-09
MRAS	MRAS|XM_020986118.1|SingleHit|maker-90604-snap-gene-11.12	380.08	-0.0269576	0.396839	-0.0679309	0.945841	0.968944	Mras	ENSMUSG00000032470	293.373	-1.73984	0.541426	-3.21343	0.00131159	0.00521282
MROH1	MROH1|XM_020995206.1|SingleHit|maker-350-augustus-gene-3.38	1098.89	0.406074	0.387113	1.04898	0.294188	0.473325	Mroh1	ENSMUSG00000022558	3806.26	2.11501	0.265343	7.97083	1.58e-15	3.4e-14
MRPL12	MRPL12|XM_021000759.1|MultiHit|fragGeneModel-90617-gene7-frag1	1967.41	0.277279	0.418966	0.661817	0.508089	0.668056	Mrpl12	ENSMUSG00000039640	6056.61	1.24402	0.276786	4.49453	6.97e-06	4.56e-05
MRPL57	MRPL57|XM_020968788.1|SingleHit|maker-91133-snap-gene-180.11	5.86991	0.506082	1.32169	0.382904	0.701791	0.814423	Mrpl57	ENSMUSG00000021967	1088.61	1.10849	0.292113	3.79474	0.000147798	0.000733037
MRPL9	MRPL9|XM_021005500.1|SingleHit|maker-186-snap-gene-103.59	783.454	-0.532359	0.440821	-1.20765	0.22718	0.396812	Mrpl9	ENSMUSG00000028140	2702.62	1.50427	0.254001	5.9223	3.17e-09	3.47e-08
MRPS18A	MRPS18A|XM_020976880.1|SingleHit|maker-90701-augustus-gene-28.16	943.918	-0.580289	0.377379	-1.53768	0.124126	0.263206	Mrps18a	ENSMUSG00000023967	2542.84	1.95129	0.278706	7.00123	2.54e-12	3.93e-11
MRPS6	MRPS6|XM_020995896.1|SingleHit|maker-90897-snap-gene-30.9	145.28	-0.0609413	0.476288	-0.12795	0.898188	0.940815	Mrps6	ENSMUSG00000039680	2125.26	1.81858	0.282709	6.43271	1.25e-10	1.63e-09
MSANTD3	MSANTD3|XM_020995576.1|SingleHit|maker-138-snap-gene-45.14	114.326	-0.233022	0.58542	-0.398042	0.690599	0.80687	Msantd3	ENSMUSG00000039693	213.59	-2.986	0.590803	-5.05415	4.32e-07	3.44e-06
MSI1	MSI1|XM_021008028.1|SingleHit|maker-99-augustus-gene-38.31	718.287	0.776115	0.647546	1.19855	0.230704	0.400812	Msi1	ENSMUSG00000054256	16.5646	-3.94168	1.63556	-2.40999	0.0159529	0.0455803
MSI2	MSI2|XM_020991907.1|MultiHit|fragGeneModel-90750-gene18-frag2	54.3279	-0.852313	0.666243	-1.27928	0.200797	0.365781	Msi2	ENSMUSG00000069769	2529.78	1.79888	0.280625	6.41026	1.45e-10	1.86e-09
MSI2	MSI2|XM_020991907.1|MultiHit|fragGeneModel-90750-gene18-frag1	98.682	0.583657	0.513179	1.13733	0.255398	0.429218	Msi2	ENSMUSG00000069769	2529.78	1.79888	0.280625	6.41026	1.45e-10	1.86e-09
MSI2	MSI2|XM_020991907.1|MultiHit|fragGeneModel-90750-gene18-frag3	128.604	0.796563	0.508929	1.56517	0.117542	0.253642	Msi2	ENSMUSG00000069769	2529.78	1.79888	0.280625	6.41026	1.45e-10	1.86e-09
MSN	MSN|XM_020967208.1|SingleHit|augustus_masked-400-processed-gene-3.2	3670.74	0.136771	0.387194	0.353235	0.723912	0.830354	Msn	ENSMUSG00000031207	4224.58	-1.2409	0.370605	-3.3483	0.000813099	0.00341746
MSRB1	MSRB1|XM_021006875.1|SingleHit|maker-138-augustus-gene-96.28	1272.34	-0.799564	0.432375	-1.84923	0.0644239	0.166968	Msrb1	ENSMUSG00000075705	8072.95	1.74555	0.337159	5.17723	2.25e-07	1.88e-06
MSRB3	MSRB3|XM_020990199.1|MultiHit|fragGeneModel-154-gene89-frag1	180.346	0.3319	0.4808	0.690308	0.49	0.653894	Msrb3	ENSMUSG00000051236	1336.84	-1.87768	0.369698	-5.07896	3.8e-07	3.05e-06
MTCL1	MTCL1|XM_020985524.1|MultiHit|fragGeneModel-38-gene36-frag1	66.3261	-0.106326	1.05759	-0.100536	0.919919	0.95391	Mtcl1	ENSMUSG00000052105	113.717	-1.48747	0.589973	-2.52124	0.0116941	0.0349947
MTCL1	MTCL1|XM_020985524.1|MultiHit|fragGeneModel-38-gene36-frag2	12.3005	-0.72099	1.14852	-0.627756	0.530164	0.685007	Mtcl1	ENSMUSG00000052105	113.717	-1.48747	0.589973	-2.52124	0.0116941	0.0349947
MTCP1	MTCP1|XM_020975595.1|SingleHit|maker-90601-augustus-gene-9.22	349.797	0.744055	0.454086	1.63858	0.101302	0.228745	Mtcp1	ENSMUSG00000031200	137.319	-1.37091	0.536187	-2.55678	0.0105647	0.0320161
MTFR1	MTFR1|XM_021002076.1|MultiHit|fragGeneModel-38-gene71-frag1	1589.87	-0.31112	0.432759	-0.718922	0.472189	0.639444	Mtfr1	ENSMUSG00000027601	2330.98	2.30515	0.259588	8.88004	6.68e-19	1.98e-17
MTMR10	MTMR10|XM_020968620.1|SingleHit|maker-37-augustus-gene-157.11	502.213	0.287579	0.325768	0.882771	0.37736	0.553528	Mtmr10	ENSMUSG00000030522	1664.22	1.47898	0.275991	5.35882	8.38e-08	7.47e-07
MTMR2	MTMR2|XM_021000657.1|SingleHit|maker-91133-augustus-gene-95.6	666.417	0.340012	0.334353	1.01692	0.30919	0.488372	Mtmr2	ENSMUSG00000031918	2785.52	1.5265	0.337317	4.5254	6.03e-06	4e-05
MTMR7	MTMR7|XM_020976759.1|SingleHit|maker-689-augustus-gene-34.23	6.3221	0.265327	1.45378	0.182508	0.855184	0.915715	Mtmr7	ENSMUSG00000039431	131.421	-2.42477	0.785964	-3.08509	0.00203491	0.00769713
MTRR	MTRR|XM_021004397.1|SingleHit|maker-151-augustus-gene-105.23	173.997	-0.516782	0.523152	-0.987824	0.323239	0.502865	Mtrr	ENSMUSG00000034617	451.381	1.04003	0.324193	3.20807	0.00133629	0.00530668
MTSS1	MTSS1|XM_020964991.1|MultiHit|fragGeneModel-98-gene4-frag2	102.691	-0.328248	0.622665	-0.527167	0.598077	0.737316	Mtss1	ENSMUSG00000022353	3098.93	1.14282	0.281247	4.06341	4.84e-05	0.000268249
MTSS1	MTSS1|XM_020964991.1|MultiHit|fragGeneModel-98-gene4-frag1	545.357	-0.255695	0.672314	-0.380321	0.703707	0.815347	Mtss1	ENSMUSG00000022353	3098.93	1.14282	0.281247	4.06341	4.84e-05	0.000268249
MTX3	MTX3|XM_020998392.1|SingleHit|maker-229-augustus-gene-67.13	456.958	-0.0772149	0.290145	-0.266125	0.790143	0.873537	Mtx3	ENSMUSG00000021704	479.661	-1.36517	0.3567	-3.82723	0.000129593	0.000650825
MVB12A	MVB12A|XM_020995358.1|SingleHit|maker-172-augustus-gene-20.60	696.275	-0.596387	0.320014	-1.86363	0.0623743	0.163289	Mvb12a	ENSMUSG00000031813	1561.68	1.27677	0.308083	4.14425	3.41e-05	0.000195648
MVB12B	MVB12B|XM_020967624.1|MultiHit|fragGeneModel-171-gene10-frag1	32.0297	-0.162812	0.715063	-0.22769	0.819888	0.893568	Mvb12b	ENSMUSG00000038740	435.991	-1.6555	0.430559	-3.845	0.000120551	0.000610896
MVB12B	MVB12B|XM_020967624.1|MultiHit|fragGeneModel-171-gene10-frag3	9.54596	-0.636374	1.38671	-0.458908	0.6463	0.773179	Mvb12b	ENSMUSG00000038740	435.991	-1.6555	0.430559	-3.845	0.000120551	0.000610896
MVB12B	MVB12B|XM_020967624.1|MultiHit|fragGeneModel-171-gene10-frag2	11.5592	0.0294978	1.25365	0.0235296	0.981228	0.990034	Mvb12b	ENSMUSG00000038740	435.991	-1.6555	0.430559	-3.845	0.000120551	0.000610896
MVP	MVP|XM_021006812.1|SingleHit|maker-138-augustus-gene-101.54	1282.29	-0.0807297	0.296733	-0.272062	0.785575	0.87101	Mvp	ENSMUSG00000030681	1514.21	-1.19312	0.29092	-4.1012	4.11e-05	0.000232006
MXRA7	MXRA7|XM_020965966.1|SingleHit|maker-90925-augustus-gene-111.14	416.213	0.447338	0.49378	0.905946	0.364964	0.541709	Mxra7	ENSMUSG00000020814	350.584	-1.68775	0.379158	-4.45131	8.53e-06	5.49e-05
MYH11	MYH11|XM_021001830.1|MultiHit|fragGeneModel-118-gene71-frag1	10273.4	0.743049	0.451317	1.6464	0.0996812	0.226078	Myh11	ENSMUSG00000018830	4906.09	2.35835	0.238847	9.87389	5.4e-23	2.24e-21
MYL6B	MYL6B|XM_020990007.1|MultiHit|fragGeneModel-154-gene20-frag1	13864.9	-0.810861	0.499258	-1.62413	0.104348	0.233608	Myl6b	ENSMUSG00000039824	154.844	-3.33	0.549723	-6.0576	1.38e-09	1.58e-08
MYL9	MYL9|XM_020998638.1|SingleHit|maker-90994-augustus-gene-27.20	5404.94	-0.698985	0.464842	-1.50371	0.132657	0.276231	Myl9	ENSMUSG00000067818	2228.65	1.03444	0.314013	3.29425	0.000986832	0.00405967
MYO19	MYO19|XM_020991788.1|SingleHit|maker-91023-augustus-gene-13.13	364.779	0.864126	0.427402	2.02181	0.0431959	0.125368	Myo19	ENSMUSG00000020527	359.169	-1.0733	0.363607	-2.9518	0.00315925	0.0112976
MYO1B	MYO1B|XM_020993560.1|SingleHit|maker-90804-augustus-gene-67.2	607.224	0.682585	0.487501	1.40017	0.161462	0.314438	Myo1b	ENSMUSG00000018417	827.373	-1.58241	0.370416	-4.27197	1.94e-05	0.000116691
MYO1D	MYO1D|XM_020963220.1|SingleHit|maker-186-augustus-gene-85.14	506.563	-0.452284	0.534184	-0.846683	0.397172	0.572644	Myo1d	ENSMUSG00000035441	1223.54	1.66939	0.366329	4.55708	5.19e-06	3.48e-05
MYO1E	MYO1E|XM_020981944.1|SingleHit|maker-37-snap-gene-98.20	460.386	0.369769	0.540069	0.684671	0.493552	0.657191	Myo1e	ENSMUSG00000032220	749.216	1.324	0.286423	4.62252	3.79e-06	2.6e-05
MYO5B	MYO5B|XM_020972318.1|MultiHit|fragGeneModel-131-gene8-frag1	547.907	-0.374082	0.458524	-0.815839	0.414592	0.588261	Myo5b	ENSMUSG00000025885	686.999	4.60446	0.379383	12.1367	6.75e-34	6.09e-32
MYO5C	MYO5C|XM_020984537.1|SingleHit|maker-37-augustus-gene-71.13	632.47	-0.841758	0.40029	-2.10287	0.035477	0.108664	Myo5c	ENSMUSG00000033590	2132.47	4.7072	0.300353	15.6722	2.34e-55	7.06e-53
MYO7A	MYO7A|XM_020989511.1|SingleHit|maker-90823-snap-gene-26.18	39.9878	-0.0632555	0.865639	-0.0730738	0.941747	0.966956	Myo7a	ENSMUSG00000030761	401.32	-1.51566	0.390054	-3.88579	0.000101999	0.000527111
MYRIP	MYRIP|XM_020987379.1|MultiHit|fragGeneModel-185-gene29-frag2	4.65278	-0.714469	1.98944	-0.359131	0.719497	0.827228	Myrip	ENSMUSG00000041794	211.735	-1.86473	0.497711	-3.74661	0.00017924	0.000874151
NAAA	NAAA|XM_020988459.1|SingleHit|maker-126-snap-gene-22.23	505.099	0.937239	0.488364	1.91914	0.0549665	0.149157	Naaa	ENSMUSG00000029413	1156.66	-1.95182	0.312756	-6.2407	4.36e-10	5.26e-09
NAALAD2	NAALAD2|XM_021000744.1|SingleHit|maker-91133-augustus-gene-124.32	64.0862	0.620148	0.500101	1.24005	0.214959	0.382758	Naalad2	ENSMUSG00000043943	151.13	-1.719	0.514109	-3.34365	0.000826851	0.0034693
NAALADL2	NAALADL2|XM_020980532.1|SingleHit|maker-173-augustus-gene-123.23	128.043	-0.894546	0.856923	-1.04391	0.296529	0.475877	Naaladl2	ENSMUSG00000102758	502.667	2.94076	0.540212	5.44373	5.22e-08	4.78e-07
NACC2	NACC2|XM_020981868.1|SingleHit|maker-90383-augustus-gene-2.5	62.1003	0.100514	0.806647	0.124607	0.900835	0.942295	Nacc2	ENSMUSG00000026932	1195.95	-1.77569	0.286576	-6.19623	5.78e-10	6.9e-09
NAGA	NAGA|XM_020982762.1|MultiHit|fragGeneModel-156-gene81-frag1	1391.12	-0.261045	0.351858	-0.741904	0.458146	0.627267	Naga	ENSMUSG00000022453	2320.61	1.15546	0.266564	4.33463	1.46e-05	9.02e-05
NAGK	NAGK|XM_021001130.1|SingleHit|maker-139-augustus-gene-35.8	1531.95	-0.0284244	0.261934	-0.108517	0.913585	0.949915	Nagk	ENSMUSG00000034744	1690.35	1.09541	0.270196	4.05413	5.03e-05	0.000278106
NAP1L1	NAP1L1|XM_020968871.1|MultiHit|fragGeneModel-221-gene5-frag1	2750.21	0.912453	0.427302	2.13538	0.03273	0.102428	Nap1l1	ENSMUSG00000058799	3204.33	-1.30602	0.302264	-4.32079	1.55e-05	9.55e-05
NAPEPLD	NAPEPLD|XM_020984522.1|MultiHit|fragGeneModel-79-gene52-frag1	121.858	-0.823387	0.942861	-0.873285	0.382508	0.558653	Napepld	ENSMUSG00000044968	419.426	-1.70941	0.365019	-4.68307	2.83e-06	1.98e-05
NAPEPLD	NAPEPLD|XM_020984522.1|MultiHit|fragGeneModel-80-gene28-frag1	104.599	0.0756519	0.767875	0.0985212	0.921518	0.954812	Napepld	ENSMUSG00000044968	419.426	-1.70941	0.365019	-4.68307	2.83e-06	1.98e-05
NAPRT	NAPRT|XM_020995320.1|SingleHit|maker-339-augustus-gene-4.19	884.803	0.423701	0.571507	0.741374	0.458466	0.62732	Naprt	ENSMUSG00000022574	344.983	-3.12968	0.399481	-7.83437	4.71e-15	9.8e-14
NARF	NARF|XM_020987545.1|MultiHit|fragGeneModel-90925-gene30-frag1	90.9648	0.799736	0.414446	1.92965	0.05365	0.146373	Narf	ENSMUSG00000000056	1645.38	1.87353	0.347472	5.3919	6.97e-08	6.3e-07
NAV1	NAV1|XM_021003006.1|MultiHit|fragGeneModel-90895-gene27-frag2	46.8275	0.957741	0.886321	1.08058	0.279884	0.458125	Nav1	ENSMUSG00000009418	1571.59	-2.68507	0.277295	-9.6831	3.56e-22	1.4e-20
NAV2	NAV2|XM_021001949.1|MultiHit|fragGeneModel-188-gene21-frag3	11.0842	0.844069	1.3588	0.621186	0.534477	0.688155	Nav2	ENSMUSG00000052512	164.395	-2.03536	0.541442	-3.75915	0.000170489	0.000835845
NBEA	NBEA|XM_020978707.1|MultiHit|fragGeneModel-91133-gene21-frag1	181.574	-0.875817	0.554276	-1.58011	0.114082	0.248531	Nbea	ENSMUSG00000027799	1610.89	1.88685	0.327891	5.75451	8.69e-09	8.9e-08
NBEA	NBEA|XM_020978707.1|MultiHit|fragGeneModel-91133-gene21-frag3	8.08177	-0.516903	0.990519	-0.521851	0.601774	0.739805	Nbea	ENSMUSG00000027799	1610.89	1.88685	0.327891	5.75451	8.69e-09	8.9e-08
NBEA	NBEA|XM_020978707.1|MultiHit|fragGeneModel-91133-gene21-frag2	685.659	-0.259647	0.287382	-0.903491	0.366265	0.542559	Nbea	ENSMUSG00000027799	1610.89	1.88685	0.327891	5.75451	8.69e-09	8.9e-08
NBR1	NBR1|XM_020972624.1|SingleHit|maker-90750-augustus-gene-38.26	2464.53	-0.242195	0.289153	-0.837601	0.402255	0.577605	Nbr1	ENSMUSG00000017119	5269.99	1.08304	0.271743	3.98554	6.73e-05	0.000362176
NCALD	NCALD|XM_020969526.1|SingleHit|maker-98-augustus-gene-202.4	236.607	-0.0222539	0.337266	-0.0659832	0.947391	0.969134	Ncald	ENSMUSG00000051359	666.563	3.17479	0.369596	8.58991	8.7e-18	2.32e-16
NCOA4	NCOA4|XM_020996786.1|SingleHit|maker-90740-snap-gene-18.16	466.786	-0.191236	0.64324	-0.297301	0.766237	0.859531	Ncoa4	ENSMUSG00000056234	2127.36	-2.25317	0.291707	-7.72408	1.13e-14	2.24e-13
NCOR2	NCOR2|XM_020970221.1|MultiHit|fragGeneModel-99-gene5-frag1	1963.21	0.818622	0.364951	2.2431	0.0248903	0.0840293	Ncor2	ENSMUSG00000029478	1713.3	-1.75935	0.294759	-5.96877	2.39e-09	2.66e-08
NCOR2	NCOR2|XM_020970221.1|MultiHit|fragGeneModel-100-gene1-frag1	4.04432	-0.476754	2.02767	-0.235124	0.814113	0.889592	Ncor2	ENSMUSG00000029478	1713.3	-1.75935	0.294759	-5.96877	2.39e-09	2.66e-08
NDC1	NDC1|XM_020987814.1|MultiHit|fragGeneModel-208-gene118-frag1	90.1113	-0.330996	0.521375	-0.634853	0.525524	0.68112	Ndc1	ENSMUSG00000028614	733.374	-2.07207	0.303138	-6.8354	8.18e-12	1.2e-10
NDFIP1	NDFIP1|XM_021005067.1|SingleHit|maker-551-augustus-gene-144.32	5791.2	-0.717069	0.317233	-2.26038	0.0237975	0.0813599	Ndfip1	ENSMUSG00000024425	7539.45	1.32562	0.239288	5.53985	3.03e-08	2.87e-07
NDFIP2	NDFIP2|XM_020973308.1|SingleHit|maker-90491-augustus-gene-11.2	1952.67	0.318948	0.363546	0.877324	0.380311	0.556387	Ndfip2	ENSMUSG00000053253	2690.94	2.46513	0.268062	9.1961	3.71e-20	1.24e-18
NDRG3	NDRG3|XM_020998685.1|MultiHit|fragGeneModel-90994-gene14-frag1	322.999	-0.878393	0.537255	-1.63496	0.102057	0.229994	Ndrg3	ENSMUSG00000027634	1368.01	-1.58079	0.277097	-5.70482	1.16e-08	1.17e-07
NDST1	NDST1|XM_020964316.1|SingleHit|maker-551-augustus-gene-114.20	3926.57	-0.177106	0.632872	-0.279845	0.779597	0.867948	Ndst1	ENSMUSG00000054008	5710.37	1.97909	0.289798	6.82922	8.54e-12	1.25e-10
NDUFS1	NDUFS1|XM_020972819.1|SingleHit|maker-90903-augustus-gene-49.15	1812.56	-0.665663	0.26628	-2.49986	0.0124242	0.0502568	Ndufs1	ENSMUSG00000025968	3091.84	-1.39459	0.326387	-4.2728	1.93e-05	0.000116296
NECTIN1	NECTIN1|XM_020984842.1|SingleHit|maker-90804-augustus-gene-2.11	473.12	-0.198753	0.717112	-0.277157	0.781659	0.868881	Nectin1	ENSMUSG00000032012	422.879	-1.31108	0.402338	-3.25866	0.0011194	0.00452612
NECTIN2	NECTIN2|XM_021003610.1|SingleHit|maker-185-augustus-gene-133.36	2591.65	-0.676343	0.342587	-1.97422	0.0483569	0.136261	Nectin2	ENSMUSG00000062300	1379.22	1.09536	0.328961	3.32975	0.000869245	0.00361543
NEDD4	NEDD4|XM_020981356.1|SingleHit|maker-37-augustus-gene-85.4	172.796	0.875348	0.639749	1.36827	0.171228	0.327899	Nedd4	ENSMUSG00000032216	20514.8	-1.07995	0.311598	-3.46584	0.00052857	0.00232694
NEIL3	NEIL3|XM_020997850.1|SingleHit|maker-126-snap-gene-213.15	47.2899	0.880059	0.733811	1.1993	0.230412	0.400491	Neil3	ENSMUSG00000039396	38.7844	-2.61718	1.0697	-2.44666	0.0144187	0.0417325
NEK7	NEK7|XM_020971721.1|SingleHit|augustus_masked-90895-processed-gene-79.0	1172.25	-0.153754	0.376581	-0.408289	0.683062	0.800887	Nek7	ENSMUSG00000026393	6020.05	1.34514	0.286402	4.69669	2.64e-06	1.86e-05
NES	NES|XM_020991504.1|SingleHit|maker-90165-augustus-gene-1.57	443.264	0.486169	0.467647	1.03961	0.298523	0.478187	Nes	ENSMUSG00000004891	608.926	-1.85861	0.342426	-5.42777	5.71e-08	5.2e-07
NFE2L1	NFE2L1|XM_020997688.1|SingleHit|maker-90630-augustus-gene-4.7	3440.53	-0.600716	0.372119	-1.61431	0.10646	0.23685	Nfe2l1	ENSMUSG00000038615	9249.47	-1.06503	0.247557	-4.30217	1.69e-05	0.000103261
NFIB	NFIB|XM_020969759.1|MultiHit|fragGeneModel-187-gene5-frag1	682.291	0.313304	0.715755	0.437725	0.661586	0.785003	Nfib	ENSMUSG00000008575	7445.72	1.22706	0.268813	4.56471	5e-06	3.36e-05
NFIB	NFIB|XM_020969759.1|MultiHit|fragGeneModel-187-gene5-frag2	127.26	0.503858	0.656748	0.767201	0.442962	0.614186	Nfib	ENSMUSG00000008575	7445.72	1.22706	0.268813	4.56471	5e-06	3.36e-05
NFIX	NFIX|XM_020995390.1|MultiHit|fragGeneModel-172-gene24-frag2	4317.26	0.629105	0.401548	1.5667	0.117185	0.253193	Nfix	ENSMUSG00000001911	3776.35	-1.27861	0.255297	-5.00834	5.49e-07	4.31e-06
NFIX	NFIX|XM_020995390.1|MultiHit|fragGeneModel-172-gene24-frag1	415.025	0.835779	0.530641	1.57504	0.115248	0.250326	Nfix	ENSMUSG00000001911	3776.35	-1.27861	0.255297	-5.00834	5.49e-07	4.31e-06
NGF	NGF|XM_021002507.1|SingleHit|augustus_masked-186-processed-gene-135.1	44.077	0.369473	0.529888	0.697266	0.485636	0.649992	Ngf	ENSMUSG00000027859	21.3568	-4.31768	1.53197	-2.81839	0.00482647	0.016352
NGFR	NGFR|XM_020997687.1|SingleHit|maker-90630-augustus-gene-10.10	237.484	0.211622	0.543023	0.389712	0.69675	0.811031	Ngfr	ENSMUSG00000000120	102.141	-3.39459	1.31011	-2.59107	0.0095678	0.0293526
NHLRC3	NHLRC3|XM_020969946.1|SingleHit|maker-90639-augustus-gene-10.9	533.754	-0.28041	0.375053	-0.747653	0.45467	0.624156	Nhlrc3	ENSMUSG00000042997	2070.13	2.23939	0.296585	7.55056	4.33e-14	8.06e-13
NHSL1	NHSL1|XM_020973759.1|SingleHit|maker-90977-snap-gene-22.5	264.34	-0.51575	0.428175	-1.20453	0.228384	0.398268	Nhsl1	ENSMUSG00000039835	1001.45	1.64149	0.369007	4.4484	8.65e-06	5.56e-05
NHSL2	NHSL2|XM_020978948.1|SingleHit|maker-90451-augustus-gene-4.29	296.893	0.763634	0.493418	1.54764	0.121709	0.259518	Nhsl2	ENSMUSG00000079481	369.684	-2.2373	0.472433	-4.7357	2.18e-06	1.56e-05
NIN	NIN|XM_021004667.1|SingleHit|maker-189-snap-gene-50.25	510.617	0.0436968	0.290743	0.150293	0.880533	0.930538	Nin	ENSMUSG00000021068	666.283	-1.35074	0.352837	-3.82823	0.000129068	0.000648586
NISCH	NISCH|XM_020971474.1|SingleHit|maker-227-augustus-gene-19.31	1333.41	0.970459	0.399385	2.42989	0.0151036	0.0582345	Nisch	ENSMUSG00000021910	7889.24	-1.03796	0.241222	-4.30293	1.69e-05	0.000102972
NKIRAS1	NKIRAS1|XM_020971070.1|SingleHit|maker-185-snap-gene-52.6	96.7614	0.09019	0.454687	0.198356	0.842766	0.908515	Nkiras1	ENSMUSG00000021772	322.939	-1.36764	0.462594	-2.95647	0.00311186	0.0111607
NKPD1	NKPD1|XM_021004210.1|SingleHit|maker-185-augustus-gene-134.43	503.121	-0.444855	0.300745	-1.47918	0.139093	0.284577	Nkpd1	ENSMUSG00000060621	41.1159	2.94396	1.09781	2.68167	0.00732555	0.0234135
NLRC3	NLRC3|XM_020995660.1|SingleHit|maker-138-augustus-gene-65.13	47.4519	-0.459564	0.541013	-0.849451	0.39563	0.571436	Nlrc3	ENSMUSG00000049871	77.7034	1.98841	0.608737	3.26644	0.00108907	0.00441719
NME4	NME4|XM_021006572.1|SingleHit|maker-138-augustus-gene-75.13	484.257	-0.19347	0.524312	-0.368998	0.712129	0.821772	Nme4	ENSMUSG00000024177	68.5883	-2.1574	0.680686	-3.16946	0.00152725	0.00595751
NME6	NME6|XM_020977404.1|SingleHit|maker-534-augustus-gene-0.19	717.844	-0.334896	0.373316	-0.897085	0.369674	0.545878	Nme6	ENSMUSG00000032478	237.225	1.23365	0.489441	2.52053	0.0117178	0.0350549
NOCT	NOCT|XM_020967487.1|SingleHit|maker-76-augustus-gene-139.8	252.992	0.273872	0.466451	0.587139	0.55711	0.705982	Noct	ENSMUSG00000023087	651.017	-2.0086	0.322464	-6.22892	4.7e-10	5.66e-09
NOD2	NOD2|XM_020985162.1|SingleHit|maker-171-snap-gene-24.20	176.33	0.38945	0.696696	0.558996	0.576165	0.720561	Nod2	ENSMUSG00000055994	226.645	2.64475	0.393138	6.72729	1.73e-11	2.45e-10
NOL6	NOL6|XM_020978894.1|SingleHit|maker-183-snap-gene-56.19	1261.45	-0.197329	0.394047	-0.500776	0.616529	0.750417	Nol6	ENSMUSG00000028430	1309.5	-1.5789	0.34587	-4.56502	4.99e-06	3.36e-05
NOS1	NOS1|XM_021007998.1|SingleHit|maker-99-augustus-gene-51.22	15.5432	-0.858245	1.27251	-0.674448	0.500027	0.662053	Nos1	ENSMUSG00000029361	47.2166	-2.83034	0.885066	-3.19789	0.00138439	0.00546954
NOS2	NOS2|XM_020963177.1|SingleHit|maker-186-snap-gene-77.7	37.7705	-0.558407	1.07017	-0.521794	0.601813	0.739805	Nos2	ENSMUSG00000020826	103.128	-2.2353	0.749439	-2.98263	0.00285783	0.0103847
NOS3	NOS3|XM_020977827.1|SingleHit|maker-115-augustus-gene-7.26	148.82	0.243916	0.390651	0.624384	0.532375	0.686629	Nos3	ENSMUSG00000028978	897.973	-3.50811	0.318373	-11.0189	3.1e-28	1.91e-26
NOTCH1	NOTCH1|XM_020981907.1|SingleHit|maker-90779-augustus-gene-2.5	1053.62	0.935227	0.557076	1.67881	0.0931881	0.215852	Notch1	ENSMUSG00000026923	1258.36	-2.00242	0.462349	-4.33097	1.48e-05	9.16e-05
NOTCH2	NOTCH2|XM_021003323.1|SingleHit|maker-186-augustus-gene-118.21	4024.37	0.541102	0.537233	1.0072	0.313837	0.493226	Notch2	ENSMUSG00000027878	1148.52	-1.37926	0.355851	-3.87596	0.000106204	0.000546681
NOVA2	NOVA2|XM_020979810.1|SingleHit|maker-185-augustus-gene-136.38	48.1976	0.574485	0.789871	0.727315	0.467033	0.634806	Nova2	ENSMUSG00000030411	247.542	-1.82024	0.542383	-3.35601	0.000790768	0.00333362
NOX4	NOX4|XM_020993812.1|SingleHit|maker-90823-augustus-gene-78.21	25.1521	0.709927	1.02152	0.69497	0.487074	0.651359	Nox4	ENSMUSG00000030562	162.741	-1.36995	0.524036	-2.61424	0.00894272	0.0277447
NPL	NPL|XM_020984367.1|SingleHit|maker-90895-snap-gene-9.7	40.7142	0.906186	0.797978	1.1356	0.256123	0.4301	Npl	ENSMUSG00000042684	118.885	-2.24863	0.67071	-3.35261	0.000800523	0.00336894
NPR1	NPR1|XM_020991732.1|SingleHit|maker-91023-augustus-gene-22.22	384.299	-0.736624	0.528893	-1.39277	0.16369	0.31745	Npr1	ENSMUSG00000027931	1629.29	-2.56034	0.3359	-7.62235	2.49e-14	4.76e-13
NPR2	NPR2|XM_020977054.1|MultiHit|fragGeneModel-120-gene6-frag1	1092.96	0.702907	0.568209	1.23706	0.216066	0.384215	Npr2	ENSMUSG00000028469	1180.64	-3.35597	0.343811	-9.76108	1.65e-22	6.68e-21
NPTXR	NPTXR|XM_020982309.1|SingleHit|maker-558-augustus-gene-0.18	4.7348	-0.0813916	1.85561	-0.0438624	0.965014	0.980732	Nptxr	ENSMUSG00000022421	71.2188	-2.34178	0.685198	-3.41767	0.000631597	0.00272777
NR2F2	NR2F2|XM_020964146.1|SingleHit|maker-37-augustus-gene-184.3	383.462	0.683593	0.547737	1.24803	0.21202	0.378935	Nr2f2	ENSMUSG00000030551	678.665	-1.30994	0.364579	-3.593	0.000326887	0.00150645
NR4A1	NR4A1|XM_020966114.1|SingleHit|maker-191-snap-gene-0.24	678.045	-0.24	0.425913	-0.563495	0.573098	0.718028	Nr4a1	ENSMUSG00000023034	302.186	-1.77737	0.660066	-2.69272	0.00708714	0.0227443
NRBP2	NRBP2|XM_020995283.1|SingleHit|maker-350-augustus-gene-6.24	2103.47	0.386644	0.331812	1.16525	0.243918	0.416463	Nrbp2	ENSMUSG00000075590	1516.37	-2.47189	0.423447	-5.83755	5.3e-09	5.61e-08
NRGN	NRGN|XM_021000737.1|SingleHit|maker-91133-augustus-gene-124.30	17.0575	0.750405	0.97522	0.769473	0.441613	0.613317	Nrgn	ENSMUSG00000053310	61.9044	-2.24918	0.733281	-3.06729	0.00216011	0.00811273
NRN1	NRN1|XM_020973828.1|SingleHit|maker-582-augustus-gene-26.6	19.9019	-0.830575	0.871247	-0.953317	0.340429	0.519616	Nrn1	ENSMUSG00000039114	60.0873	-2.3012	0.796281	-2.88993	0.00385323	0.0134335
NRP1	NRP1|XM_020990447.1|MultiHit|fragGeneModel-178-gene29-frag2	60.3858	-0.245037	0.5731	-0.427564	0.668969	0.789921	Nrp1	ENSMUSG00000025810	1859.29	-2.08826	0.409262	-5.10251	3.35e-07	2.71e-06
NRP1	NRP1|XM_020990447.1|MultiHit|fragGeneModel-178-gene29-frag1	494.455	-0.27053	0.50801	-0.532529	0.59436	0.734625	Nrp1	ENSMUSG00000025810	1859.29	-2.08826	0.409262	-5.10251	3.35e-07	2.71e-06
NSDHL	NSDHL|XM_020975027.1|SingleHit|maker-90535-augustus-gene-9.14	565.476	0.160244	0.399836	0.400773	0.688587	0.805176	Nsdhl	ENSMUSG00000031349	946.815	-2.07671	0.382732	-5.426	5.76e-08	5.24e-07
NT5DC2	NT5DC2|XM_020971473.1|SingleHit|maker-227-augustus-gene-19.28	50.3439	0.867007	1.00083	0.866285	0.386334	0.562299	Nt5dc2	ENSMUSG00000071547	178.226	-1.79477	0.55372	-3.24129	0.0011899	0.00477569
NT5DC3	NT5DC3|XM_020982369.1|SingleHit|maker-379-augustus-gene-3.8	403.39	-0.879354	0.487796	-1.80271	0.0714338	0.179746	Nt5dc3	ENSMUSG00000054027	774.381	1.65432	0.308281	5.36628	8.04e-08	7.19e-07
NTNG2	NTNG2|XM_020973555.1|SingleHit|augustus_masked-90779-processed-gene-20.1	116.7	0.218879	0.747917	0.292652	0.769788	0.861886	Ntng2	ENSMUSG00000035513	257.597	-1.5865	0.454061	-3.49401	0.000475818	0.00211563
NUAK1	NUAK1|XM_020982414.1|SingleHit|maker-379-augustus-gene-10.20	221.499	0.442324	0.691064	0.640062	0.522132	0.679093	Nuak1	ENSMUSG00000020032	307.18	-2.01383	0.383591	-5.24995	1.52e-07	1.3e-06
NUDCD1	NUDCD1|XM_020970295.1|SingleHit|maker-98-augustus-gene-169.4	530.654	-0.560288	0.335717	-1.66893	0.0951312	0.218677	Nudcd1	ENSMUSG00000038736	598.089	1.38381	0.361329	3.82978	0.000128259	0.000645114
NUDT12	NUDT12|XM_020973964.1|SingleHit|maker-184-augustus-gene-14.4	730.604	-0.698895	0.419243	-1.66704	0.0955069	0.219365	Nudt12	ENSMUSG00000024228	625.393	-1.26291	0.350934	-3.59869	0.00031982	0.00147725
NUDT13	NUDT13|XM_021006144.1|SingleHit|maker-90762-augustus-gene-0.9	99.9594	-0.845908	0.454131	-1.8627	0.0625051	0.163508	Nudt13	ENSMUSG00000021809	691.211	-1.14539	0.314132	-3.6462	0.000266151	0.00125338
NUDT4	NUDT4|XM_021006427.1|SingleHit|maker-225-snap-gene-46.10	290.552	-0.303507	0.607009	-0.500004	0.617072	0.750849	Nudt4	ENSMUSG00000020029	11152.1	1.33201	0.25405	5.2431	1.58e-07	1.35e-06
NUP210	NUP210|XM_020981244.1|SingleHit|maker-174-snap-gene-46.8	259.939	0.0333276	0.493198	0.0675745	0.946124	0.969036	Nup210	ENSMUSG00000030091	472.692	1.21815	0.503433	2.41969	0.0155337	0.0444865
NUP54	NUP54|XM_020988439.1|SingleHit|maker-126-augustus-gene-23.18	615.346	0.278242	0.349517	0.796074	0.425989	0.59925	Nup54	ENSMUSG00000034826	495.117	-1.08479	0.328002	-3.30728	0.000942063	0.0038976
NXPE3	NXPE3|XM_020999946.1|SingleHit|maker-90683-augustus-gene-19.9	113.936	0.388463	0.458433	0.847371	0.396788	0.572378	Nxpe3	ENSMUSG00000075033	105.198	2.34136	0.569773	4.10928	3.97e-05	0.000224798
OAF	OAF|XM_020984845.1|SingleHit|maker-90804-augustus-gene-6.14	3215.95	-0.613816	0.555233	-1.10551	0.268938	0.445156	Oaf	ENSMUSG00000032014	1246.87	-3.09337	0.427199	-7.24105	4.45e-13	7.45e-12
OAS2	OAS2|XM_020978100.1|SingleHit|maker-99-augustus-gene-67.13	219.572	-0.964274	0.559688	-1.72288	0.0849109	0.202021	Oas2	ENSMUSG00000032690	1063.18	-3.63311	0.56394	-6.44236	1.18e-10	1.53e-09
OCLN	OCLN|XM_020998464.1|MultiHit|fragGeneModel-175-gene32-frag1	1344.71	0.114372	0.450573	0.253837	0.799622	0.880064	Ocln	ENSMUSG00000021638	625.287	3.56457	0.560138	6.36373	1.97e-10	2.48e-09
OGDH	OGDH|XM_020984046.1|SingleHit|maker-90845-augustus-gene-7.11	2483.86	-0.210361	0.405701	-0.518512	0.604101	0.74124	Ogdh	ENSMUSG00000020456	8421.39	-1.96694	0.343785	-5.72142	1.06e-08	1.07e-07
OLAH	OLAH|XM_020987194.1|SingleHit|maker-178-augustus-gene-21.8	4.1404	0.324061	1.78046	0.182009	0.855576	0.916012	Olah	ENSMUSG00000026645	34212.2	9.7521	3.2463	3.00406	0.00266399	0.00977644
OLFM1	OLFM1|XM_020981915.1|SingleHit|maker-90779-augustus-gene-6.4	459.834	0.518285	0.810738	0.639275	0.522644	0.67952	Olfm1	ENSMUSG00000026833	621.358	-2.89249	0.444876	-6.50178	7.94e-11	1.05e-09
OPHN1	OPHN1|XM_020967237.1|SingleHit|maker-400-snap-gene-11.18	293.386	0.300538	0.621609	0.483483	0.628753	0.759791	Ophn1	ENSMUSG00000031214	913.632	-1.0697	0.433499	-2.4676	0.013602	0.0397211
ORMDL1	ORMDL1|XM_020993537.1|SingleHit|maker-90638-snap-gene-30.19	769.462	0.480733	0.50958	0.943391	0.345481	0.52403	Ormdl1	ENSMUSG00000026097	459.141	1.67598	0.362974	4.61734	3.89e-06	2.66e-05
OSBP	OSBP|XM_020976064.1|SingleHit|maker-90330-augustus-gene-4.11	1542.77	-0.555599	0.372428	-1.49183	0.135744	0.28006	Osbp	ENSMUSG00000024687	4048.94	1.81272	0.267782	6.76938	1.29e-11	1.85e-10
OSBP2	OSBP2|XM_020996548.1|SingleHit|maker-99-snap-gene-4.12	41.7521	-0.582919	0.886458	-0.657583	0.510806	0.670336	Osbp2	ENSMUSG00000020435	59.2011	-2.59191	0.812746	-3.18908	0.00142726	0.00561782
OSBPL11	OSBPL11|XM_020986008.1|MultiHit|fragGeneModel-90654-gene9-frag1	379.297	0.526855	0.322167	1.63534	0.101977	0.22989	Osbpl11	ENSMUSG00000022807	1865.51	-2.41509	0.378056	-6.38817	1.68e-10	2.13e-09
OSBPL1A	OSBPL1A|XM_020968686.1|MultiHit|fragGeneModel-38-gene7-frag1	48.4947	0.0911783	0.593469	0.153636	0.877897	0.928894	Osbpl1a	ENSMUSG00000044252	5102.47	2.00351	0.265612	7.54301	4.59e-14	8.51e-13
OSBPL2	OSBPL2|XM_020981511.1|SingleHit|maker-90847-snap-gene-68.17	1161.94	-0.304142	0.308037	-0.987357	0.323468	0.50313	Osbpl2	ENSMUSG00000039050	3700.94	2.48495	0.266177	9.33571	1e-20	3.47e-19
OSBPL5	OSBPL5|XM_020970780.1|SingleHit|snap_masked-90721-processed-gene-26.22	1141.53	-0.28504	0.285908	-0.996964	0.318782	0.498768	Osbpl5	ENSMUSG00000037606	2103.64	1.25355	0.255754	4.90139	9.52e-07	7.2e-06
OSBPL6	OSBPL6|XM_020991055.1|SingleHit|maker-90763-augustus-gene-24.13	72.4842	-0.326278	0.612841	-0.532402	0.594448	0.734681	Osbpl6	ENSMUSG00000042359	158.087	-2.4353	0.483637	-5.03539	4.77e-07	3.78e-06
OSBPL7	OSBPL7|XM_020997696.1|SingleHit|maker-90630-snap-gene-3.56	261.3	0.93964	0.500764	1.87641	0.0605985	0.159875	Osbpl7	ENSMUSG00000038534	596.254	1.41864	0.307923	4.60713	4.08e-06	2.78e-05
OSBPL9	OSBPL9|XM_020987747.1|MultiHit|fragGeneModel-208-gene99-frag1	100.965	0.298087	1.044	0.285525	0.775242	0.865168	Osbpl9	ENSMUSG00000028559	2784.63	-1.63031	0.248742	-6.55419	5.59e-11	7.52e-10
OSCP1	OSCP1|XM_020983648.1|SingleHit|maker-90760-snap-gene-12.17	129.968	-0.0808939	0.910941	-0.0888025	0.929239	0.959647	Oscp1	ENSMUSG00000042616	273.065	-2.69646	0.492416	-5.47598	4.35e-08	4.02e-07
OSER1	OSER1|XM_020984135.1|SingleHit|maker-90847-snap-gene-0.24	1149.1	-0.272084	0.483516	-0.562721	0.573625	0.71829	Oser1	ENSMUSG00000035399	584.819	1.12846	0.343037	3.2896	0.00100328	0.00411899
OSR2	OSR2|XM_020969132.1|SingleHit|maker-98-augustus-gene-213.15	155.184	0.958218	0.578503	1.65637	0.0976462	0.222904	Osr2	ENSMUSG00000022330	163.445	-9.68138	1.54187	-6.279	3.41e-10	4.17e-09
OTUD3	OTUD3|XM_020973158.1|SingleHit|augustus_masked-91041-processed-gene-46.2	294.182	0.480993	0.525864	0.914672	0.360364	0.537892	Otud3	ENSMUSG00000041161	516.685	1.6439	0.33548	4.90014	9.58e-07	7.24e-06
OXCT1	OXCT1|XM_020996361.1|SingleHit|maker-229-snap-gene-43.3	2654.19	-0.59744	0.491771	-1.21487	0.224414	0.393816	Oxct1	ENSMUSG00000022186	13349.9	1.90926	0.253819	7.52216	5.39e-14	9.86e-13
P2RY2	P2RY2|XM_020989614.1|SingleHit|augustus_masked-90823-processed-gene-6.2	45.7481	0.242753	0.897284	0.270542	0.786744	0.871905	P2ry2	ENSMUSG00000032860	114.097	-2.06507	0.563579	-3.6642	0.000248111	0.00117521
P3H1	P3H1|XM_020983417.1|SingleHit|maker-90760-augustus-gene-42.47	1314.12	-0.917251	0.515118	-1.78066	0.0749674	0.185278	P3h1	ENSMUSG00000028641	707.742	-2.58725	0.510185	-5.07119	3.95e-07	3.17e-06
P3H2	P3H2|XM_020964717.1|SingleHit|maker-173-snap-gene-22.17	264.685	0.352889	0.521144	0.677143	0.498316	0.660876	P3h2	ENSMUSG00000038168	473.168	2.63318	0.348118	7.56405	3.91e-14	7.31e-13
P3H3	P3H3|XM_020994248.1|SingleHit|maker-470-augustus-gene-25.95	1100.73	0.188347	0.508857	0.370138	0.71128	0.821287	P3h3	ENSMUSG00000023191	695.545	-2.56462	0.362151	-7.08163	1.42e-12	2.27e-11
P4HA1	P4HA1|XM_021006089.1|SingleHit|maker-90762-augustus-gene-0.11	652.111	0.323977	0.498842	0.649459	0.516042	0.674499	P4ha1	ENSMUSG00000019916	1055.82	-1.6313	0.365108	-4.46798	7.9e-06	5.11e-05
P4HA2	P4HA2|XM_020991152.1|SingleHit|maker-189-augustus-gene-11.12	763.884	0.650996	0.595592	1.09302	0.274384	0.451869	P4ha2	ENSMUSG00000018906	677.42	-1.23439	0.32988	-3.74194	0.000182602	0.000888999
PAFAH1B3	PAFAH1B3|XM_021003314.1|SingleHit|maker-185-snap-gene-130.63	1224.62	-0.10008	0.581012	-0.172252	0.86324	0.920792	Pafah1b3	ENSMUSG00000005447	608.466	2.7932	0.323473	8.63504	5.87e-18	1.59e-16
PAFAH2	PAFAH2|XM_020983169.1|SingleHit|maker-91041-snap-gene-22.24	344.009	-0.835221	0.436805	-1.91212	0.0558614	0.150917	Pafah2	ENSMUSG00000037366	393.329	-1.16557	0.382022	-3.05106	0.00228036	0.00852676
PALD1	PALD1|XM_020975180.1|SingleHit|maker-90825-augustus-gene-68.14	835.297	-0.482595	0.341252	-1.41419	0.157307	0.308966	Pald1	ENSMUSG00000020092	1673.87	1.37086	0.274084	5.00159	5.69e-07	4.45e-06
PANX1	PANX1|XM_021000693.1|SingleHit|augustus_masked-91133-processed-gene-104.1	323.806	0.529896	0.408006	1.29875	0.194031	0.356738	Panx1	ENSMUSG00000031934	250.713	1.33907	0.384562	3.48207	0.000497556	0.00220428
PAPLN	PAPLN|XM_020986334.1|SingleHit|maker-189-snap-gene-97.15	423.752	-0.163127	0.44908	-0.363247	0.71642	0.824707	Papln	ENSMUSG00000021223	428.458	-2.2268	0.574255	-3.87772	0.00010544	0.000543375
PARD3	PARD3|XM_020990431.1|MultiHit|fragGeneModel-178-gene28-frag2	33.2506	0.119801	0.607336	0.197257	0.843626	0.909101	Pard3	ENSMUSG00000025812	1134.8	1.18766	0.340317	3.48988	0.000483241	0.00214523
PARD3	PARD3|XM_020990431.1|MultiHit|fragGeneModel-178-gene28-frag1	607.414	0.361264	0.442964	0.815559	0.414752	0.588294	Pard3	ENSMUSG00000025812	1134.8	1.18766	0.340317	3.48988	0.000483241	0.00214523
PARD3	PARD3|XM_020990431.1|MultiHit|fragGeneModel-178-gene28-frag3	35.6036	-0.136921	0.709376	-0.193017	0.846946	0.91114	Pard3	ENSMUSG00000025812	1134.8	1.18766	0.340317	3.48988	0.000483241	0.00214523
PARD3B	PARD3B|XM_020972847.1|MultiHit|fragGeneModel-90903-gene4-frag2	11.1858	0.121778	1.24182	0.098064	0.921881	0.954911	Pard3b	ENSMUSG00000052062	281.902	-2.11314	0.594958	-3.55175	0.000382673	0.0017406
PARD3B	PARD3B|XM_020972847.1|MultiHit|fragGeneModel-90903-gene4-frag1	29.4161	0.752093	1.0626	0.707784	0.479079	0.645074	Pard3b	ENSMUSG00000052062	281.902	-2.11314	0.594958	-3.55175	0.000382673	0.0017406
PARD6B	PARD6B|XM_020984210.1|SingleHit|maker-90847-augustus-gene-16.10	456.853	-0.885919	0.445049	-1.99061	0.0465237	0.132701	Pard6b	ENSMUSG00000044641	315.514	4.31313	0.524033	8.23064	1.86e-16	4.36e-15
PARM1	PARM1|XM_020988470.1|SingleHit|maker-126-augustus-gene-20.6	295.449	0.636884	0.719506	0.885169	0.376065	0.552146	Parm1	ENSMUSG00000034981	1658.21	-2.67865	0.382932	-6.9951	2.65e-12	4.1e-11
PARP12	PARP12|XM_020998015.1|SingleHit|maker-181-snap-gene-80.30	1110.8	0.582667	0.706332	0.82492	0.409417	0.584226	Parp12	ENSMUSG00000038507	1092.45	-1.0897	0.289235	-3.76752	0.000164875	0.000810147
PARP3	PARP3|XM_020998903.1|SingleHit|maker-227-augustus-gene-23.29	721.596	-0.553675	0.674698	-0.820627	0.411859	0.58612	Parp3	ENSMUSG00000023249	1351.88	-2.87206	0.394964	-7.2717	3.55e-13	6.04e-12
PARVA	PARVA|XM_021001912.1|MultiHit|fragGeneModel-188-gene20-frag1	3360.78	-0.0074289	0.431829	-0.0172033	0.986274	0.99276	Parva	ENSMUSG00000030770	3037.31	-1.19011	0.343109	-3.46861	0.000523161	0.00230676
PARVA	PARVA|XM_021001912.1|MultiHit|fragGeneModel-188-gene20-frag2	85.524	-0.379509	0.603768	-0.628567	0.529632	0.684628	Parva	ENSMUSG00000030770	3037.31	-1.19011	0.343109	-3.46861	0.000523161	0.00230676
PARVB	PARVB|XM_020982827.1|SingleHit|maker-558-snap-gene-12.15	367.703	-0.294978	0.558922	-0.527761	0.597665	0.737072	Parvb	ENSMUSG00000022438	460.474	-2.28943	0.382326	-5.98817	2.12e-09	2.37e-08
PATJ	PATJ|XM_020993086.1|MultiHit|fragGeneModel-208-gene157-frag1	83.2017	0.840633	1.05166	0.799339	0.424094	0.597511	Patj	ENSMUSG00000061859	590.655	2.64941	0.418528	6.3303	2.45e-10	3.04e-09
PATJ	PATJ|XM_020993086.1|MultiHit|fragGeneModel-207-gene172-frag1	86.0271	0.490943	0.911837	0.538411	0.590293	0.731594	Patj	ENSMUSG00000061859	590.655	2.64941	0.418528	6.3303	2.45e-10	3.04e-09
PATJ	PATJ|XM_020993086.1|MultiHit|fragGeneModel-207-gene172-frag2	68.169	0.0628622	0.876019	0.0717589	0.942794	0.967367	Patj	ENSMUSG00000061859	590.655	2.64941	0.418528	6.3303	2.45e-10	3.04e-09
PATJ	PATJ|XM_020993086.1|MultiHit|fragGeneModel-208-gene157-frag2	176.33	0.170932	0.732889	0.23323	0.815583	0.890633	Patj	ENSMUSG00000061859	590.655	2.64941	0.418528	6.3303	2.45e-10	3.04e-09
PCBP3	PCBP3|XM_020973415.1|SingleHit|maker-387-snap-gene-6.26	3.02625	0.908092	3.45316	0.262974	0.79257	0.874986	Pcbp3	ENSMUSG00000001120	127.577	-2.03975	0.624414	-3.26666	0.00108823	0.00441529
PCGF6	PCGF6|XM_020967746.1|SingleHit|maker-37-augustus-gene-261.16	121.04	-0.0305	0.644528	-0.0473215	0.962257	0.978903	Pcgf6	ENSMUSG00000025050	313.917	1.22509	0.393282	3.11503	0.00183925	0.00704549
PCOLCE2	PCOLCE2|XM_020970971.1|MultiHit|fragGeneModel-688-gene3-frag1	149.799	0.77571	0.887627	0.873914	0.382165	0.558342	Pcolce2	ENSMUSG00000015354	985.833	-1.99048	0.448798	-4.43514	9.2e-06	5.9e-05
PCSK7	PCSK7|XM_020989677.1|SingleHit|snap_masked-91133-processed-gene-1.15	859.536	-0.269085	0.342784	-0.784998	0.432455	0.605479	Pcsk7	ENSMUSG00000035382	2572.51	2.12101	0.248025	8.55161	1.21e-17	3.19e-16
PDCD2L	PDCD2L|XM_020985007.1|SingleHit|maker-171-augustus-gene-69.17	278.699	0.369458	0.40265	0.917566	0.358846	0.536603	Pdcd2l	ENSMUSG00000002635	592.805	1.07225	0.349079	3.07167	0.00212868	0.00801314
PDCL	PDCL|XM_020967608.1|SingleHit|maker-90879-augustus-gene-5.9	603.942	-0.124873	0.444078	-0.281196	0.77856	0.867324	Pdcl	ENSMUSG00000009030	1097.06	1.10208	0.281406	3.91632	8.99e-05	0.000470805
PDE1B	PDE1B|XM_020966256.1|SingleHit|snap_masked-454-processed-gene-10.18	248.297	0.760129	0.520061	1.46161	0.143847	0.290944	Pde1b	ENSMUSG00000022489	259.415	-1.5491	0.51452	-3.01077	0.00260584	0.0095846
PDE4B	PDE4B|XM_020993031.1|MultiHit|fragGeneModel-208-gene143-frag1	78.3003	0.28864	0.741972	0.389017	0.697263	0.811195	Pde4b	ENSMUSG00000028525	1232.4	2.76134	0.329739	8.37434	5.55e-17	1.38e-15
PDE4B	PDE4B|XM_020993031.1|MultiHit|fragGeneModel-207-gene158-frag1	95.8209	0.5499	0.559706	0.98248	0.325863	0.505589	Pde4b	ENSMUSG00000028525	1232.4	2.76134	0.329739	8.37434	5.55e-17	1.38e-15
PDGFB	PDGFB|XM_020982636.1|SingleHit|maker-558-snap-gene-0.31	805.756	0.342851	0.567947	0.603667	0.546065	0.697541	Pdgfb	ENSMUSG00000000489	1142.21	-1.2552	0.35233	-3.56257	0.000367246	0.00167666
PDGFC	PDGFC|XM_020994096.1|MultiHit|fragGeneModel-76-gene40-frag2	57.8348	0.178005	0.62885	0.283064	0.777128	0.866424	Pdgfc	ENSMUSG00000028019	1277.14	1.4987	0.365559	4.09974	4.14e-05	0.000233323
PDGFC	PDGFC|XM_020994096.1|MultiHit|fragGeneModel-76-gene40-frag1	312.533	0.948528	0.529249	1.79222	0.0730985	0.182252	Pdgfc	ENSMUSG00000028019	1277.14	1.4987	0.365559	4.09974	4.14e-05	0.000233323
PDGFRL	PDGFRL|XM_020976777.1|SingleHit|maker-689-augustus-gene-34.25	1262.25	0.337595	0.746442	0.452272	0.651073	0.776538	Pdgfrl	ENSMUSG00000031595	103.099	-3.36365	0.808072	-4.16256	3.15e-05	0.000181877
PDIA5	PDIA5|XM_020985963.1|SingleHit|augustus_masked-90654-processed-gene-5.0	1546.49	-0.918199	0.422621	-2.17263	0.0298081	0.0958968	Pdia5	ENSMUSG00000022844	190.193	-1.54652	0.553043	-2.79638	0.00516781	0.0173198
PDIK1L	PDIK1L|XM_020983176.1|SingleHit|maker-91041-augustus-gene-21.40	248.397	0.77943	0.367038	2.12357	0.0337065	0.10461	Pdik1l	ENSMUSG00000050890	468.078	1.17754	0.338945	3.47414	0.000512489	0.00226378
PDK1	PDK1|XM_020990972.1|MultiHit|fragGeneModel-563-gene2-frag1	35.7833	0.982683	0.748328	1.31317	0.189125	0.350485	Pdk1	ENSMUSG00000006494	7715.76	2.20925	0.233364	9.46694	2.88e-21	1.04e-19
PDK4	PDK4|XM_021000007.1|SingleHit|maker-218-augustus-gene-35.12	2918.16	0.734316	0.867233	0.846735	0.397143	0.572644	Pdk4	ENSMUSG00000019577	2867.23	-1.83317	0.387393	-4.73207	2.22e-06	1.58e-05
PDLIM7	PDLIM7|XM_020998712.1|SingleHit|maker-90994-snap-gene-6.38	1203.18	0.919477	0.371377	2.47586	0.0132916	0.0528199	Pdlim7	ENSMUSG00000021493	765.431	-1.0992	0.346682	-3.17063	0.00152111	0.00594067
PDP2	PDP2|XM_020989436.1|MultiHit|fragGeneModel-176-gene23-frag1	54.582	-0.0762815	0.479103	-0.159217	0.873498	0.926407	Pdp2	ENSMUSG00000048371	679.16	-1.05817	0.327423	-3.2318	0.00123014	0.00492406
PDRG1	PDRG1|XM_020990709.1|SingleHit|maker-90879-augustus-gene-47.21	270.414	-0.415426	0.331012	-1.25502	0.209473	0.376022	Pdrg1	ENSMUSG00000027472	1055.5	-1.08805	0.294878	-3.68982	0.000224414	0.00107361
PDZD2	PDZD2|XM_020995065.1|MultiHit|fragGeneModel-128-gene32-frag1	53.119	-0.00644795	0.763966	-0.00844011	0.993266	0.996515	Pdzd2	ENSMUSG00000022197	2624.79	-2.7724	0.404225	-6.85855	6.96e-12	1.03e-10
PDZD8	PDZD8|XM_020988174.1|SingleHit|maker-37-augustus-gene-314.11	840.767	-0.156146	0.398384	-0.391948	0.695096	0.809544	Pdzd8	ENSMUSG00000074746	1569.3	1.29112	0.282694	4.56719	4.94e-06	3.33e-05
PDZRN3	PDZRN3|XM_021007579.1|MultiHit|fragGeneModel-174-gene61-frag1	1048.27	-0.43583	0.603973	-0.721605	0.470538	0.637865	Pdzrn3	ENSMUSG00000035357	377.727	-4.02648	0.531118	-7.58115	3.43e-14	6.45e-13
PDZRN3	PDZRN3|XM_021007579.1|MultiHit|fragGeneModel-174-gene61-frag2	256.72	-0.273211	0.635136	-0.430161	0.667079	0.789019	Pdzrn3	ENSMUSG00000035357	377.727	-4.02648	0.531118	-7.58115	3.43e-14	6.45e-13
PEAR1	PEAR1|XM_020991772.1|SingleHit|maker-90510-snap-gene-0.17	267.732	0.982573	0.447848	2.19399	0.0282364	0.0923589	Pear1	ENSMUSG00000028073	1008.51	-1.87736	0.517956	-3.62456	0.00028945	0.00135077
PELI2	PELI2|XM_020986451.1|SingleHit|maker-189-snap-gene-110.10	191.822	0.132578	0.390991	0.339081	0.734549	0.837824	Peli2	ENSMUSG00000021846	1035.66	-2.79293	0.302049	-9.24662	2.32e-20	7.81e-19
PEPD	PEPD|XM_020985026.1|MultiHit|fragGeneModel-171-gene21-frag2	217.602	0.0832672	0.455552	0.182783	0.854968	0.915597	Pepd	ENSMUSG00000063931	3807.39	-1.55603	0.42275	-3.68073	0.000232567	0.00110829
PEPD	PEPD|XM_020985026.1|MultiHit|fragGeneModel-171-gene21-frag1	347.395	-0.373367	0.40497	-0.921962	0.356548	0.534419	Pepd	ENSMUSG00000063931	3807.39	-1.55603	0.42275	-3.68073	0.000232567	0.00110829
PERM1	PERM1|XM_020976795.1|SingleHit|maker-91041-augustus-gene-133.23	29.934	0.513726	0.680183	0.755276	0.450084	0.619935	Perm1	ENSMUSG00000078486	151.961	1.56258	0.512738	3.04752	0.0023074	0.00860652
PERP	PERP|XM_020973747.1|SingleHit|maker-90977-snap-gene-24.6	7634.76	-0.392898	0.394788	-0.995212	0.319633	0.499555	Perp	ENSMUSG00000019851	1709.98	3.59922	0.477151	7.54316	4.59e-14	8.51e-13
PEX13	PEX13|XM_020985504.1|SingleHit|maker-90775-augustus-gene-45.7	1037.81	-0.575351	0.383442	-1.50049	0.133488	0.277358	Pex13	ENSMUSG00000020283	2542.65	-1.17092	0.302722	-3.86798	0.000109739	0.000561919
PEX16	PEX16|XM_021009712.1|SingleHit|maker-188-augustus-gene-120.21	950.193	-0.611571	0.383357	-1.59531	0.110644	0.242959	Pex16	ENSMUSG00000027222	2708.8	-1.86723	0.332733	-5.61179	2e-08	1.95e-07
PEX5L	PEX5L|XM_020980778.1|SingleHit|maker-688-augustus-gene-91.9	36.5795	0.751466	0.917205	0.819299	0.412616	0.58645	Pex5l	ENSMUSG00000027674	32.1744	-7.33648	1.77462	-4.13412	3.56e-05	0.000203761
PEX6	PEX6|XM_020976850.1|SingleHit|maker-90701-augustus-gene-30.46	1284.71	-0.00631477	0.355437	-0.0177662	0.985825	0.992513	Pex6	ENSMUSG00000002763	2532.07	-1.17922	0.308783	-3.81894	0.000134028	0.000671376
PFKFB1	PFKFB1|XM_020978959.1|SingleHit|maker-90451-augustus-gene-0.13	8.10521	0.64097	2.09007	0.306673	0.759092	0.854888	Pfkfb1	ENSMUSG00000025271	823.957	-4.18314	0.414139	-10.1008	5.48e-24	2.46e-22
PFKFB2	PFKFB2|XM_021003068.1|SingleHit|maker-90895-augustus-gene-114.18	1372.82	-0.173879	0.64485	-0.269643	0.787435	0.872345	Pfkfb2	ENSMUSG00000026409	458.612	1.07659	0.359898	2.99138	0.00277718	0.0101368
PFKFB3	PFKFB3|XM_020965013.1|MultiHit|fragGeneModel-79-gene4-frag1	12.865	-0.891514	0.993518	-0.897331	0.369542	0.545758	Pfkfb3	ENSMUSG00000026773	9699.25	-3.48788	0.427072	-8.16696	3.16e-16	7.21e-15
PFKP	PFKP|XM_020990381.1|SingleHit|maker-178-augustus-gene-104.9	1135.13	0.271765	0.366116	0.742293	0.45791	0.627056	Pfkp	ENSMUSG00000021196	1282.16	-2.17656	0.291579	-7.46474	8.35e-14	1.5e-12
PFN2	PFN2|XM_020980892.1|SingleHit|maker-688-augustus-gene-73.3	4007.6	0.340344	0.26836	1.26823	0.204715	0.370607	Pfn2	ENSMUSG00000027805	258.846	-1.11817	0.446571	-2.5039	0.0122832	0.03649
PGAP2	PGAP2|XM_020967674.1|MultiHit|fragGeneModel-126-gene3-frag1	2743.15	0.281798	0.327646	0.860071	0.38975	0.565778	Pgap2	ENSMUSG00000030990	1574.01	1.93524	0.266101	7.2726	3.53e-13	6e-12
PGGHG	PGGHG|XM_020980185.1|SingleHit|maker-90317-augustus-gene-2.63	1076.68	-0.757132	0.429322	-1.76355	0.0778077	0.190549	Pgghg	ENSMUSG00000062031	703.111	-2.9972	0.335328	-8.93813	3.96e-19	1.2e-17
PGLYRP2	PGLYRP2|XM_020969260.1|MultiHit|fragGeneModel-180-gene2-frag1	214.922	-0.833473	0.493019	-1.69055	0.0909231	0.21183	Pglyrp2	ENSMUSG00000079563	56.5514	3.32975	0.774364	4.29997	1.71e-05	0.000104259
PGM5	PGM5|XM_021001819.1|MultiHit|fragGeneModel-118-gene66-frag1	1028.11	0.9366	0.67985	1.37766	0.16831	0.323921	Pgm5	ENSMUSG00000041731	386.602	1.54395	0.425894	3.62519	0.000288748	0.00134813
PGM5	PGM5|XM_021001819.1|MultiHit|fragGeneModel-118-gene66-frag2	2693.03	0.459278	0.566486	0.810749	0.41751	0.591135	Pgm5	ENSMUSG00000041731	386.602	1.54395	0.425894	3.62519	0.000288748	0.00134813
PGRMC1	PGRMC1|XM_020975111.1|SingleHit|maker-532-augustus-gene-3.36	6293.47	0.291104	0.47993	0.606555	0.544146	0.696101	Pgrmc1	ENSMUSG00000006373	3847.43	-1.1607	0.259145	-4.47895	7.5e-06	4.88e-05
PGS1	PGS1|XM_020966026.1|MultiHit|fragGeneModel-90925-gene9-frag1	544.086	-0.191004	0.400125	-0.47736	0.633106	0.763269	Pgs1	ENSMUSG00000017715	1804.75	1.32951	0.294454	4.51518	6.33e-06	4.18e-05
PHACTR1	PHACTR1|XM_021009872.1|MultiHit|fragGeneModel-190-gene13-frag1	129.631	-0.539197	0.91401	-0.589924	0.555241	0.704467	Phactr1	ENSMUSG00000054728	1926.87	4.20304	0.287497	14.6194	2.11e-48	3.9e-46
PHACTR2	PHACTR2|XM_020972465.1|SingleHit|maker-90064-snap-gene-1.27	72.6776	-0.641872	0.701424	-0.915099	0.36014	0.537743	Phactr2	ENSMUSG00000062866	761.877	-2.244	0.5145	-4.36151	1.29e-05	8.07e-05
PHF19	PHF19|XM_020990580.1|SingleHit|maker-90879-snap-gene-12.17	110.969	0.393685	0.917633	0.429022	0.667907	0.789251	Phf19	ENSMUSG00000026873	166.314	1.18184	0.44544	2.65319	0.00797342	0.0251395
PHF23	PHF23|XM_020966727.1|SingleHit|maker-673-augustus-gene-0.28	95.3098	-0.00932524	0.540688	-0.017247	0.98624	0.99276	Phf23	ENSMUSG00000018572	1482.64	1.04034	0.266479	3.904	9.46e-05	0.000492456
PHKG1	PHKG1|XM_021005734.1|SingleHit|maker-186-augustus-gene-33.6	100.628	-0.0619872	0.61014	-0.101595	0.919078	0.953449	Phkg1	ENSMUSG00000025537	137.039	-3.44596	0.582574	-5.91506	3.32e-09	3.61e-08
PHLDA1	PHLDA1|XM_020968912.1|SingleHit|augustus_masked-221-processed-gene-28.1	458.963	-0.866438	0.697506	-1.24219	0.214165	0.381976	Phlda1	ENSMUSG00000020205	191.44	-1.40653	0.526567	-2.67112	0.00755975	0.024053
PHLDA3	PHLDA3|XM_021003196.1|SingleHit|maker-90895-snap-gene-88.20	1312.1	0.661603	0.437595	1.51191	0.130557	0.273214	Phlda3	ENSMUSG00000041801	5040.49	-3.17423	0.354838	-8.94558	3.7e-19	1.13e-17
PHLDB1	PHLDB1|XM_020984794.1|SingleHit|augustus_masked-90723-processed-gene-2.1	1029.68	0.57212	0.326173	1.75404	0.0794238	0.193134	Phldb1	ENSMUSG00000048537	3723.88	-2.18524	0.290098	-7.53276	4.97e-14	9.14e-13
PHLDB3	PHLDB3|XM_021003902.1|SingleHit|maker-185-augustus-gene-128.53	817.218	0.914722	0.375767	2.43428	0.0149214	0.0576738	Phldb3	ENSMUSG00000074277	183.69	2.08734	0.582976	3.5805	0.000342941	0.00157562
PHLPP2	PHLPP2|XM_020963605.1|SingleHit|maker-182-augustus-gene-22.45	195.09	0.300211	0.371961	0.807103	0.419607	0.593185	Phlpp2	ENSMUSG00000031732	579.703	-1.25411	0.334869	-3.74507	0.00018034	0.000879081
PHTF1	PHTF1|XM_021002052.1|SingleHit|maker-186-augustus-gene-143.10	681.252	-0.817847	0.463507	-1.76448	0.0776515	0.190248	Phtf1	ENSMUSG00000058388	377.66	-1.32366	0.360713	-3.66957	0.00024296	0.00115388
PHYH	PHYH|XM_020999757.1|MultiHit|fragGeneModel-80-gene58-frag1	127.211	-0.0543715	0.824289	-0.0659617	0.947408	0.969134	Phyh	ENSMUSG00000026664	2072.81	-3.2037	0.298371	-10.7373	6.8e-27	3.79e-25
PHYH	PHYH|XM_020999757.1|MultiHit|fragGeneModel-79-gene95-frag1	110.044	0.886803	0.648274	1.36794	0.17133	0.32802	Phyh	ENSMUSG00000026664	2072.81	-3.2037	0.298371	-10.7373	6.8e-27	3.79e-25
PI15	PI15|XM_020971039.1|SingleHit|maker-38-augustus-gene-291.5	435.763	0.620942	0.796299	0.779786	0.435517	0.607988	Pi15	ENSMUSG00000067780	238.443	-4.5543	0.556569	-8.18281	2.77e-16	6.37e-15
PI16	PI16|XM_020999571.1|SingleHit|maker-90865-augustus-gene-40.12	2271.91	0.721327	0.643244	1.12139	0.262122	0.437499	Pi16	ENSMUSG00000024011	4338.52	-4.02335	0.59056	-6.81278	9.57e-12	1.39e-10
PIAS2	PIAS2|XM_020985770.1|MultiHit|fragGeneModel-131-gene13-frag1	1106.37	-0.332531	0.392083	-0.848113	0.396375	0.57185	Pias2	ENSMUSG00000025423	1429.9	1.3012	0.290974	4.47189	7.75e-06	5.02e-05
PIBF1	PIBF1|XM_020992441.1|MultiHit|fragGeneModel-90730-gene5-frag1	32.3749	0.0279498	1.34663	0.0207554	0.983441	0.991091	Pibf1	ENSMUSG00000022064	138.923	-1.30338	0.538101	-2.42219	0.0154274	0.0442208
PICALM	PICALM|XM_020993685.1|SingleHit|maker-90823-snap-gene-65.5	4060.52	-0.106367	0.323586	-0.328712	0.742373	0.843177	Picalm	ENSMUSG00000039361	5062.55	-1.28489	0.295072	-4.35448	1.33e-05	8.31e-05
PIDD1	PIDD1|XM_020979338.1|SingleHit|maker-90317-snap-gene-1.60	217.128	0.64207	0.434143	1.47894	0.139157	0.284675	Pidd1	ENSMUSG00000025507	85.7143	-1.7332	0.627118	-2.76375	0.00571422	0.0188669
PIGX	PIGX|XM_020986050.1|SingleHit|maker-90654-augustus-gene-22.14	299.678	-0.393462	0.431546	-0.911751	0.3619	0.539065	Pigx	ENSMUSG00000023791	758.691	1.00509	0.361985	2.7766	0.00549303	0.0182567
PIK3C2B	PIK3C2B|XM_021003111.1|SingleHit|maker-90895-augustus-gene-101.17	781.355	-0.538155	0.451225	-1.19265	0.233005	0.403915	Pik3c2b	ENSMUSG00000026447	578.578	1.63806	0.34781	4.70965	2.48e-06	1.75e-05
PIK3R1	PIK3R1|XM_020998363.1|MultiHit|fragGeneModel-229-gene27-frag2	29.4852	-0.359853	0.926735	-0.388302	0.697793	0.811533	Pik3r1	ENSMUSG00000041417	13780.5	1.34004	0.318414	4.20847	2.57e-05	0.000151628
PIK3R1	PIK3R1|XM_020998363.1|MultiHit|fragGeneModel-229-gene27-frag1	2134.08	0.117271	0.393429	0.298075	0.765646	0.859189	Pik3r1	ENSMUSG00000041417	13780.5	1.34004	0.318414	4.20847	2.57e-05	0.000151628
PIM1	PIM1|XM_020999587.1|SingleHit|maker-90865-augustus-gene-41.6	556.807	-0.438938	0.646628	-0.678812	0.497257	0.660111	Pim1	ENSMUSG00000024014	1540.5	1.4847	0.440897	3.36745	0.000758657	0.00321555
PINLYP	PINLYP|XM_021003863.1|SingleHit|maker-185-augustus-gene-128.60	10.9721	0.834348	0.900668	0.926366	0.354256	0.532465	Pinlyp	ENSMUSG00000011632	16.853	8.63837	2.05294	4.20779	2.58e-05	0.000151995
PITHD1	PITHD1|XM_020983083.1|MultiHit|fragGeneModel-91041-gene54-frag1	1685.22	-0.931106	0.455841	-2.04261	0.041091	0.121094	Pithd1	ENSMUSG00000028669	1121.72	1.12011	0.293275	3.81932	0.000133822	0.000670686
PITPNA	PITPNA|XM_021006958.1|MultiHit|fragGeneModel-174-gene56-frag1	30.3766	0.524673	0.609344	0.861046	0.389213	0.56514	Pitpna	ENSMUSG00000017781	6962.71	1.53417	0.240708	6.37356	1.85e-10	2.34e-09
PITPNM2	PITPNM2|XM_020970156.1|SingleHit|augustus_masked-99-processed-gene-84.3	617.229	0.257573	0.557776	0.461787	0.644234	0.771587	Pitpnm2	ENSMUSG00000029406	1557.73	-2.85396	0.288659	-9.88697	4.74e-23	1.97e-21
PITRM1	PITRM1|XM_020990377.1|SingleHit|maker-178-snap-gene-104.12	282.319	-0.350477	0.407979	-0.859056	0.39031	0.566268	Pitrm1	ENSMUSG00000021193	1066.44	-1.13522	0.324974	-3.49328	0.000477134	0.00212004
PKD1	PKD1|XM_021006704.1|SingleHit|maker-138-snap-gene-97.25	1152.7	0.760335	0.500085	1.52041	0.128408	0.27001	Pkd1	ENSMUSG00000032855	2664.42	-1.07171	0.274533	-3.90375	9.47e-05	0.000492849
PKDCC	PKDCC|XM_021001270.1|SingleHit|maker-90842-augustus-gene-13.5	1004.39	-0.652522	0.686462	-0.950557	0.341829	0.520875	Pkdcc	ENSMUSG00000024247	522.113	-1.80526	0.373643	-4.83153	1.35e-06	1e-05
PKN1	PKN1|XM_020979919.1|SingleHit|augustus_masked-172-processed-gene-7.7	554.102	0.378926	0.287279	1.31902	0.187164	0.347786	Pkn1	ENSMUSG00000057672	2153.9	1.21201	0.318756	3.80232	0.00014335	0.000713507
PKN3	PKN3|XM_020965468.1|SingleHit|maker-90779-augustus-gene-34.41	167.088	0.626464	0.454867	1.37725	0.168436	0.324101	Pkn3	ENSMUSG00000026785	352.173	-1.77482	0.367148	-4.83408	1.34e-06	9.92e-06
PKP4	PKP4|XM_021004877.1|SingleHit|maker-91133-snap-gene-281.12	2483.67	0.562816	0.494568	1.138	0.255122	0.428937	Pkp4	ENSMUSG00000026991	2244.64	-1.6301	0.264714	-6.15795	7.37e-10	8.72e-09
PLAC8	PLAC8|XM_020988430.1|SingleHit|maker-126-augustus-gene-25.27	63.4308	0.747999	1.43313	0.521934	0.601716	0.739805	Plac8	ENSMUSG00000029322	2196.02	-3.03408	0.635504	-4.77429	1.8e-06	1.31e-05
PLAC9	PLAC9|XM_021006184.1|SingleHit|maker-90762-augustus-gene-26.14	359.619	-0.127593	0.382597	-0.333492	0.738763	0.840794	Plac9	ENSMUSG00000095304	460.66	-2.67489	0.484985	-5.51541	3.48e-08	3.26e-07
PLCB1	PLCB1|XM_020985703.1|MultiHit|fragGeneModel-90686-gene4-frag1	27.6198	0.909445	0.926194	0.981917	0.326141	0.505781	Plcb1	ENSMUSG00000051177	707.936	-3.12642	0.365946	-8.5434	1.3e-17	3.42e-16
PLCB1	PLCB1|XM_020985703.1|MultiHit|fragGeneModel-90686-gene4-frag2	4.49653	0.463903	1.41544	0.327746	0.743104	0.843847	Plcb1	ENSMUSG00000051177	707.936	-3.12642	0.365946	-8.5434	1.3e-17	3.42e-16
PLCL1	PLCL1|XM_020993598.1|SingleHit|maker-90804-augustus-gene-35.2	23.8578	0.445802	0.85062	0.524091	0.600215	0.739	Plcl1	ENSMUSG00000038349	206.653	1.00186	0.405372	2.47145	0.0134565	0.0393666
PLEKHA4	PLEKHA4|XM_021003247.1|SingleHit|maker-577-augustus-gene-4.90	475.222	-0.83481	0.333716	-2.50156	0.0123647	0.0500601	Plekha4	ENSMUSG00000040428	441.992	-2.70911	0.39673	-6.82861	8.57e-12	1.26e-10
PLEKHG6	PLEKHG6|XM_020994410.1|SingleHit|maker-78-augustus-gene-0.19	297.268	-0.410613	0.370826	-1.10729	0.268167	0.444349	Plekhg6	ENSMUSG00000038167	561.532	2.81858	0.346782	8.12779	4.37e-16	9.9e-15
PLEKHH1	PLEKHH1|XM_021004801.1|SingleHit|maker-90994-augustus-gene-0.14	71.3662	0.91229	0.584892	1.55976	0.118817	0.255426	Plekhh1	ENSMUSG00000060716	54.3166	-4.99549	1.23744	-4.03696	5.41e-05	0.000297412
PLEKHH2	PLEKHH2|XM_021001273.1|SingleHit|maker-90842-augustus-gene-20.5	427.687	0.44339	0.450374	0.984492	0.324874	0.504543	Plekhh2	ENSMUSG00000040852	230.506	-1.86782	0.411133	-4.54311	5.54e-06	3.69e-05
PLEKHM1	PLEKHM1|XM_020997446.1|SingleHit|maker-90925-augustus-gene-19.18	540.253	0.147965	0.496262	0.29816	0.765581	0.859189	Plekhm1	ENSMUSG00000034247	3452.03	1.2275	0.254333	4.82635	1.39e-06	1.03e-05
PLEKHM2	PLEKHM2|XM_020973247.1|SingleHit|maker-91041-augustus-gene-62.34	1283.99	0.728545	0.401383	1.81509	0.0695104	0.176527	Plekhm2	ENSMUSG00000028917	3857.94	2.69238	0.298323	9.02503	1.8e-19	5.66e-18
PLEKHM3	PLEKHM3|XM_021008670.1|SingleHit|maker-90903-augustus-gene-41.10	20.6466	0.525766	0.777704	0.676049	0.499009	0.661265	Plekhm3	ENSMUSG00000051344	319.293	-1.5461	0.448309	-3.44873	0.000563222	0.00246069
PLET1	PLET1|XM_020989823.1|SingleHit|maker-91133-augustus-gene-25.5	43.233	-0.528786	0.726013	-0.728342	0.466405	0.634198	Plet1	ENSMUSG00000032068	9135.36	6.68994	0.610308	10.9616	5.85e-28	3.56e-26
PLOD1	PLOD1|XM_020973672.1|SingleHit|maker-91041-augustus-gene-74.26	669.469	0.279873	0.35151	0.796204	0.425913	0.599193	Plod1	ENSMUSG00000019055	2096.22	-2.72654	0.35034	-7.78256	7.11e-15	1.45e-13
PLPP3	PLPP3|XM_020976899.1|MultiHit|fragGeneModel-208-gene29-frag1	285.217	0.947022	1.02227	0.926395	0.354241	0.532465	Plpp3	ENSMUSG00000028517	3583.33	-1.115	0.245052	-4.55003	5.36e-06	3.59e-05
PLSCR1	PLSCR1|XM_020980947.1|SingleHit|maker-688-snap-gene-62.18	1570.57	-0.65106	0.361763	-1.79969	0.0719098	0.18051	Plscr1	ENSMUSG00000032369	800.787	2.94676	0.306299	9.62054	6.55e-22	2.51e-20
PLSCR3	PLSCR3|XM_020966540.1|SingleHit|maker-673-snap-gene-0.48	1338.12	-0.0648959	0.269516	-0.240786	0.809721	0.887099	Plscr3	ENSMUSG00000019461	964.193	-1.29494	0.310954	-4.16442	3.12e-05	0.000180828
PLXDC2	PLXDC2|XM_020966887.1|MultiHit|fragGeneModel-178-gene7-frag1	1210.29	0.559285	0.383647	1.45781	0.144893	0.292382	Plxdc2	ENSMUSG00000026748	846.875	-1.11123	0.400991	-2.77122	0.00558473	0.0185112
PLXDC2	PLXDC2|XM_020966887.1|MultiHit|fragGeneModel-178-gene7-frag2	18.3257	0.32244	1.07259	0.300619	0.763705	0.857926	Plxdc2	ENSMUSG00000026748	846.875	-1.11123	0.400991	-2.77122	0.00558473	0.0185112
PLXNA1	PLXNA1|XM_020981168.1|MultiHit|fragGeneModel-174-gene35-frag2	84.4841	0.626168	0.756614	0.827592	0.407902	0.58275	Plxna1	ENSMUSG00000030084	1176.73	-1.15399	0.333554	-3.45968	0.000540813	0.00237231
PM20D1	PM20D1|XM_021003186.1|SingleHit|maker-90895-augustus-gene-107.16	262.103	0.985609	0.48983	2.01215	0.0442046	0.12765	Pm20d1	ENSMUSG00000042251	106.831	-3.76895	0.800546	-4.70797	2.5e-06	1.77e-05
PMM1	PMM1|XM_020982721.1|SingleHit|maker-379-augustus-gene-11.34	829.235	-0.0316196	0.367252	-0.086098	0.931388	0.96117	Pmm1	ENSMUSG00000022474	2020.14	-1.83812	0.316341	-5.81055	6.23e-09	6.51e-08
PNCK	PNCK|XM_020977286.1|SingleHit|maker-90386-snap-gene-2.9	156.66	-0.100015	0.726593	-0.137649	0.890517	0.936497	Pnck	ENSMUSG00000002012	91.5951	2.15367	0.55362	3.89016	0.00010018	0.000519219
PNLDC1	PNLDC1|XM_020986729.1|MultiHit|fragGeneModel-90808-gene8-frag1	19.6182	0.746156	0.959228	0.777872	0.436645	0.608978	Pnldc1	ENSMUSG00000073460	65.1676	-5.82308	1.40847	-4.13433	3.56e-05	0.000203638
PNLDC1	PNLDC1|XM_020986729.1|MultiHit|fragGeneModel-90808-gene8-frag2	32.3299	0.986391	0.769545	1.28179	0.199918	0.364566	Pnldc1	ENSMUSG00000073460	65.1676	-5.82308	1.40847	-4.13433	3.56e-05	0.000203638
PNP	PNP|XM_021000248.1|SingleHit|maker-37-augustus-gene-27.9	1678.67	0.239049	0.423822	0.564032	0.572732	0.717727	Pnp	ENSMUSG00000115338	996.194	-1.60708	0.476168	-3.37503	0.000738065	0.00313574
PNPLA2	PNPLA2|XM_020979318.1|SingleHit|maker-90317-augustus-gene-1.52	1981.58	-0.0346014	0.343676	-0.10068	0.919804	0.95391	Pnpla2	ENSMUSG00000025509	60502	-1.38674	0.273592	-5.06866	4.01e-07	3.21e-06
PNPT1	PNPT1|XM_020996225.1|SingleHit|maker-90842-snap-gene-72.14	662.081	-0.444693	0.489014	-0.909367	0.363157	0.540189	Pnpt1	ENSMUSG00000020464	566.772	-1.31941	0.4068	-3.24339	0.00118116	0.00474548
PODN	PODN|XM_020987798.1|MultiHit|fragGeneModel-208-gene113-frag1	133.151	0.747233	1.26548	0.590472	0.554874	0.704312	Podn	ENSMUSG00000028600	1162.19	-3.23586	0.487431	-6.6386	3.17e-11	4.39e-10
PODXL	PODXL|XM_021002316.1|SingleHit|maker-181-augustus-gene-47.10	1124.5	0.568194	0.539512	1.05316	0.292266	0.47145	Podxl	ENSMUSG00000025608	1163.95	-1.96137	0.275719	-7.11364	1.13e-12	1.82e-11
POGK	POGK|XM_020974633.1|SingleHit|maker-220-snap-gene-66.28	628.862	-0.418914	0.409831	-1.02216	0.306704	0.485871	Pogk	ENSMUSG00000040596	1453.43	1.07319	0.262319	4.09117	4.29e-05	0.000241075
POLB	POLB|XM_020969645.1|SingleHit|maker-90919-augustus-gene-122.18	705.48	-0.600327	0.422417	-1.42117	0.155267	0.306461	Polb	ENSMUSG00000031536	1571.49	1.58931	0.416474	3.81611	0.000135574	0.000677907
POLD3	POLD3|XM_020989571.1|MultiHit|fragGeneModel-90823-gene17-frag1	371.734	-0.142759	0.437256	-0.326489	0.744055	0.844366	Pold3	ENSMUSG00000030726	1059.8	1.59842	0.270507	5.909	3.44e-09	3.74e-08
POLN	POLN|XM_020992219.1|MultiHit|fragGeneModel-140-gene22-frag1	16.5307	0.43285	0.983023	0.440325	0.659702	0.783413	Poln	ENSMUSG00000045102	85.1691	-3.41204	0.836246	-4.08019	4.5e-05	0.000251746
POLR2I	POLR2I|XM_020977867.1|SingleHit|maker-91041-augustus-gene-134.34	435.619	-0.874611	0.368538	-2.37319	0.0176352	0.0654051	Polr2i	ENSMUSG00000019738	1317.19	2.28923	0.380586	6.01502	1.8e-09	2.02e-08
POLR3GL	POLR3GL|XM_021003870.1|SingleHit|maker-186-augustus-gene-111.29	409.212	-0.269616	0.356099	-0.757138	0.448967	0.61909	Polr3gl	ENSMUSG00000028104	676.558	-1.76736	0.352853	-5.00876	5.48e-07	4.3e-06
POMT1	POMT1|XM_020973536.1|SingleHit|snap_masked-90779-processed-gene-23.18	200.917	-0.532867	0.470271	-1.13311	0.257169	0.431395	Pomt1	ENSMUSG00000039254	809.791	-1.48805	0.309132	-4.81365	1.48e-06	1.09e-05
POP5	POP5|XM_021008026.1|SingleHit|maker-99-snap-gene-38.39	4.44564	0.938347	1.88832	0.496921	0.619245	0.752217	Pop5	ENSMUSG00000060152	1098.42	1.03001	0.305261	3.3742	0.000740313	0.00314256
PORCN	PORCN|XM_020976424.1|SingleHit|maker-90333-augustus-gene-2.75	208.251	0.904017	0.362856	2.49139	0.0127244	0.0511169	Porcn	ENSMUSG00000031169	193.803	-2.03699	0.47468	-4.29128	1.78e-05	0.000107987
POU2AF1	POU2AF1|XM_020989802.1|SingleHit|maker-91133-snap-gene-28.19	74.3911	-0.758956	0.898896	-0.84432	0.398491	0.573777	Pou2af1	ENSMUSG00000032053	476.495	5.84061	0.594957	9.81688	9.52e-23	3.89e-21
PPARG	PPARG|XM_020981073.1|MultiHit|fragGeneModel-174-gene31-frag1	87.6046	-0.113517	0.608051	-0.186691	0.851903	0.913587	Pparg	ENSMUSG00000000440	3423.52	-3.10717	0.268181	-11.5861	4.85e-31	3.67e-29
PPARG	PPARG|XM_020981073.1|MultiHit|fragGeneModel-174-gene31-frag2	185.77	-0.234557	0.464348	-0.505132	0.613466	0.747834	Pparg	ENSMUSG00000000440	3423.52	-3.10717	0.268181	-11.5861	4.85e-31	3.67e-29
PPFIA1	PPFIA1|XM_020970752.1|SingleHit|maker-90721-augustus-gene-22.27	1762.79	-0.490895	0.30458	-1.61171	0.107024	0.237677	Ppfia1	ENSMUSG00000037519	2763.51	1.19376	0.245395	4.86463	1.15e-06	8.58e-06
PPFIBP2	PPFIBP2|XM_021005246.1|SingleHit|maker-140-augustus-gene-169.15	1367.46	-0.39305	0.389879	-1.00813	0.313391	0.492879	Ppfibp2	ENSMUSG00000036528	926.512	2.49062	0.386839	6.43839	1.21e-10	1.57e-09
PPIP5K1	PPIP5K1|XM_021009194.1|SingleHit|maker-77-augustus-gene-23.33	505.466	-0.234239	0.442748	-0.529057	0.596766	0.73639	Ppip5k1	ENSMUSG00000033526	1473.29	-1.78212	0.309649	-5.75528	8.65e-09	8.87e-08
PPM1F	PPM1F|XM_020996408.1|SingleHit|maker-428-augustus-gene-15.25	767.635	-0.790326	0.533417	-1.48163	0.138439	0.28387	Ppm1f	ENSMUSG00000026181	1118.05	-1.00613	0.335431	-2.99951	0.00270416	0.0099127
PPM1H	PPM1H|XM_020990179.1|MultiHit|fragGeneModel-154-gene77-frag1	184.637	-0.672742	0.816807	-0.823624	0.410153	0.58486	Ppm1h	ENSMUSG00000034613	828.408	2.10084	0.384144	5.46889	4.53e-08	4.18e-07
PPM1H	PPM1H|XM_020990179.1|MultiHit|fragGeneModel-154-gene77-frag2	149.157	-0.578466	0.818258	-0.706948	0.479599	0.645521	Ppm1h	ENSMUSG00000034613	828.408	2.10084	0.384144	5.46889	4.53e-08	4.18e-07
PPM1M	PPM1M|XM_020971501.1|SingleHit|maker-227-augustus-gene-21.16	359.518	-0.131172	0.402241	-0.326103	0.744347	0.844509	Ppm1m	ENSMUSG00000020253	2003.94	-2.4123	0.265979	-9.06953	1.2e-19	3.83e-18
PPP1CB	PPP1CB|XM_020983773.1|SingleHit|maker-90845-snap-gene-34.16	4091.45	-0.0259643	0.416172	-0.0623884	0.950254	0.970612	Ppp1cb	ENSMUSG00000014956	9691.28	1.15114	0.243189	4.73351	2.21e-06	1.57e-05
PPP1CC	PPP1CC|XM_020970236.1|SingleHit|maker-99-augustus-gene-75.9	2686.44	-0.17167	0.263254	-0.65211	0.51433	0.673308	Ppp1cc	ENSMUSG00000004455	5031.4	1.43901	0.24792	5.80433	6.46e-09	6.75e-08
PPP1R13B	PPP1R13B|XM_020971147.1|MultiHit|fragGeneModel-64-gene10-frag1	510.072	0.926261	0.489553	1.89206	0.0584834	0.155923	Ppp1r13b	ENSMUSG00000021285	1318.33	1.55005	0.283065	5.47596	4.35e-08	4.02e-07
PPP1R3C	PPP1R3C|XM_020964172.1|SingleHit|maker-37-augustus-gene-353.6	182.877	-0.735269	0.512335	-1.43513	0.151249	0.301084	Ppp1r3c	ENSMUSG00000067279	1246.42	-3.0791	0.476055	-6.46795	9.93e-11	1.3e-09
PPP1R9A	PPP1R9A|XM_021000011.1|MultiHit|fragGeneModel-218-gene6-frag1	828.193	0.949427	0.426062	2.22838	0.0258552	0.0864399	Ppp1r9a	ENSMUSG00000032827	380.827	-3.50693	0.6261	-5.60123	2.13e-08	2.06e-07
PPP1R9B	PPP1R9B|XM_020997493.1|SingleHit|augustus_masked-90630-processed-gene-13.2	1455.14	-0.106902	0.367584	-0.290824	0.771186	0.862541	Ppp1r9b	ENSMUSG00000038976	4724.75	-1.0179	0.286065	-3.55826	0.000373315	0.00170199
PPP2CB	PPP2CB|XM_021008360.1|SingleHit|maker-689-augustus-gene-29.29	2069.93	-0.535921	0.435043	-1.23188	0.217994	0.386248	Ppp2cb	ENSMUSG00000009630	2101.54	1.11462	0.290767	3.83336	0.000126402	0.000637086
PPP2R1B	PPP2R1B|XM_020989791.1|SingleHit|maker-91133-augustus-gene-27.14	1446.62	-0.152214	0.32408	-0.469682	0.638583	0.767537	Ppp2r1b	ENSMUSG00000032058	2815.94	-1.5426	0.338158	-4.56177	5.07e-06	3.4e-05
PPP2R5A	PPP2R5A|XM_021007780.1|SingleHit|maker-90434-augustus-gene-4.5	2326.21	0.321208	0.438496	0.732523	0.463849	0.63214	Ppp2r5a	ENSMUSG00000026626	13261.8	-2.08267	0.24966	-8.34204	7.3e-17	1.78e-15
PPT1	PPT1|XM_020983570.1|SingleHit|maker-90760-augustus-gene-27.13	743.174	0.748464	0.441634	1.69476	0.0901206	0.210691	Ppt1	ENSMUSG00000028657	2811.04	1.22869	0.282035	4.3565	1.32e-05	8.25e-05
PRAG1	PRAG1|XM_020979613.1|SingleHit|maker-689-snap-gene-41.53	281.812	0.72403	0.567346	1.27617	0.201895	0.366929	Prag1	ENSMUSG00000050271	819.889	-1.86728	0.295943	-6.3096	2.8e-10	3.45e-09
PRDM1	PRDM1|XM_020976941.1|MultiHit|fragGeneModel-90977-gene19-frag1	177.997	0.957361	0.653388	1.46522	0.14286	0.289602	Prdm1	ENSMUSG00000038151	115.088	1.65741	0.531138	3.12048	0.00180557	0.00692867
PRELID1	PRELID1|XM_020998562.1|MultiHit|fragGeneModel-90977-gene47-frag1	6.74011	-0.73242	1.09361	-0.669727	0.503032	0.664214	Prelid1	ENSMUSG00000021486	4937.81	1.05644	0.243106	4.34562	1.39e-05	8.61e-05
PREX2	PREX2|XM_021002116.1|SingleHit|maker-38-augustus-gene-265.2	320.533	-0.434542	0.532438	-0.816137	0.414422	0.588189	Prex2	ENSMUSG00000048960	1163.26	-1.02957	0.34831	-2.95589	0.00311769	0.0111796
PRICKLE3	PRICKLE3|XM_020976484.1|SingleHit|maker-90333-augustus-gene-2.96	335.211	0.138549	0.547988	0.252833	0.800397	0.880467	Prickle3	ENSMUSG00000031145	346.997	-1.16219	0.365713	-3.17787	0.0014836	0.00581388
PRKAA1	PRKAA1|XM_020996266.1|SingleHit|maker-229-augustus-gene-39.14	881.484	-0.068043	0.356991	-0.190602	0.848838	0.912333	Prkaa1	ENSMUSG00000050697	944.438	-2.00797	0.363174	-5.52895	3.22e-08	3.04e-07
PRKACA	PRKACA|XM_020994937.1|SingleHit|maker-172-snap-gene-8.39	1634.58	-0.0288732	0.341422	-0.0845674	0.932605	0.961913	Prkaca	ENSMUSG00000005469	3405.86	-1.53704	0.362236	-4.24319	2.2e-05	0.000131426
PRKAG2	PRKAG2|XM_021009627.1|MultiHit|fragGeneModel-115-gene13-frag2	19.4256	-0.555896	0.718388	-0.77381	0.439043	0.611079	Prkag2	ENSMUSG00000028944	925.848	-1.29988	0.300523	-4.32541	1.52e-05	9.37e-05
PRKAG3	PRKAG3|XM_021002762.1|SingleHit|maker-90903-snap-gene-0.36	68.7865	-0.0931248	0.824662	-0.112925	0.91009	0.94771	Prkag3	ENSMUSG00000006542	9.84046	-5.62775	2.30729	-2.43912	0.0147232	0.0424867
PRKAR2A	PRKAR2A|XM_020998986.1|SingleHit|maker-227-snap-gene-39.14	1218.87	-0.672582	0.445068	-1.51119	0.13074	0.273478	Prkar2a	ENSMUSG00000032601	2178.77	1.14628	0.278664	4.11349	3.9e-05	0.00022125
PRKCZ	PRKCZ|XM_020975890.1|MultiHit|fragGeneModel-91041-gene25-frag1	513.555	-0.0980059	0.353825	-0.27699	0.781788	0.868891	Prkcz	ENSMUSG00000029053	266.897	3.5066	0.534698	6.5581	5.45e-11	7.33e-10
PRKCZ	PRKCZ|XM_020975890.1|MultiHit|fragGeneModel-91041-gene25-frag2	135.785	-0.476453	0.657879	-0.724226	0.468927	0.636477	Prkcz	ENSMUSG00000029053	266.897	3.5066	0.534698	6.5581	5.45e-11	7.33e-10
PRKD1	PRKD1|XM_021004290.1|MultiHit|fragGeneModel-77-gene22-frag1	147.801	0.865818	0.794292	1.09005	0.275691	0.453459	Prkd1	ENSMUSG00000002688	458.496	-3.58843	0.492982	-7.27902	3.36e-13	5.74e-12
PRNP	PRNP|XM_020985342.1|SingleHit|maker-90775-snap-gene-5.6	7601.1	-0.999494	0.503968	-1.98325	0.0473398	0.134257	Prnp	ENSMUSG00000079037	5457.43	-3.57339	0.274873	-13.0001	1.22e-38	1.5e-36
PROCA1	PROCA1|XM_020963192.1|SingleHit|maker-186-snap-gene-73.58	9.31274	0.646865	1.40906	0.459074	0.646181	0.773165	Proca1	ENSMUSG00000044122	435.342	-3.04404	0.5098	-5.97106	2.36e-09	2.62e-08
PROCR	PROCR|XM_020998729.1|SingleHit|maker-90994-augustus-gene-23.20	163.389	0.181805	0.499487	0.363983	0.715871	0.82442	Procr	ENSMUSG00000027611	551.684	-2.42686	0.540302	-4.49166	7.07e-06	4.62e-05
PROM1	PROM1|XM_020992810.1|SingleHit|maker-140-augustus-gene-88.11	308.802	0.78501	1.00144	0.78388	0.43311	0.606108	Prom1	ENSMUSG00000029086	119.169	-3.71848	0.821292	-4.5276	5.97e-06	3.96e-05
PROM2	PROM2|XM_020988321.1|SingleHit|maker-90919-augustus-gene-82.19	1195.3	0.0439644	0.474516	0.0926511	0.926181	0.958097	Prom2	ENSMUSG00000027376	458.885	-2.69046	0.641479	-4.19416	2.74e-05	0.000160368
PRPS1	PRPS1|XM_020967252.1|SingleHit|maker-400-augustus-gene-19.16	146.771	0.217997	0.441082	0.494232	0.621142	0.753832	Prps1	ENSMUSG00000031432	1332.75	-1.34549	0.323106	-4.16422	3.12e-05	0.000180926
PRPS2	PRPS2|XM_021007440.1|MultiHit|fragGeneModel-90515-gene10-frag1	1318.5	0.341898	0.314261	1.08794	0.276621	0.454583	Prps2	ENSMUSG00000025742	661.205	1.42096	0.300556	4.72776	2.27e-06	1.61e-05
PRR12	PRR12|XM_021003652.1|SingleHit|maker-577-snap-gene-3.119	2510.19	0.563736	0.534435	1.05482	0.291505	0.470797	Prr12	ENSMUSG00000046574	920.817	-1.59424	0.39904	-3.99518	6.46e-05	0.000349189
PRR15L	PRR15L|XM_020997765.1|SingleHit|maker-90630-snap-gene-3.63	358.63	0.984566	0.492693	1.99834	0.0456803	0.130772	Prr15l	ENSMUSG00000047040	55.6568	-2.63306	0.908523	-2.89818	0.0037534	0.0131228
PRR5L	PRR5L|XM_020963891.1|SingleHit|maker-188-snap-gene-87.27	47.4534	0.325054	0.567202	0.573083	0.566588	0.713088	Prr5l	ENSMUSG00000032841	208.691	-2.14735	0.702654	-3.05605	0.00224271	0.00839719
PRTG	PRTG|XM_020981348.1|MultiHit|fragGeneModel-37-gene56-frag1	5.41697	-0.586997	1.8824	-0.311834	0.755166	0.852425	Prtg	ENSMUSG00000036030	28.3408	-2.90027	1.0981	-2.64118	0.00826178	0.0259319
PSAT1	PSAT1|XM_020995624.1|SingleHit|maker-138-augustus-gene-29.9	877.646	-0.123683	0.394852	-0.313238	0.7541	0.851724	Psat1	ENSMUSG00000024640	2869.81	-1.1896	0.254731	-4.67001	3.01e-06	2.1e-05
PSMD1	PSMD1|XM_020972124.1|MultiHit|fragGeneModel-567-gene2-frag1	1675.98	-0.239718	0.284673	-0.842083	0.399741	0.574762	Psmd1	ENSMUSG00000026229	1845.6	-1.14392	0.352853	-3.24193	0.00118725	0.00476603
PSMD14	PSMD14|XM_021004887.1|SingleHit|maker-91133-augustus-gene-291.4	1425.01	-0.869462	0.428281	-2.03012	0.0423443	0.123583	Psmd14	ENSMUSG00000026914	1158.21	-1.66259	0.436548	-3.8085	0.000139811	0.000696953
PSME1	PSME1|XM_020967539.1|MultiHit|fragGeneModel-156-gene2-frag1	86.2275	-0.844871	0.44149	-1.91368	0.0556608	0.150611	Psme1	ENSMUSG00000022216	2432.61	-1.06773	0.290419	-3.67651	0.000236448	0.00112579
PSME4	PSME4|XM_020996222.1|SingleHit|maker-90842-augustus-gene-65.14	2034.43	-0.541071	0.32029	-1.68932	0.0911587	0.212179	Psme4	ENSMUSG00000040850	5787.83	1.3297	0.290908	4.57086	4.86e-06	3.27e-05
PTCH1	PTCH1|XM_020971704.1|SingleHit|augustus_masked-183-processed-gene-69.0	145.402	0.305934	0.571735	0.535097	0.592582	0.733534	Ptch1	ENSMUSG00000021466	721.129	-1.235	0.349746	-3.53114	0.00041377	0.00186903
PTGER3	PTGER3|XM_020992988.1|MultiHit|fragGeneModel-207-gene149-frag1	58.0032	-0.078111	0.77669	-0.100569	0.919892	0.95391	Ptger3	ENSMUSG00000040016	1521.08	-5.56489	0.402087	-13.84	1.46e-43	2.17e-41
PTGS2	PTGS2|XM_020984420.1|SingleHit|maker-90895-augustus-gene-23.7	46.1217	-0.835719	0.984058	-0.849257	0.395738	0.571436	Ptgs2	ENSMUSG00000032487	54.7229	-3.62033	1.39332	-2.59835	0.00936739	0.0288248
PTP4A1	PTP4A1|XM_021000497.1|SingleHit|maker-90822-augustus-gene-52.6	3124.78	0.0129215	0.333946	0.0386933	0.969135	0.983057	Ptp4a1	ENSMUSG00000026064	44.829	-2.55565	0.864689	-2.95557	0.00312094	0.0111872
PTP4A1	PTP4A1|XM_021000497.1|SingleHit|maker-90822-augustus-gene-52.6	3124.78	0.0129215	0.333946	0.0386933	0.969135	0.983057	Ptp4a1	ENSMUSG00000026064	44.829	-2.55565	0.864689	-2.95557	0.00312094	0.0111872
PTPDC1	PTPDC1|XM_020981260.1|MultiHit|fragGeneModel-174-gene41-frag1	105.587	0.491322	0.477653	1.02862	0.303659	0.48309	Ptpdc1	ENSMUSG00000038042	255.156	-2.57644	0.435445	-5.91681	3.28e-09	3.58e-08
PTPN14	PTPN14|XM_021007777.1|SingleHit|maker-90702-augustus-gene-31.3	1116.79	0.074088	0.457862	0.161813	0.871453	0.925486	Ptpn14	ENSMUSG00000026604	1170.76	-2.0718	0.394983	-5.24528	1.56e-07	1.34e-06
PTPN22	PTPN22|XM_021002101.1|SingleHit|maker-186-augustus-gene-141.14	44.6029	-0.154196	0.54821	-0.281271	0.778502	0.867324	Ptpn22	ENSMUSG00000027843	182.576	1.65921	0.504168	3.29099	0.000998345	0.00410218
PTPN3	PTPN3|XM_021004562.1|SingleHit|maker-612-snap-gene-0.4	178.335	0.248034	0.457779	0.54182	0.587943	0.72952	Ptpn3	ENSMUSG00000038764	1351.85	3.03268	0.435819	6.95858	3.44e-12	5.27e-11
PTPN6	PTPN6|XM_020994262.1|SingleHit|snap_masked-470-processed-gene-25.49	1311.95	-0.679567	0.36044	-1.88538	0.0593781	0.157485	Ptpn6	ENSMUSG00000004266	704.298	1.44013	0.307785	4.67902	2.88e-06	2.01e-05
PTPN7	PTPN7|XM_021003146.1|SingleHit|maker-90895-augustus-gene-91.15	81.1928	0.0335633	0.643745	0.0521376	0.958419	0.976497	Ptpn7	ENSMUSG00000031506	220.731	1.94712	0.488797	3.9835	6.79e-05	0.000365096
PTPRB	PTPRB|XM_020990256.1|MultiHit|fragGeneModel-156-gene94-frag1	265.526	-0.698741	0.522521	-1.33725	0.181141	0.340747	Ptprb	ENSMUSG00000020154	4117.44	-1.19492	0.411189	-2.90602	0.00366059	0.0128465
PTPRF	PTPRF|XM_020975362.1|MultiHit|fragGeneModel-207-gene6-frag1	1133.73	0.596092	0.933166	0.638785	0.522963	0.679688	Ptprf	ENSMUSG00000033295	3591.37	2.14222	0.244014	8.77908	1.65e-18	4.7e-17
PTPRG	PTPRG|XM_020976382.1|MultiHit|fragGeneModel-174-gene23-frag2	12.7764	0.0152904	0.89091	0.0171627	0.986307	0.99276	PTPRG	ENSMUSG00000121513	966.353	-2.22679	0.402858	-5.52747	3.25e-08	3.06e-07
PTPRG	PTPRG|XM_020976382.1|MultiHit|fragGeneModel-174-gene23-frag1	1536.03	-0.254235	0.361319	-0.70363	0.481663	0.646885	PTPRG	ENSMUSG00000121513	966.353	-2.22679	0.402858	-5.52747	3.25e-08	3.06e-07
PTPRJ	PTPRJ|XM_021009664.1|SingleHit|maker-188-snap-gene-127.5	468.105	0.224129	0.544072	0.411947	0.680378	0.798719	Ptprj	ENSMUSG00000025314	2010.17	2.33539	0.266742	8.75527	2.04e-18	5.79e-17
PTPRK	PTPRK|XM_020987012.1|MultiHit|fragGeneModel-90977-gene27-frag1	945.35	0.965707	0.424236	2.27634	0.0228256	0.0790251	Ptprk	ENSMUSG00000019889	829.294	1.67179	0.291258	5.73991	9.47e-09	9.63e-08
PTPRK	PTPRK|XM_020987012.1|MultiHit|fragGeneModel-90977-gene27-frag4	28.4701	-0.019089	0.745547	-0.025604	0.979573	0.989174	Ptprk	ENSMUSG00000019889	829.294	1.67179	0.291258	5.73991	9.47e-09	9.63e-08
PTPRM	PTPRM|XM_020985519.1|MultiHit|fragGeneModel-38-gene35-frag4	23.893	0.275058	0.941664	0.292098	0.770212	0.862123	Ptprm	ENSMUSG00000033278	891.271	-2.81649	0.410101	-6.86779	6.52e-12	9.68e-11
PXDN	PXDN|XM_020965833.1|SingleHit|maker-90418-snap-gene-10.11	1011.49	-0.00409637	0.589389	-0.0069502	0.994455	0.997	Pxdn	ENSMUSG00000020674	5120.44	-2.76466	0.370955	-7.45281	9.14e-14	1.63e-12
PXMP2	PXMP2|XM_021004378.1|MultiHit|fragGeneModel-103-gene51-frag1	118.665	-0.760429	0.401805	-1.89253	0.0584199	0.155828	Pxmp2	ENSMUSG00000029499	536.725	-1.32985	0.33654	-3.95153	7.77e-05	0.000412392
PXMP4	PXMP4|XM_020998680.1|SingleHit|augustus_masked-90994-processed-gene-18.8	861.4	-0.0292846	0.441759	-0.066291	0.947146	0.969134	Pxmp4	ENSMUSG00000000876	6129.43	1.56968	0.256757	6.11349	9.75e-10	1.14e-08
PYCR2	PYCR2|XM_020982146.1|SingleHit|maker-90778-augustus-gene-0.15	1248.75	-0.900996	0.556879	-1.61794	0.105676	0.235511	Pycr2	ENSMUSG00000026520	1687.11	1.87909	0.271649	6.91735	4.6e-12	6.94e-11
PYGB	PYGB|XM_020987329.1|SingleHit|maker-90919-augustus-gene-68.5	2573.94	-0.00660905	0.464402	-0.0142313	0.988645	0.993947	Pygb	ENSMUSG00000033059	4479.21	-1.13049	0.338578	-3.33893	0.000841007	0.00351739
PYGL	PYGL|XM_020991276.1|MultiHit|fragGeneModel-164-gene38-frag1	27.0229	0.602354	1.1637	0.51762	0.604724	0.741583	Pygl	ENSMUSG00000021069	5906.52	-4.25734	0.337808	-12.6029	2.04e-36	2.17e-34
QKI	QKI|XM_020986764.1|SingleHit|maker-90808-snap-gene-27.9	1136.11	0.95036	0.407926	2.32974	0.0198201	0.0712688	Qki	ENSMUSG00000062078	4655.02	-1.54363	0.238678	-6.46742	9.97e-11	1.31e-09
QTRT1	QTRT1|XM_020995020.1|SingleHit|maker-172-augustus-gene-17.14	257.501	-0.554411	0.579607	-0.95653	0.338804	0.517961	Qtrt1	ENSMUSG00000002825	441.164	1.23104	0.358609	3.43282	0.000597338	0.00259067
R3HDM4	R3HDM4|XM_020969319.1|SingleHit|maker-523-augustus-gene-7.35	2259.65	-0.253452	0.412767	-0.614031	0.539195	0.691888	R3hdm4	ENSMUSG00000035781	2843.16	1.00674	0.282952	3.55799	0.000373709	0.00170339
RAB11FIP5	RAB11FIP5|XM_021001088.1|SingleHit|maker-139-augustus-gene-42.21	1817.82	-0.282164	0.551134	-0.511971	0.608671	0.744203	Rab11fip5	ENSMUSG00000051343	6486.74	2.60541	0.238493	10.9245	8.81e-28	5.27e-26
RAB12	RAB12|XM_020985523.1|SingleHit|maker-38-augustus-gene-81.9	565.985	0.687519	0.570458	1.2052	0.228124	0.397897	Rab12	ENSMUSG00000023460	1232.45	-1.5862	0.291904	-5.43398	5.51e-08	5.03e-07
RAB13	RAB13|XM_020991700.1|SingleHit|maker-91023-augustus-gene-23.28	1032.5	0.530678	0.451744	1.17473	0.240102	0.411907	Rab13	ENSMUSG00000027935	406.075	-1.59604	0.41533	-3.84283	0.000121624	0.000615695
RAB25	RAB25|XM_020991551.1|SingleHit|maker-90388-augustus-gene-0.10	2430.87	-0.508028	0.413603	-1.2283	0.219335	0.387866	Rab25	ENSMUSG00000008601	1186.2	4.01503	0.539727	7.43899	1.01e-13	1.8e-12
RAB30	RAB30|XM_020993827.1|SingleHit|maker-90823-augustus-gene-52.6	171.575	-0.0898125	0.544015	-0.165092	0.868871	0.923974	Rab30	ENSMUSG00000030643	10516.2	6.27057	0.317598	19.7437	9.08e-87	8.9e-84
RAB34	RAB34|XM_020963295.1|SingleHit|maker-186-augustus-gene-73.43	296.946	0.740036	0.411643	1.79776	0.0722149	0.180836	Rab34	ENSMUSG00000002059	2026.88	-1.78069	0.270529	-6.58226	4.63e-11	6.29e-10
RAB3A	RAB3A|XM_021009085.1|SingleHit|maker-108-augustus-gene-0.30	51.3428	-0.81946	0.649731	-1.26123	0.207226	0.373661	Rab3a	ENSMUSG00000031840	958.257	2.55784	0.336375	7.60413	2.87e-14	5.43e-13
RAB3IL1	RAB3IL1|XM_020968429.1|SingleHit|maker-90397-augustus-gene-0.19	590.684	0.779611	0.540946	1.4412	0.149528	0.298569	Rab3il1	ENSMUSG00000024663	561.883	-2.22517	0.329198	-6.75937	1.39e-11	1.98e-10
RAB40C	RAB40C|XM_021006784.1|MultiHit|fragGeneModel-138-gene46-frag1	1587.34	-0.231215	0.419674	-0.550939	0.581675	0.724613	Rab40c	ENSMUSG00000025730	706.733	1.12216	0.295227	3.801	0.000144115	0.000716768
RAB4A	RAB4A|XM_021000445.1|SingleHit|maker-90650-augustus-gene-22.4	483.339	-0.726635	0.515181	-1.41045	0.158408	0.310386	Rab4a	ENSMUSG00000019478	2390.26	3.6209	0.282485	12.818	1.3e-37	1.45e-35
RAB5A	RAB5A|XM_020987204.1|SingleHit|maker-185-augustus-gene-42.4	1667.57	-0.273631	0.414147	-0.66071	0.508799	0.668632	Rab5a	ENSMUSG00000017831	2096.5	1.01248	0.281334	3.59887	0.000319606	0.00147671
RAB8A	RAB8A|XM_020969223.1|SingleHit|maker-523-augustus-gene-14.23	981.272	-0.173307	0.260963	-0.664104	0.506624	0.666893	Rab8a	ENSMUSG00000003037	2473.4	1.18422	0.258685	4.57786	4.7e-06	3.17e-05
RABEP1	RABEP1|XM_020964697.1|SingleHit|maker-215-augustus-gene-0.59	1067	-0.494524	0.294729	-1.6779	0.0933674	0.216064	Rabep1	ENSMUSG00000020817	974.928	-1.49358	0.314657	-4.74668	2.07e-06	1.48e-05
RABGEF1	RABGEF1|XM_021007052.1|SingleHit|maker-186-augustus-gene-51.23	504.295	0.657236	0.307197	2.13946	0.0323984	0.101649	Rabgef1	ENSMUSG00000025340	841.142	1.13872	0.315707	3.60688	0.000309905	0.00143698
RACK1	RACK1|XM_020979206.1|MultiHit|fragGeneModel-175-gene22-frag1	496.855	0.0373048	0.533784	0.0698874	0.944283	0.968105	Rack1	ENSMUSG00000020372	29254.8	1.62583	0.263165	6.17799	6.49e-10	7.7e-09
RACK1	RACK1|XM_020979206.1|MultiHit|fragGeneModel-90752-gene7-frag1	239.347	0.139069	0.389217	0.357305	0.720864	0.828412	Rack1	ENSMUSG00000020372	29254.8	1.62583	0.263165	6.17799	6.49e-10	7.7e-09
RACK1	RACK1|XM_020979206.1|MultiHit|fragGeneModel-90537-gene10-frag1	20332.8	-0.262422	0.435356	-0.602777	0.546657	0.697838	Rack1	ENSMUSG00000020372	29254.8	1.62583	0.263165	6.17799	6.49e-10	7.7e-09
RADIL	RADIL|XM_021008421.1|SingleHit|maker-175-snap-gene-34.16	21.8163	0.96631	0.925384	1.04423	0.296381	0.475727	Radil	ENSMUSG00000029576	210.822	-1.2785	0.43691	-2.92623	0.00343098	0.0121411
RALBP1	RALBP1|XM_020985543.1|SingleHit|maker-38-augustus-gene-78.6	2876.91	-0.173106	0.335188	-0.516445	0.605544	0.741956	Ralbp1	ENSMUSG00000024096	4832.54	1.75402	0.244711	7.16773	7.62e-13	1.25e-11
RALGAPA2	RALGAPA2|XM_020989297.1|MultiHit|fragGeneModel-90919-gene31-frag1	91.613	-0.452	0.485086	-0.931793	0.351444	0.529856	Ralgapa2	ENSMUSG00000037110	2884.91	-3.09974	0.305748	-10.1382	3.74e-24	1.7e-22
RALGAPA2	RALGAPA2|XM_020989297.1|MultiHit|fragGeneModel-90919-gene31-frag2	35.819	0.0267855	0.781176	0.0342887	0.972647	0.985226	Ralgapa2	ENSMUSG00000037110	2884.91	-3.09974	0.305748	-10.1382	3.74e-24	1.7e-22
RALGDS	RALGDS|XM_020981999.1|SingleHit|maker-90779-snap-gene-17.41	1354.87	0.962692	0.4432	2.17214	0.0298452	0.0959447	Ralgds	ENSMUSG00000026821	2726.34	1.4639	0.254692	5.74773	9.04e-09	9.23e-08
RALGPS2	RALGPS2|XM_020984305.1|MultiHit|fragGeneModel-90692-gene12-frag2	43.9861	0.329791	0.881522	0.374116	0.708318	0.81891	Ralgps2	ENSMUSG00000026594	270.344	1.67921	0.616381	2.72431	0.00644364	0.0209191
RALGPS2	RALGPS2|XM_020984305.1|MultiHit|fragGeneModel-90692-gene12-frag1	724.727	0.177901	0.509735	0.349007	0.727084	0.832275	Ralgps2	ENSMUSG00000026594	270.344	1.67921	0.616381	2.72431	0.00644364	0.0209191
RAMP2	RAMP2|XM_020972784.1|SingleHit|maker-90750-augustus-gene-39.50	592.403	-0.61662	0.545564	-1.13024	0.258374	0.432741	Ramp2	ENSMUSG00000001240	1184.78	-2.10388	0.282203	-7.45521	8.97e-14	1.61e-12
RAMP3	RAMP3|XM_020971573.1|SingleHit|maker-227-augustus-gene-13.11	200.109	0.347977	0.653386	0.532575	0.594328	0.734625	Ramp3	ENSMUSG00000041046	59.2903	3.5804	0.760664	4.70694	2.51e-06	1.78e-05
RANBP17	RANBP17|XM_020992315.1|MultiHit|fragGeneModel-551-gene20-frag1	104.938	0.472728	0.57389	0.823726	0.410095	0.58486	Ranbp17	ENSMUSG00000040594	199.172	2.02606	0.473204	4.28159	1.86e-05	0.000112332
RANBP17	RANBP17|XM_020992315.1|MultiHit|fragGeneModel-551-gene20-frag2	42.4558	0.400442	0.68359	0.585793	0.558014	0.706327	Ranbp17	ENSMUSG00000040594	199.172	2.02606	0.473204	4.28159	1.86e-05	0.000112332
RANBP3L	RANBP3L|XM_020995926.1|SingleHit|maker-229-augustus-gene-20.24	16.8067	0.837961	1.10242	0.760111	0.447188	0.617527	Ranbp3l	ENSMUSG00000048424	17.2728	-6.43908	1.96289	-3.28041	0.00103657	0.00423581
RAP1B	RAP1B|XM_020990222.1|MultiHit|fragGeneModel-154-gene97-frag1	2745.68	-0.591068	0.29542	-2.00077	0.045417	0.130343	Rap1b	ENSMUSG00000052681	8258.43	1.35414	0.251153	5.39169	6.98e-08	6.3e-07
RAPGEF5	RAPGEF5|XM_020993209.1|SingleHit|maker-185-augustus-gene-107.12	765.494	0.546242	0.378354	1.44373	0.148814	0.297611	Rapgef5	ENSMUSG00000041992	2162.16	2.76863	0.420632	6.58206	4.64e-11	6.29e-10
RAPH1	RAPH1|XM_020972854.1|SingleHit|maker-90903-augustus-gene-60.3	220.588	-0.212705	0.610685	-0.348306	0.72761	0.832611	Raph1	ENSMUSG00000026014	1489.38	1.41585	0.266762	5.30756	1.11e-07	9.72e-07
RARS	RARS|XM_020992337.1|SingleHit|maker-551-augustus-gene-43.8	926.379	0.140842	0.355669	0.395992	0.692111	0.807541	Rars	ENSMUSG00000018848	2430.34	1.96597	0.312757	6.28593	3.26e-10	3.99e-09
RASAL3	RASAL3|XM_020969360.1|SingleHit|maker-180-augustus-gene-22.42	80.73	-0.448789	0.648172	-0.692391	0.488692	0.652662	Rasal3	ENSMUSG00000052142	208.594	1.60145	0.577994	2.7707	0.00559363	0.0185344
RASIP1	RASIP1|XM_021003434.1|SingleHit|maker-577-snap-gene-4.131	962.172	-0.652909	0.488565	-1.33638	0.181425	0.341084	Rasip1	ENSMUSG00000044562	424.952	-1.70523	0.445043	-3.8316	0.000127312	0.000641009
RASSF5	RASSF5|XM_021002943.1|SingleHit|maker-90895-augustus-gene-110.11	398.438	0.396028	0.503563	0.78645	0.431604	0.604631	Rassf5	ENSMUSG00000026430	326.947	1.13958	0.36358	3.13432	0.00172251	0.00664508
RBL2	RBL2|XM_020985182.1|SingleHit|maker-171-snap-gene-16.9	377.593	0.276259	0.563764	0.490025	0.624116	0.755897	Rbl2	ENSMUSG00000031666	1963.09	1.21936	0.2851	4.27696	1.89e-05	0.000114383
RBMS1	RBMS1|XM_021004858.1|SingleHit|maker-91133-augustus-gene-287.8	1212.5	0.756526	0.402257	1.88071	0.060012	0.158648	Rbms1	ENSMUSG00000026970	1698.71	-1.29732	0.336688	-3.85317	0.000116597	0.000593931
RBMS3	RBMS3|XM_020993346.1|MultiHit|fragGeneModel-185-gene37-frag1	15.0272	0.910222	1.11096	0.819315	0.412607	0.58645	Rbms3	ENSMUSG00000039607	465.682	-1.79811	0.362927	-4.95446	7.25e-07	5.59e-06
RBPMS	RBPMS|XM_021008229.1|SingleHit|maker-689-augustus-gene-30.26	681.613	0.6834	0.583751	1.17071	0.241717	0.413827	Rbpms	ENSMUSG00000031586	1417.15	-1.07353	0.269085	-3.98955	6.62e-05	0.000356695
RBPMS2	RBPMS2|XM_020976826.1|SingleHit|maker-37-augustus-gene-132.7	1114.48	-0.713236	0.356528	-2.0005	0.0454458	0.130404	Rbpms2	ENSMUSG00000032387	703.159	-3.39978	0.356894	-9.526	1.63e-21	6.03e-20
RCC2	RCC2|XM_020972587.1|SingleHit|maker-91041-augustus-gene-56.6	1638.4	-0.233826	0.413181	-0.565915	0.571451	0.716701	Rcc2	ENSMUSG00000040945	3527.6	1.28244	0.241121	5.31865	1.05e-07	9.2e-07
RCN1	RCN1|XM_020963937.1|SingleHit|maker-188-augustus-gene-73.15	1737.28	0.570561	0.313229	1.82155	0.0685238	0.174613	Rcn1	ENSMUSG00000005973	997.921	-2.63879	0.304765	-8.65846	4.78e-18	1.32e-16
RCN2	RCN2|XM_020976013.1|SingleHit|maker-90825-augustus-gene-61.11	773.786	0.334153	0.429004	0.778905	0.436036	0.608515	Rcn2	ENSMUSG00000032320	3324.56	2.19912	0.274597	8.00854	1.16e-15	2.53e-14
REM1	REM1|XM_020990681.1|SingleHit|maker-90879-augustus-gene-45.15	103.95	-0.178545	0.641951	-0.278129	0.780914	0.868516	Rem1	ENSMUSG00000000359	102.042	-1.65854	0.562159	-2.9503	0.0031747	0.0113425
RENBP	RENBP|XM_020977301.1|SingleHit|maker-90386-snap-gene-0.35	315.954	-0.181104	0.419975	-0.431225	0.666305	0.788483	Renbp	ENSMUSG00000031387	725.082	1.93623	0.364347	5.31425	1.07e-07	9.41e-07
RER1	RER1|XM_020975817.1|SingleHit|maker-91041-augustus-gene-122.19	21.9179	-0.852759	0.718041	-1.18762	0.234983	0.406093	Rer1	ENSMUSG00000029048	4736.16	1.1623	0.266953	4.35395	1.34e-05	8.32e-05
RETREG2	RETREG2|XM_021002841.1|SingleHit|maker-688-augustus-gene-1.37	1433.88	0.0894862	0.386503	0.231528	0.816905	0.891399	Retreg2	ENSMUSG00000049339	4106.26	1.18226	0.30386	3.8908	9.99e-05	0.000517972
REXO4	REXO4|XM_020981977.1|SingleHit|maker-90779-augustus-gene-15.24	574.506	-0.0907576	0.384666	-0.235938	0.81348	0.88928	Rexo4	ENSMUSG00000052406	1324.32	1.34607	0.269692	4.99114	6e-07	4.69e-06
REXO5	REXO5|XM_020965335.1|SingleHit|maker-229-snap-gene-10.33	415.339	0.162705	0.312459	0.520724	0.602559	0.740184	Rexo5	ENSMUSG00000030924	249.627	-1.9762	0.440122	-4.49012	7.12e-06	4.65e-05
RFC5	RFC5|XM_021007933.1|MultiHit|fragGeneModel-99-gene23-frag1	167.936	0.0953733	0.437005	0.218243	0.82724	0.898739	Rfc5	ENSMUSG00000029363	439.238	1.3931	0.533026	2.61357	0.00896024	0.0277817
RFFL	RFFL|XM_021006140.1|SingleHit|maker-186-augustus-gene-95.18	356.669	0.240069	0.404226	0.593896	0.552581	0.702333	Rffl	ENSMUSG00000020696	1045.98	1.82194	0.283868	6.41829	1.38e-10	1.77e-09
RFK	RFK|XM_021008524.1|MultiHit|fragGeneModel-175-gene63-frag1	1678.05	-0.719202	0.614177	-1.171	0.241598	0.413733	Rfk	ENSMUSG00000024712	6518.08	2.72276	0.25619	10.6279	2.21e-26	1.19e-24
RFLNB	RFLNB|XM_021007020.1|SingleHit|maker-186-augustus-gene-64.20	3251.93	-0.46883	0.642937	-0.729201	0.465879	0.633838	Rflnb	ENSMUSG00000020846	2593.94	-1.21319	0.429496	-2.82469	0.0047327	0.0160594
RGS3	RGS3|XM_020965484.1|MultiHit|fragGeneModel-90779-gene1-frag1	17.3341	0.904547	1.2137	0.74528	0.456102	0.625526	Rgs3	ENSMUSG00000059810	1280.04	-2.1553	0.320481	-6.72519	1.75e-11	2.48e-10
RGS3	RGS3|XM_020965484.1|MultiHit|fragGeneModel-90503-gene2-frag2	148.66	0.468083	0.668961	0.699717	0.484104	0.648647	Rgs3	ENSMUSG00000059810	1280.04	-2.1553	0.320481	-6.72519	1.75e-11	2.48e-10
RGS3	RGS3|XM_020965484.1|MultiHit|fragGeneModel-90503-gene2-frag1	368.415	-0.756455	0.518702	-1.45836	0.144741	0.292281	Rgs3	ENSMUSG00000059810	1280.04	-2.1553	0.320481	-6.72519	1.75e-11	2.48e-10
RGS7BP	RGS7BP|XM_021007295.1|MultiHit|fragGeneModel-229-gene41-frag3	20.0543	0.430296	1.63771	0.262743	0.792749	0.875127	Rgs7bp	ENSMUSG00000021719	195.264	-3.33529	0.574298	-5.8076	6.34e-09	6.62e-08
RHBDD2	RHBDD2|XM_021005646.1|SingleHit|maker-186-snap-gene-24.39	1214.66	-0.396393	0.302849	-1.30888	0.190575	0.352074	Rhbdd2	ENSMUSG00000039917	662.679	-1.57477	0.328863	-4.78853	1.68e-06	1.22e-05
RHOB	RHOB|XM_020967454.1|SingleHit|augustus_masked-559-processed-gene-5.1	1293.05	0.214426	0.286337	0.748859	0.453942	0.623655	Rhob	ENSMUSG00000054364	8718.34	-1.91859	0.273278	-7.02065	2.21e-12	3.44e-11
RHOV	RHOV|XM_021009336.1|SingleHit|maker-77-augustus-gene-12.22	551.247	0.139605	0.406588	0.343358	0.731329	0.835756	Rhov	ENSMUSG00000034226	346.376	4.03491	0.452839	8.91025	5.09e-19	1.53e-17
RHPN2	RHPN2|XM_020985035.1|SingleHit|maker-171-snap-gene-62.17	649.71	0.473279	0.40736	1.16182	0.245308	0.418074	Rhpn2	ENSMUSG00000030494	4203.62	5.53174	0.496426	11.1431	7.74e-29	5.05e-27
RIC3	RIC3|XM_021005519.1|SingleHit|maker-188-augustus-gene-10.14	738.458	0.638671	0.574858	1.11101	0.266565	0.442631	Ric3	ENSMUSG00000048330	119.603	-2.2479	0.572931	-3.9235	8.73e-05	0.000458597
RIN3	RIN3|XM_021000293.1|SingleHit|maker-177-snap-gene-19.12	386.905	0.9791	0.522479	1.87395	0.0609372	0.160613	Rin3	ENSMUSG00000044456	540.059	-1.01742	0.387874	-2.62308	0.00871392	0.0271318
RIOX1	RIOX1|XM_020986346.1|SingleHit|maker-189-snap-gene-98.5	66.2159	-0.721365	0.581038	-1.24151	0.214417	0.382281	Riox1	ENSMUSG00000046791	363.943	1.69379	0.407995	4.1515	3.3e-05	0.000189879
RIPK1	RIPK1|XM_020976654.1|SingleHit|maker-582-augustus-gene-38.10	423.442	0.324502	0.393363	0.824943	0.409404	0.584226	Ripk1	ENSMUSG00000021408	1879.7	1.29235	0.26014	4.96789	6.77e-07	5.24e-06
RIPK2	RIPK2|XM_020970085.1|SingleHit|maker-179-snap-gene-40.14	276.559	0.292142	0.41982	0.695875	0.486507	0.650886	Ripk2	ENSMUSG00000041135	239.939	-1.91117	0.496647	-3.84815	0.000119015	0.000603892
RIPK4	RIPK4|XM_020976260.1|SingleHit|maker-90897-augustus-gene-14.9	573.801	0.492893	0.468176	1.0528	0.292435	0.471626	Ripk4	ENSMUSG00000005251	775.098	3.13261	0.570802	5.48808	4.06e-08	3.78e-07
RIT1	RIT1|XM_020991566.1|SingleHit|maker-91023-snap-gene-29.42	127.436	0.33023	0.659464	0.500756	0.616543	0.750417	Rit1	ENSMUSG00000028057	1659.63	1.42542	0.303643	4.6944	2.67e-06	1.88e-05
RLIM	RLIM|XM_020964538.1|SingleHit|maker-90535-augustus-gene-13.12	696.297	0.863876	0.359975	2.39982	0.0164032	0.0619832	Rlim	ENSMUSG00000056537	2608.66	1.01952	0.282172	3.61313	0.000302522	0.00140641
RMDN3	RMDN3|XM_021009255.1|SingleHit|maker-77-augustus-gene-11.20	274.359	0.000851364	0.394875	0.00215604	0.99828	0.999241	Rmdn3	ENSMUSG00000070730	1483.84	-1.71057	0.316288	-5.40828	6.36e-08	5.76e-07
RMND1	RMND1|XM_020986605.1|SingleHit|maker-90784-augustus-gene-24.14	280.981	-0.00142611	0.435079	-0.00327783	0.997385	0.998776	Rmnd1	ENSMUSG00000019763	509.118	-1.26709	0.37846	-3.34801	0.000813927	0.0034202
RMND5B	RMND5B|XM_020998748.1|SingleHit|maker-90994-augustus-gene-7.33	623.902	-0.60603	0.354716	-1.70849	0.0875453	0.206417	Rmnd5b	ENSMUSG00000001054	821.66	1.01381	0.310282	3.26738	0.00108549	0.00440722
RNASEH2A	RNASEH2A|XM_020995235.1|SingleHit|augustus_masked-172-processed-gene-12.12	403.351	-0.695146	0.557679	-1.2465	0.212581	0.379663	Rnaseh2a	ENSMUSG00000052926	738.35	1.09361	0.342198	3.19584	0.00139426	0.00550566
RND2	RND2|XM_020972705.1|SingleHit|maker-90750-augustus-gene-38.27	49.9377	0.996401	0.923688	1.07872	0.280712	0.458914	Rnd2	ENSMUSG00000001313	468.025	2.16798	0.324837	6.67405	2.49e-11	3.47e-10
RNF115	RNF115|XM_021003673.1|SingleHit|maker-186-augustus-gene-112.16	812.844	-0.349143	0.300105	-1.1634	0.244665	0.417244	Rnf115	ENSMUSG00000028098	1981.08	1.67178	0.290384	5.75713	8.56e-09	8.78e-08
RNF130	RNF130|XM_020998600.1|SingleHit|maker-90994-augustus-gene-13.10	968.943	0.343829	0.261968	1.31248	0.189358	0.350766	Rnf130	ENSMUSG00000020376	5263.32	1.88566	0.241242	7.81647	5.43e-15	1.12e-13
RNF138	RNF138|XM_020992541.1|MultiHit|fragGeneModel-130218-gene1-frag1	866.548	0.449137	0.468555	0.958559	0.337781	0.51721	Rnf138	ENSMUSG00000024317	1154.35	1.66233	0.266293	6.24249	4.31e-10	5.21e-09
RNF141	RNF141|XM_021001933.1|SingleHit|maker-188-augustus-gene-20.8	2909.68	-0.52272	0.290182	-1.80135	0.071647	0.180043	Rnf141	ENSMUSG00000030788	1558.57	-1.06737	0.275438	-3.87517	0.000106551	0.000548174
RNF145	RNF145|XM_020992362.1|SingleHit|maker-551-augustus-gene-80.2	1148.08	0.564536	0.323084	1.74733	0.0805796	0.195037	Rnf145	ENSMUSG00000019189	6011.12	2.51479	0.290448	8.65832	4.79e-18	1.32e-16
RNF149	RNF149|XM_020987843.1|SingleHit|maker-419-augustus-gene-11.7	1666.86	-0.0282877	0.405817	-0.0697054	0.944428	0.968139	Rnf149	ENSMUSG00000048234	1852.01	2.10054	0.369393	5.68647	1.3e-08	1.29e-07
RNF150	RNF150|XM_020989851.1|MultiHit|fragGeneModel-76-gene27-frag2	9.9183	-0.207615	1.52517	-0.136126	0.891722	0.937153	Rnf150	ENSMUSG00000047747	355.988	-2.48597	0.449805	-5.52679	3.26e-08	3.07e-07
RNF150	RNF150|XM_020989851.1|MultiHit|fragGeneModel-76-gene27-frag3	6.21811	-0.053749	1.20084	-0.0447594	0.964299	0.980343	Rnf150	ENSMUSG00000047747	355.988	-2.48597	0.449805	-5.52679	3.26e-08	3.07e-07
RNF150	RNF150|XM_020989851.1|MultiHit|fragGeneModel-76-gene27-frag1	12.514	0.344849	1.33694	0.257938	0.796455	0.877893	Rnf150	ENSMUSG00000047747	355.988	-2.48597	0.449805	-5.52679	3.26e-08	3.07e-07
RNF185	RNF185|XM_020996406.1|SingleHit|augustus_masked-99-processed-gene-2.4	1024.11	-0.899642	0.413143	-2.17755	0.0294392	0.0951186	Rnf185	ENSMUSG00000020448	1999.44	1.5696	0.269251	5.82952	5.56e-09	5.86e-08
RNF19B	RNF19B|XM_020983468.1|SingleHit|maker-90760-augustus-gene-34.10	1070.39	-0.560671	0.390178	-1.43696	0.150728	0.300219	Rnf19b	ENSMUSG00000028793	1950.98	1.21989	0.287338	4.24549	2.18e-05	0.000130247
RNF217	RNF217|XM_020986975.1|MultiHit|fragGeneModel-90977-gene24-frag2	202.752	0.898803	0.37611	2.38974	0.0168605	0.0633638	Rnf217	ENSMUSG00000063760	350.291	-2.64027	0.471706	-5.59728	2.18e-08	2.1e-07
RNF217	RNF217|XM_020986975.1|MultiHit|fragGeneModel-90977-gene24-frag1	18.1709	-0.264626	1.12295	-0.235653	0.813702	0.889397	Rnf217	ENSMUSG00000063760	350.291	-2.64027	0.471706	-5.59728	2.18e-08	2.1e-07
RNF43	RNF43|XM_020991885.1|SingleHit|maker-90750-snap-gene-1.35	441.124	0.794306	0.669478	1.18646	0.235443	0.406626	Rnf43	ENSMUSG00000034177	741.941	4.33755	0.565987	7.66369	1.81e-14	3.51e-13
RNFT2	RNFT2|XM_021007934.1|SingleHit|augustus_masked-99-processed-gene-52.1	8.00298	-0.364966	1.26676	-0.288111	0.773262	0.863853	Rnft2	ENSMUSG00000032850	77.5294	-2.72921	0.701156	-3.89245	9.92e-05	0.000514597
RNPEP	RNPEP|XM_021003109.1|MultiHit|fragGeneModel-90895-gene31-frag1	2255.76	-0.584641	0.369496	-1.58227	0.113589	0.24769	Rnpep	ENSMUSG00000041926	977.085	-1.97145	0.33029	-5.96885	2.39e-09	2.66e-08
ROBO4	ROBO4|XM_021000584.1|SingleHit|maker-91133-snap-gene-124.57	210.863	-0.433026	0.474174	-0.913221	0.361126	0.538518	Robo4	ENSMUSG00000032125	1670.68	-2.40451	0.373997	-6.42922	1.28e-10	1.66e-09
ROCK2	ROCK2|XM_020985394.1|SingleHit|maker-90775-snap-gene-13.9	1119.1	0.621743	0.446969	1.39102	0.164219	0.318313	Rock2	ENSMUSG00000020580	2661.05	-1.41944	0.272681	-5.20549	1.93e-07	1.64e-06
ROGDI	ROGDI|XM_020978611.1|MultiHit|fragGeneModel-120-gene31-frag1	93.1244	0.643772	0.469073	1.37243	0.169928	0.326353	Rogdi	ENSMUSG00000022540	2109.81	2.52721	0.305298	8.27785	1.25e-16	2.97e-15
ROM1	ROM1|XM_020968426.1|SingleHit|maker-90721-augustus-gene-1.52	132.601	-0.825345	0.605403	-1.3633	0.172789	0.329897	Rom1	ENSMUSG00000071648	144.26	-1.79014	0.607815	-2.9452	0.00322749	0.0115143
ROR2	ROR2|XM_020976691.1|MultiHit|fragGeneModel-118-gene30-frag1	326.048	-0.0248866	0.466844	-0.0533082	0.957486	0.975951	Ror2	ENSMUSG00000021464	125.036	-2.95016	0.654879	-4.50489	6.64e-06	4.37e-05
RPAIN	RPAIN|XM_020964704.1|SingleHit|maker-215-augustus-gene-0.58	139.519	-0.205423	0.358078	-0.573683	0.566182	0.712837	Rpain	ENSMUSG00000018449	509.177	1.20905	0.40353	2.99618	0.00273389	0.0100048
RPGR	RPGR|XM_020979626.1|SingleHit|maker-90700-snap-gene-2.11	214.135	0.555441	0.412121	1.34776	0.177735	0.336536	Rpgr	ENSMUSG00000031174	74.0274	-1.63638	0.631553	-2.59105	0.00956842	0.0293526
RPL10	RPL10|XM_020975674.1|MultiHit|fragGeneModel-90601-gene6-frag1	41080.3	-0.982154	0.394617	-2.48888	0.0128146	0.0513987	Rpl10	ENSMUSG00000008682	29861.9	1.50128	0.301764	4.97503	6.52e-07	5.07e-06
RPL10	RPL10|XM_020975674.1|MultiHit|fragGeneModel-226-gene7-frag1	89.173	-0.754918	0.471448	-1.60128	0.109316	0.240964	Rpl10	ENSMUSG00000008682	29861.9	1.50128	0.301764	4.97503	6.52e-07	5.07e-06
RPL10	RPL10|XM_020975674.1|MultiHit|fragGeneModel-139-gene5-frag1	584.39	-0.819589	0.568695	-1.44117	0.149536	0.298569	Rpl10	ENSMUSG00000008682	29861.9	1.50128	0.301764	4.97503	6.52e-07	5.07e-06
RPL11	RPL11|XM_020983070.1|MultiHit|fragGeneModel-91041-gene52-frag1	12573.4	-0.840795	0.373664	-2.25014	0.0244401	0.0828284	Rpl11	ENSMUSG00000059291	19421.5	1.35083	0.307644	4.3909	1.13e-05	7.11e-05
RPL13	RPL13|XM_020989132.1|MultiHit|fragGeneModel-176-gene12-frag1	17122.2	-0.595964	0.335622	-1.7757	0.0757822	0.186757	Rpl13	ENSMUSG00000000740	23674.9	1.1567	0.278573	4.15224	3.29e-05	0.000189378
RPL14	RPL14|XM_020993354.1|MultiHit|fragGeneModel-185-gene38-frag1	15314.1	-0.604063	0.355973	-1.69694	0.0897086	0.210251	Rpl14	ENSMUSG00000025794	12987.6	1.43861	0.286603	5.01951	5.18e-07	4.08e-06
RPL18	RPL18|XM_021004119.1|MultiHit|fragGeneModel-90407-gene4-frag1	14.4047	-0.864103	1.01659	-0.849999	0.395326	0.571273	Rpl18	ENSMUSG00000059070	16116.7	1.20219	0.28487	4.22014	2.44e-05	0.000144423
RPL18A	RPL18A|XM_021008807.1|MultiHit|fragGeneModel-179-gene15-frag1	72.9472	-0.00141483	1.2929	-0.0010943	0.999127	0.999378	Rpl18a	ENSMUSG00000045128	18418.1	1.05598	0.314956	3.35278	0.00080003	0.00336759
RPL18A	RPL18A|XM_021008807.1|MultiHit|fragGeneModel-103-gene63-frag1	13815.4	-0.801352	0.351508	-2.27976	0.0226221	0.0785415	Rpl18a	ENSMUSG00000045128	18418.1	1.05598	0.314956	3.35278	0.00080003	0.00336759
RPL18A	RPL18A|XM_021008807.1|MultiHit|fragGeneModel-90775-gene15-frag1	65.3581	-0.175578	0.574023	-0.305873	0.759701	0.855247	Rpl18a	ENSMUSG00000045128	18418.1	1.05598	0.314956	3.35278	0.00080003	0.00336759
RPL18A	RPL18A|XM_021008807.1|MultiHit|fragGeneModel-98-gene53-frag1	82.8499	-0.0256872	0.586589	-0.0437907	0.965071	0.980732	Rpl18a	ENSMUSG00000045128	18418.1	1.05598	0.314956	3.35278	0.00080003	0.00336759
RPL19	RPL19|XM_020997702.1|MultiHit|fragGeneModel-131-gene25-frag1	136.458	-0.313591	0.735178	-0.426551	0.669706	0.790499	Rpl19	ENSMUSG00000017404	12194.6	1.75819	0.257184	6.83631	8.13e-12	1.2e-10
RPL19	RPL19|XM_020997702.1|MultiHit|fragGeneModel-90692-gene15-frag1	5.86094	0.0604686	1.20744	0.0500802	0.960058	0.977589	Rpl19	ENSMUSG00000017404	12194.6	1.75819	0.257184	6.83631	8.13e-12	1.2e-10
RPL19	RPL19|XM_020997702.1|MultiHit|fragGeneModel-90165-gene6-frag1	4.51338	0.561923	1.48495	0.378412	0.705125	0.816332	Rpl19	ENSMUSG00000017404	12194.6	1.75819	0.257184	6.83631	8.13e-12	1.2e-10
RPL23	RPL23|XM_020997722.1|SingleHit|maker-90887-augustus-gene-9.34	14959.1	-0.831125	0.395538	-2.10125	0.035619	0.109033	Rpl23	ENSMUSG00000071415	10538.8	1.0743	0.394082	2.72609	0.00640894	0.0208237
RPL27	RPL27|XM_020972678.1|MultiHit|fragGeneModel-90977-gene15-frag1	400.387	-0.573123	0.726719	-0.788644	0.43032	0.603372	Rpl27	ENSMUSG00000063316	10660.5	1.26783	0.274288	4.62226	3.8e-06	2.61e-05
RPL27A	RPL27A|XM_021001987.1|MultiHit|fragGeneModel-188-gene22-frag1	13136.8	-0.578818	0.401057	-1.44323	0.148955	0.297825	Rpl27a	ENSMUSG00000046364	17018.6	1.4917	0.281429	5.30046	1.16e-07	1.01e-06
RPL27A	RPL27A|XM_021001987.1|MultiHit|fragGeneModel-91041-gene70-frag1	23.2382	-0.530154	0.812878	-0.652194	0.514276	0.673308	Rpl27a	ENSMUSG00000046364	17018.6	1.4917	0.281429	5.30046	1.16e-07	1.01e-06
RPL28	RPL28|XM_021004037.1|SingleHit|maker-355-augustus-gene-2.75	15954.7	-0.900338	0.409034	-2.20113	0.0277267	0.0912716	Rpl28	ENSMUSG00000030432	10444.4	1.04611	0.24261	4.31191	1.62e-05	9.92e-05
RPL3	RPL3|XM_020982640.1|MultiHit|fragGeneModel-558-gene2-frag1	25133.1	-0.238086	0.347754	-0.684641	0.493571	0.657191	Rpl3	ENSMUSG00000060036	22827.5	1.12548	0.253164	4.44564	8.76e-06	5.63e-05
RPL3	RPL3|XM_020982640.1|MultiHit|fragGeneModel-181-gene8-frag1	35.3605	0.362709	0.638721	0.567867	0.570125	0.715709	Rpl3	ENSMUSG00000060036	22827.5	1.12548	0.253164	4.44564	8.76e-06	5.63e-05
RPL32	RPL32|XM_020981096.1|MultiHit|fragGeneModel-355-gene2-frag1	28.7328	-0.529727	0.855419	-0.61926	0.535745	0.689234	Rpl32	ENSMUSG00000057841	15242.6	1.71209	0.262534	6.52142	6.96e-11	9.28e-10
RPL32	RPL32|XM_020981096.1|MultiHit|fragGeneModel-688-gene14-frag1	20.9505	-0.838385	0.9056	-0.925779	0.354561	0.532697	Rpl32	ENSMUSG00000057841	15242.6	1.71209	0.262534	6.52142	6.96e-11	9.28e-10
RPL32	RPL32|XM_020981096.1|MultiHit|fragGeneModel-90994-gene3-frag1	916.93	-0.58553	0.971649	-0.602615	0.546765	0.697838	Rpl32	ENSMUSG00000057841	15242.6	1.71209	0.262534	6.52142	6.96e-11	9.28e-10
RPL35	RPL35|XM_020967526.1|MultiHit|fragGeneModel-171-gene4-frag1	10622.6	-0.801829	0.444479	-1.80397	0.0712353	0.179479	Rpl35	ENSMUSG00000062997	4063.76	1.26756	0.3508	3.61334	0.000302278	0.00140561
RPL36	RPL36|XM_020971261.1|MultiHit|fragGeneModel-183-gene13-frag1	5860.96	-0.114152	0.439531	-0.259713	0.795086	0.876864	Rpl36	ENSMUSG00000057863	7233.21	1.35187	0.300403	4.50019	6.79e-06	4.45e-05
RPL37	RPL37|XM_020996283.1|MultiHit|fragGeneModel-229-gene21-frag1	8354.12	-0.495861	0.394794	-1.256	0.209117	0.375695	Rpl37	ENSMUSG00000041841	5436.43	1.22183	0.405263	3.01491	0.00257054	0.00946899
RPL37A	RPL37A|XM_021002872.1|MultiHit|fragGeneModel-176-gene30-frag1	7.69691	-0.279406	1.00637	-0.277636	0.781292	0.868713	Rpl37a	ENSMUSG00000046330	8809.92	1.10241	0.387922	2.84183	0.00448554	0.01534
RPL38	RPL38|XM_021002613.1|MultiHit|fragGeneModel-171-gene37-frag1	48.6922	-0.308905	1.10917	-0.278502	0.780627	0.868379	Rpl38	ENSMUSG00000057322	2319.22	1.30054	0.412043	3.15631	0.00159781	0.0061992
RPL38	RPL38|XM_021002613.1|MultiHit|fragGeneModel-90504-gene6-frag1	2322.98	-0.643782	0.495519	-1.29921	0.193873	0.356599	Rpl38	ENSMUSG00000057322	2319.22	1.30054	0.412043	3.15631	0.00159781	0.0061992
RPL39	RPL39|XM_020975136.1|MultiHit|fragGeneModel-532-gene3-frag1	42402	0.108018	0.304817	0.35437	0.723061	0.829941	Rpl39	ENSMUSG00000079641	7012.28	1.02459	0.395127	2.59308	0.00951212	0.0292105
RPL4	RPL4|XM_020982903.1|MultiHit|fragGeneModel-189-gene17-frag1	8.46496	0.414863	1.24323	0.333699	0.738607	0.840765	Rpl4	ENSMUSG00000032399	30033.8	1.16975	0.265758	4.40157	1.07e-05	6.81e-05
RPL4	RPL4|XM_020982903.1|MultiHit|fragGeneModel-90451-gene5-frag1	62.28	0.39079	1.11356	0.350938	0.725635	0.831565	Rpl4	ENSMUSG00000032399	30033.8	1.16975	0.265758	4.40157	1.07e-05	6.81e-05
RPL4	RPL4|XM_020982903.1|MultiHit|fragGeneModel-140-gene10-frag1	117.564	0.125497	0.789165	0.159025	0.873649	0.926407	Rpl4	ENSMUSG00000032399	30033.8	1.16975	0.265758	4.40157	1.07e-05	6.81e-05
RPL4	RPL4|XM_020982903.1|MultiHit|fragGeneModel-37-gene72-frag2	47.5722	-0.303541	0.607759	-0.499443	0.617467	0.751112	Rpl4	ENSMUSG00000032399	30033.8	1.16975	0.265758	4.40157	1.07e-05	6.81e-05
RPL4	RPL4|XM_020982903.1|MultiHit|fragGeneModel-90579-gene4-frag1	61.9374	0.943317	0.498557	1.89209	0.0584785	0.155923	Rpl4	ENSMUSG00000032399	30033.8	1.16975	0.265758	4.40157	1.07e-05	6.81e-05
RPL4	RPL4|XM_020982903.1|MultiHit|fragGeneModel-37-gene72-frag1	20251	-0.294937	0.298392	-0.988423	0.322946	0.502454	Rpl4	ENSMUSG00000032399	30033.8	1.16975	0.265758	4.40157	1.07e-05	6.81e-05
RPL5	RPL5|XM_020975392.1|MultiHit|fragGeneModel-208-gene10-frag1	90.434	0.176196	0.635832	0.27711	0.781695	0.868881	Rpl5	ENSMUSG00000058558	23800	1.55359	0.344095	4.51502	6.33e-06	4.18e-05
RPL5	RPL5|XM_020975392.1|MultiHit|fragGeneModel-91133-gene18-frag1	86.1217	-0.269466	0.611086	-0.440962	0.659241	0.783048	Rpl5	ENSMUSG00000058558	23800	1.55359	0.344095	4.51502	6.33e-06	4.18e-05
RPL5	RPL5|XM_020975392.1|MultiHit|fragGeneModel-90752-gene5-frag1	40.8453	0.307417	0.835768	0.367826	0.713003	0.82234	Rpl5	ENSMUSG00000058558	23800	1.55359	0.344095	4.51502	6.33e-06	4.18e-05
RPL5	RPL5|XM_020975392.1|MultiHit|fragGeneModel-207-gene13-frag1	130.407	0.0928669	0.887198	0.104674	0.916634	0.951707	Rpl5	ENSMUSG00000058558	23800	1.55359	0.344095	4.51502	6.33e-06	4.18e-05
RPL5	RPL5|XM_020975392.1|MultiHit|fragGeneModel-176-gene5-frag1	95.5488	0.00694931	0.564634	0.0123076	0.99018	0.994799	Rpl5	ENSMUSG00000058558	23800	1.55359	0.344095	4.51502	6.33e-06	4.18e-05
RPL6	RPL6|XM_020979901.1|MultiHit|fragGeneModel-126-gene15-frag1	9.40621	-0.344824	0.974041	-0.354014	0.723328	0.829987	Rpl6	ENSMUSG00000029614	22643.2	1.28038	0.268768	4.76387	1.9e-06	1.37e-05
RPL6	RPL6|XM_020979901.1|MultiHit|fragGeneModel-90740-gene4-frag1	223.373	0.178411	0.550298	0.324208	0.745781	0.845264	Rpl6	ENSMUSG00000029614	22643.2	1.28038	0.268768	4.76387	1.9e-06	1.37e-05
RPL6	RPL6|XM_020979901.1|MultiHit|fragGeneModel-99-gene8-frag1	20260.5	-0.525422	0.30327	-1.73252	0.0831807	0.199123	Rpl6	ENSMUSG00000029614	22643.2	1.28038	0.268768	4.76387	1.9e-06	1.37e-05
RPL6	RPL6|XM_020979901.1|MultiHit|fragGeneModel-90750-gene15-frag1	110.117	0.125346	0.635422	0.197264	0.843621	0.909101	Rpl6	ENSMUSG00000029614	22643.2	1.28038	0.268768	4.76387	1.9e-06	1.37e-05
RPL6	RPL6|XM_020979901.1|MultiHit|fragGeneModel-90692-gene9-frag1	3.50571	0.281958	1.93308	0.145859	0.884032	0.93258	Rpl6	ENSMUSG00000029614	22643.2	1.28038	0.268768	4.76387	1.9e-06	1.37e-05
RPL7A	RPL7A|XM_020981984.1|MultiHit|fragGeneModel-90701-gene11-frag1	9.88521	-0.239067	1.2139	-0.196941	0.843874	0.909146	Rpl7a	ENSMUSG00000062647	12956.6	1.41007	0.242147	5.82319	5.77e-09	6.07e-08
RPL7A	RPL7A|XM_020981984.1|MultiHit|fragGeneModel-38-gene31-frag2	3.14395	0.0207102	2.09267	0.00989655	0.992104	0.99586	Rpl7a	ENSMUSG00000062647	12956.6	1.41007	0.242147	5.82319	5.77e-09	6.07e-08
RPL7A	RPL7A|XM_020981984.1|MultiHit|fragGeneModel-90779-gene21-frag1	17394	-0.701249	0.40765	-1.72022	0.0853921	0.202755	Rpl7a	ENSMUSG00000062647	12956.6	1.41007	0.242147	5.82319	5.77e-09	6.07e-08
RPL7A	RPL7A|XM_020981984.1|MultiHit|fragGeneModel-387-gene2-frag1	9.37453	0.375027	0.98331	0.381392	0.702912	0.814956	Rpl7a	ENSMUSG00000062647	12956.6	1.41007	0.242147	5.82319	5.77e-09	6.07e-08
RPL7A	RPL7A|XM_020981984.1|MultiHit|fragGeneModel-171-gene11-frag1	3.81962	-0.720693	1.37203	-0.525275	0.599392	0.738299	Rpl7a	ENSMUSG00000062647	12956.6	1.41007	0.242147	5.82319	5.77e-09	6.07e-08
RPL7A	RPL7A|XM_020981984.1|MultiHit|fragGeneModel-216-gene7-frag1	91.9531	-0.326385	0.61069	-0.534452	0.593029	0.733913	Rpl7a	ENSMUSG00000062647	12956.6	1.41007	0.242147	5.82319	5.77e-09	6.07e-08
RPL8	RPL8|XM_020994821.1|MultiHit|fragGeneModel-90919-gene32-frag1	205.088	-0.719153	0.708708	-1.01474	0.31023	0.489387	Rpl8	ENSMUSG00000003970	22445.4	1.41892	0.247817	5.72566	1.03e-08	1.04e-07
RPL8	RPL8|XM_020994821.1|MultiHit|fragGeneModel-318-gene1-frag1	23428.2	-0.845864	0.476567	-1.77491	0.0759126	0.186945	Rpl8	ENSMUSG00000003970	22445.4	1.41892	0.247817	5.72566	1.03e-08	1.04e-07
RPL9	RPL9|XM_020991457.1|MultiHit|fragGeneModel-227-gene13-frag1	33.5467	-0.717914	0.838431	-0.856258	0.391855	0.567781	Rpl9	ENSMUSG00000047215	17680	1.43327	0.294225	4.87134	1.11e-06	8.31e-06
RPL9	RPL9|XM_020991457.1|MultiHit|fragGeneModel-379-gene4-frag1	695.101	-0.131305	0.492297	-0.266719	0.789686	0.873312	Rpl9	ENSMUSG00000047215	17680	1.43327	0.294225	4.87134	1.11e-06	8.31e-06
RPL9	RPL9|XM_020991457.1|MultiHit|fragGeneModel-140-gene15-frag1	14009.3	-0.696441	0.386411	-1.80233	0.0714932	0.179813	Rpl9	ENSMUSG00000047215	17680	1.43327	0.294225	4.87134	1.11e-06	8.31e-06
RPLP0	RPLP0|XM_021007990.1|MultiHit|fragGeneModel-90925-gene73-frag1	6.4464	-0.172258	1.33274	-0.129251	0.897159	0.940154	Rplp0	ENSMUSG00000067274	46664.7	1.50605	0.236275	6.37413	1.84e-10	2.33e-09
RPS11	RPS11|XM_021004078.1|MultiHit|fragGeneModel-89737-gene1-frag1	28.5528	0.241494	0.815785	0.296027	0.767209	0.859935	Rps11	ENSMUSG00000003429	6671.5	1.04575	0.237697	4.39949	1.09e-05	6.86e-05
RPS13	RPS13|XM_021005523.1|MultiHit|fragGeneModel-176-gene31-frag1	22.5443	-0.548901	0.87611	-0.626521	0.530973	0.685498	Rps13	ENSMUSG00000090862	8335.65	1.26069	0.270748	4.6563	3.22e-06	2.23e-05
RPS13	RPS13|XM_021005523.1|MultiHit|fragGeneModel-78-gene16-frag1	201.197	-0.0759345	0.787042	-0.0964809	0.923139	0.955839	Rps13	ENSMUSG00000090862	8335.65	1.26069	0.270748	4.6563	3.22e-06	2.23e-05
RPS13	RPS13|XM_021005523.1|MultiHit|fragGeneModel-188-gene28-frag1	9239.53	-0.573146	0.301767	-1.8993	0.0575251	0.154131	Rps13	ENSMUSG00000090862	8335.65	1.26069	0.270748	4.6563	3.22e-06	2.23e-05
RPS13	RPS13|XM_021005523.1|MultiHit|fragGeneModel-181-gene32-frag1	203.614	-0.903232	0.607048	-1.48791	0.136775	0.281205	Rps13	ENSMUSG00000090862	8335.65	1.26069	0.270748	4.6563	3.22e-06	2.23e-05
RPS14	RPS14|XM_020964257.1|SingleHit|maker-551-augustus-gene-114.16	16311.5	-0.749432	0.383864	-1.95234	0.0508981	0.141023	Rps14	ENSMUSG00000024608	37186.3	1.62873	0.363893	4.47585	7.61e-06	4.94e-05
RPS16	RPS16|XM_020978188.1|MultiHit|fragGeneModel-91041-gene39-frag1	20790.3	-0.597735	0.436093	-1.37066	0.170481	0.326907	Rps16	ENSMUSG00000037563	12356.1	1.40483	0.334172	4.20392	2.62e-05	0.000154063
RPS18	RPS18|XM_020999387.1|MultiHit|fragGeneModel-90919-gene34-frag2	60.5369	0.320812	0.890706	0.360177	0.718715	0.826531	Rps18	ENSMUSG00000008668	16848.4	1.03383	0.329206	3.14037	0.00168736	0.0065146
RPS18	RPS18|XM_020999387.1|MultiHit|fragGeneModel-90865-gene37-frag1	10656.2	-0.694234	0.386162	-1.79778	0.0722119	0.180836	Rps18	ENSMUSG00000008668	16848.4	1.03383	0.329206	3.14037	0.00168736	0.0065146
RPS2	RPS2|XM_021006874.1|MultiHit|fragGeneModel-125-gene14-frag1	644.979	-0.65142	1.1793	-0.552378	0.580689	0.723971	Rps2	ENSMUSG00000044533	35612.5	1.41249	0.283588	4.98079	6.33e-07	4.92e-06
RPS2	RPS2|XM_021006874.1|MultiHit|fragGeneModel-40-gene14-frag1	2239.19	-0.632306	0.995829	-0.634954	0.525459	0.68112	Rps2	ENSMUSG00000044533	35612.5	1.41249	0.283588	4.98079	6.33e-07	4.92e-06
RPS2	RPS2|XM_021006874.1|MultiHit|fragGeneModel-556-gene2-frag1	4.69818	0.317179	1.41579	0.22403	0.822734	0.895322	Rps2	ENSMUSG00000044533	35612.5	1.41249	0.283588	4.98079	6.33e-07	4.92e-06
RPS2	RPS2|XM_021006874.1|MultiHit|fragGeneModel-226-gene17-frag2	13.2457	-0.941078	1.28745	-0.730962	0.464802	0.632773	Rps2	ENSMUSG00000044533	35612.5	1.41249	0.283588	4.98079	6.33e-07	4.92e-06
RPS2	RPS2|XM_021006874.1|MultiHit|fragGeneModel-90865-gene52-frag1	18.9193	-0.464242	1.12156	-0.413924	0.67893	0.797345	Rps2	ENSMUSG00000044533	35612.5	1.41249	0.283588	4.98079	6.33e-07	4.92e-06
RPS2	RPS2|XM_021006874.1|MultiHit|fragGeneModel-90701-gene22-frag1	864.823	-0.805221	0.982952	-0.819187	0.41268	0.586465	Rps2	ENSMUSG00000044533	35612.5	1.41249	0.283588	4.98079	6.33e-07	4.92e-06
RPS2	RPS2|XM_021006874.1|MultiHit|fragGeneModel-555-gene3-frag1	336.423	-0.311382	0.398358	-0.781665	0.434412	0.606887	Rps2	ENSMUSG00000044533	35612.5	1.41249	0.283588	4.98079	6.33e-07	4.92e-06
RPS2	RPS2|XM_021006874.1|MultiHit|fragGeneModel-90778-gene11-frag1	9.94755	-0.155626	1.35069	-0.11522	0.908271	0.946502	Rps2	ENSMUSG00000044533	35612.5	1.41249	0.283588	4.98079	6.33e-07	4.92e-06
RPS20	RPS20|XM_021005960.1|MultiHit|fragGeneModel-38-gene83-frag1	24467.5	-0.625132	0.323196	-1.93422	0.0530862	0.145127	Rps20	ENSMUSG00000028234	14228.9	1.27823	0.346607	3.68784	0.000226167	0.00108121
RPS24	RPS24|XM_021006167.1|MultiHit|fragGeneModel-90919-gene39-frag1	1187.47	-0.507329	0.402629	-1.26004	0.207654	0.374082	Rps24	ENSMUSG00000025290	24852.3	1.13645	0.392064	2.89863	0.00374798	0.0131086
RPS24	RPS24|XM_021006167.1|MultiHit|fragGeneModel-175-gene47-frag1	39.407	-0.637098	0.795276	-0.801103	0.423072	0.596376	Rps24	ENSMUSG00000025290	24852.3	1.13645	0.392064	2.89863	0.00374798	0.0131086
RPS24	RPS24|XM_021006167.1|MultiHit|fragGeneModel-90762-gene11-frag1	10225.4	-0.376864	0.414043	-0.910205	0.362714	0.539881	Rps24	ENSMUSG00000025290	24852.3	1.13645	0.392064	2.89863	0.00374798	0.0131086
RPS24	RPS24|XM_021006167.1|MultiHit|fragGeneModel-89748-gene2-frag1	62.0376	-0.0404259	0.843948	-0.0479009	0.961795	0.978722	Rps24	ENSMUSG00000025290	24852.3	1.13645	0.392064	2.89863	0.00374798	0.0131086
RPS24	RPS24|XM_021006167.1|MultiHit|fragGeneModel-90515-gene6-frag1	6.11101	-0.380194	1.6623	-0.228716	0.81909	0.892978	Rps24	ENSMUSG00000025290	24852.3	1.13645	0.392064	2.89863	0.00374798	0.0131086
RPS24	RPS24|XM_021006167.1|MultiHit|fragGeneModel-189-gene72-frag1	1424.45	-0.0274606	0.591647	-0.0464138	0.96298	0.979292	Rps24	ENSMUSG00000025290	24852.3	1.13645	0.392064	2.89863	0.00374798	0.0131086
RPS24	RPS24|XM_021006167.1|MultiHit|fragGeneModel-90556-gene5-frag1	17.6311	-0.458014	1.18657	-0.385999	0.699498	0.812528	Rps24	ENSMUSG00000025290	24852.3	1.13645	0.392064	2.89863	0.00374798	0.0131086
RPS25	RPS25|XM_020984813.1|MultiHit|fragGeneModel-90897-gene14-frag1	8.35434	-0.190595	0.985101	-0.193477	0.846585	0.910979	Rps25	ENSMUSG00000009927	12980.5	1.25216	0.34997	3.57791	0.000346355	0.00158981
RPS25	RPS25|XM_020984813.1|MultiHit|fragGeneModel-90723-gene10-frag1	441.183	-0.0980523	0.373601	-0.262452	0.792973	0.875182	Rps25	ENSMUSG00000009927	12980.5	1.25216	0.34997	3.57791	0.000346355	0.00158981
RPS26	RPS26|XM_020990000.1|MultiHit|fragGeneModel-90750-gene16-frag1	145.823	-0.44719	0.48981	-0.912987	0.36125	0.538574	Rps26	ENSMUSG00000025362	11380.7	1.09258	0.337271	3.23948	0.00119748	0.00480318
RPS27	RPS27|XM_020991704.1|SingleHit|maker-91023-augustus-gene-23.24	9926.21	0.0539002	0.44283	0.121718	0.903123	0.943583	Rps27	ENSMUSG00000090733	8757.56	1.5697	0.469645	3.34232	0.000830818	0.00348296
RPS28	RPS28|XM_020978125.1|MultiHit|fragGeneModel-103-gene8-frag1	69.9014	-0.436763	0.672491	-0.649471	0.516034	0.674499	Rps28	ENSMUSG00000067288	3019.61	1.813	0.345146	5.25287	1.5e-07	1.29e-06
RPS3	RPS3|XM_020989543.1|MultiHit|fragGeneModel-90823-gene16-frag1	24634.8	-0.890729	0.38561	-2.30992	0.0208926	0.074074	Rps3	ENSMUSG00000030744	29730.5	1.52922	0.320579	4.77018	1.84e-06	1.33e-05
RPS3	RPS3|XM_020989543.1|MultiHit|fragGeneModel-138-gene9-frag1	132.113	0.629322	1.287	0.488983	0.624854	0.756418	Rps3	ENSMUSG00000030744	29730.5	1.52922	0.320579	4.77018	1.84e-06	1.33e-05
RPS6	RPS6|XM_020967390.1|MultiHit|fragGeneModel-183-gene9-frag1	21033.5	-0.601121	0.381283	-1.57658	0.114893	0.249791	Rps6	ENSMUSG00000028495	27096.9	1.42384	0.305588	4.65935	3.17e-06	2.2e-05
RPS6	RPS6|XM_020967390.1|MultiHit|fragGeneModel-90639-gene1-frag1	7.52984	-0.305002	1.4063	-0.216883	0.8283	0.899051	Rps6	ENSMUSG00000028495	27096.9	1.42384	0.305588	4.65935	3.17e-06	2.2e-05
RPS6KA3	RPS6KA3|XM_020989910.1|SingleHit|maker-90574-augustus-gene-13.9	760.667	0.24131	0.357477	0.675036	0.499653	0.661812	Rps6ka3	ENSMUSG00000031309	1962.26	-1.23622	0.389987	-3.1699	0.00152491	0.00595197
RPS6KC1	RPS6KC1|XM_021007814.1|SingleHit|maker-90434-augustus-gene-0.3	262.531	-0.550413	0.509247	-1.08084	0.27977	0.458025	Rps6kc1	ENSMUSG00000089872	323.348	-1.36557	0.411516	-3.31838	0.000905419	0.00375551
RPS7	RPS7|XM_020965855.1|MultiHit|fragGeneModel-90644-gene2-frag1	17898.8	-0.405963	0.478527	-0.84836	0.396237	0.571775	Rps7	ENSMUSG00000061477	22265.9	1.26938	0.398656	3.18414	0.00145185	0.00570657
RPS8	RPS8|XM_020987563.1|MultiHit|fragGeneModel-208-gene53-frag1	1388.28	0.262602	0.902004	0.291131	0.770951	0.862446	Rps8	ENSMUSG00000047675	22737.3	1.83447	0.264333	6.94	3.92e-12	5.96e-11
RRAGD	RRAGD|XM_020963070.1|SingleHit|maker-90667-snap-gene-25.18	299.504	0.421084	0.46858	0.898639	0.368845	0.545069	Rragd	ENSMUSG00000028278	1233.06	6.68306	0.313658	21.3068	9.81e-101	1.2e-97
RRAS	RRAS|XM_021003650.1|MultiHit|fragGeneModel-76-gene56-frag1	156.932	-0.8643	0.439178	-1.96799	0.0490687	0.137658	Rras	ENSMUSG00000038387	2114.8	-1.58104	0.300266	-5.26547	1.4e-07	1.21e-06
RSAD1	RSAD1|XM_020972787.1|SingleHit|maker-90750-augustus-gene-35.42	129.041	-0.573643	0.390555	-1.46879	0.141891	0.288214	Rsad1	ENSMUSG00000039096	194.046	-1.82186	0.541404	-3.36506	0.000765267	0.00323866
RSRC1	RSRC1|XM_020989056.1|MultiHit|fragGeneModel-173-gene20-frag1	113.859	0.0684509	0.461591	0.148293	0.882111	0.931409	Rsrc1	ENSMUSG00000034544	812.032	-1.18415	0.299442	-3.95452	7.67e-05	0.00040771
RSU1	RSU1|XM_020966872.1|SingleHit|maker-178-augustus-gene-29.12	615.428	-0.107743	0.365796	-0.294544	0.768342	0.860645	Rsu1	ENSMUSG00000026727	1184.35	-1.13634	0.324552	-3.50124	0.000463093	0.00206374
RTN4	RTN4|XM_020996213.1|MultiHit|fragGeneModel-90842-gene9-frag1	3590.05	-0.355958	0.39474	-0.901753	0.367188	0.543374	Rtn4	ENSMUSG00000020458	6364.02	-2.53931	0.246434	-10.3042	6.75e-25	3.25e-23
RUNDC1	RUNDC1|XM_020972677.1|SingleHit|augustus_masked-90750-processed-gene-38.7	1054.45	0.0949691	0.38797	0.244785	0.806623	0.885113	Rundc1	ENSMUSG00000035007	908.023	1.15032	0.277371	4.14721	3.37e-05	0.000193365
RUSC2	RUSC2|XM_020977039.1|MultiHit|fragGeneModel-120-gene3-frag1	1360.9	0.903932	0.470511	1.92117	0.05471	0.148669	Rusc2	ENSMUSG00000035969	1026.01	-1.45986	0.342092	-4.26746	1.98e-05	0.000118931
S100A10	S100A10|XM_021005539.1|SingleHit|maker-186-augustus-gene-103.38	5458.39	-0.633779	0.384415	-1.64869	0.099212	0.225437	S100a10	ENSMUSG00000041959	4044.67	-2.51489	0.281174	-8.94427	3.74e-19	1.14e-17
S100A11	S100A11|XM_021005545.1|SingleHit|maker-186-augustus-gene-103.37	6090.51	0.984978	0.427742	2.30274	0.0212936	0.0750174	S100a11	ENSMUSG00000027907	3485.96	-2.73227	0.290064	-9.41955	4.53e-21	1.6e-19
S100A8	S100A8|XM_020991419.1|SingleHit|maker-91023-augustus-gene-21.49	141.619	0.177949	1.11399	0.159741	0.873085	0.926192	S100a8	ENSMUSG00000056054	165.611	2.56669	0.725157	3.53949	0.000400902	0.00181593
S100A9	S100A9|XM_020992026.1|SingleHit|maker-91023-augustus-gene-21.45	316.852	-0.0690701	0.946833	-0.0729486	0.941847	0.966956	S100a9	ENSMUSG00000056071	230.532	2.88354	0.727997	3.96093	7.47e-05	0.000397898
S1PR2	S1PR2|XM_020994913.1|SingleHit|augustus_masked-172-processed-gene-19.2	227.148	0.374655	0.474302	0.789908	0.429581	0.60268	S1pr2	ENSMUSG00000043895	878.278	1.65376	0.341337	4.84496	1.27e-06	9.42e-06
S1PR4	S1PR4|XM_021009107.1|MultiHit|fragGeneModel-103-gene94-frag1	12.5383	0.0169137	1.29763	0.0130343	0.9896	0.994477	S1pr4	ENSMUSG00000044199	170.766	1.39517	0.538701	2.58987	0.00960113	0.0294469
SALL2	SALL2|XM_021004553.1|SingleHit|maker-37-augustus-gene-30.24	421.652	0.883373	0.370756	2.38263	0.0171895	0.0642081	Sall2	ENSMUSG00000049532	171.731	-1.84754	0.473943	-3.89823	9.69e-05	0.000503514
SAMD10	SAMD10|XM_020981660.1|SingleHit|maker-90847-augustus-gene-84.23	96.8201	-0.0923273	0.394996	-0.233743	0.815185	0.890368	Samd10	ENSMUSG00000038605	279.943	2.47493	0.391507	6.32154	2.59e-10	3.21e-09
SAMHD1	SAMHD1|XM_020998817.1|SingleHit|maker-90994-snap-gene-28.26	112.586	0.450303	0.688585	0.653954	0.513141	0.672391	Samhd1	ENSMUSG00000027639	3039.17	-1.47766	0.361172	-4.09128	4.29e-05	0.000241031
SAP30	SAP30|XM_020997869.1|SingleHit|maker-126-augustus-gene-233.12	1177.28	-0.261738	0.6005	-0.435867	0.662934	0.785951	Sap30	ENSMUSG00000031609	148.298	1.54424	0.526935	2.93061	0.00338299	0.011997
SAT1	SAT1|XM_020989888.1|SingleHit|maker-90696-snap-gene-3.13	2587.29	-0.4141	0.428468	-0.966466	0.333811	0.513231	Sat1	ENSMUSG00000025283	7402.06	2.10582	0.333215	6.31968	2.62e-10	3.24e-09
SCAI	SCAI|XM_020967566.1|MultiHit|fragGeneModel-171-gene6-frag1	39.4021	0.229013	0.992007	0.230858	0.817425	0.891772	Scai	ENSMUSG00000035236	365.892	-1.0996	0.423987	-2.59347	0.00950133	0.0291843
SCAMP1	SCAMP1|XM_020998430.1|SingleHit|maker-229-augustus-gene-61.4	1245.14	0.107819	0.272399	0.395813	0.692243	0.807547	Scamp1	ENSMUSG00000021687	2803.4	1.82298	0.291674	6.25004	4.1e-10	4.99e-09
SCAMP5	SCAMP5|XM_020994527.1|SingleHit|maker-90825-augustus-gene-12.9	191.625	-0.189644	0.518181	-0.36598	0.71438	0.823547	Scamp5	ENSMUSG00000040722	412.713	-1.46264	0.37186	-3.9333	8.38e-05	0.000441987
SCAP	SCAP|XM_020999145.1|SingleHit|snap_masked-227-processed-gene-56.2	1465.36	0.732404	0.33222	2.20457	0.0274842	0.0907067	Scap	ENSMUSG00000032485	2503.12	1.46328	0.273507	5.35005	8.79e-08	7.82e-07
SCCPDH	SCCPDH|XM_020982119.1|SingleHit|maker-90778-augustus-gene-8.10	1592.96	-0.427219	0.295838	-1.4441	0.148711	0.297509	Sccpdh	ENSMUSG00000038936	1066.76	-1.2894	0.335629	-3.84175	0.000122161	0.000617776
SCMH1	SCMH1|XM_020983451.1|MultiHit|fragGeneModel-90760-gene12-frag1	519.359	0.155713	0.409038	0.380681	0.70344	0.815184	Scmh1	ENSMUSG00000000085	420.299	-1.50386	0.400655	-3.7535	0.000174381	0.000853215
SCML2	SCML2|XM_021007445.1|MultiHit|fragGeneModel-419-gene14-frag1	93.5788	0.966333	0.575654	1.67867	0.0932166	0.215889	Scml2	ENSMUSG00000000037	21.6982	-6.76833	1.84693	-3.66463	0.000247695	0.00117352
SCML4	SCML4|XM_021008079.1|SingleHit|maker-90977-augustus-gene-151.8	6.81968	-0.077782	1.50007	-0.0518522	0.958646	0.976671	Scml4	ENSMUSG00000044770	261.659	2.19596	0.392423	5.5959	2.19e-08	2.12e-07
SCRN1	SCRN1|XM_020993344.1|SingleHit|maker-185-snap-gene-87.20	57.7898	0.25415	0.493706	0.514779	0.606707	0.742695	Scrn1	ENSMUSG00000019124	132.437	-2.84481	0.537284	-5.2948	1.19e-07	1.04e-06
SCYL2	SCYL2|XM_020982312.1|MultiHit|fragGeneModel-225-gene7-frag2	777.992	-0.938574	0.469373	-1.99963	0.0455397	0.130533	Scyl2	ENSMUSG00000069539	1493.84	1.41818	0.285172	4.97307	6.59e-07	5.12e-06
SCYL2	SCYL2|XM_020982312.1|MultiHit|fragGeneModel-225-gene7-frag1	2392.48	-0.707189	0.529187	-1.33637	0.181428	0.341084	Scyl2	ENSMUSG00000069539	1493.84	1.41818	0.285172	4.97307	6.59e-07	5.12e-06
SCYL3	SCYL3|XM_020974679.1|SingleHit|maker-220-snap-gene-78.24	297.596	-0.73987	0.325717	-2.27151	0.0231159	0.0797258	Scyl3	ENSMUSG00000026584	985.086	1.90425	0.278684	6.83302	8.31e-12	1.22e-10
SDC2	SDC2|XM_020968874.1|SingleHit|maker-179-augustus-gene-7.11	6228.46	-0.418687	0.36379	-1.15091	0.249771	0.423603	Sdc2	ENSMUSG00000022261	1092.06	-1.46085	0.309175	-4.725	2.3e-06	1.63e-05
SDCBP	SDCBP|XM_021005915.1|SingleHit|maker-38-snap-gene-225.10	2556.87	0.15131	0.391339	0.386647	0.699017	0.812299	Sdcbp	ENSMUSG00000028249	15369	1.54234	0.319864	4.82186	1.42e-06	1.05e-05
SDE2	SDE2|XM_020982145.1|SingleHit|maker-90778-augustus-gene-0.17	691.524	0.0755305	0.344352	0.219341	0.826384	0.898047	Sde2	ENSMUSG00000038806	767.123	1.01537	0.339778	2.98834	0.00280495	0.0102175
SDSL	SDSL|XM_020978053.1|SingleHit|maker-99-augustus-gene-65.16	35.1552	0.39203	1.45268	0.269867	0.787262	0.87226	Sdsl	ENSMUSG00000029596	100.934	-3.82219	0.723797	-5.28075	1.29e-07	1.11e-06
SEC11C	SEC11C|XM_020995022.1|MultiHit|fragGeneModel-129-gene31-frag1	45.7565	-0.689182	0.700487	-0.983861	0.325184	0.504706	Sec11c	ENSMUSG00000024516	5387.25	3.57648	0.369072	9.69048	3.31e-22	1.3e-20
SEC14L1	SEC14L1|XM_020965921.1|SingleHit|maker-90925-augustus-gene-110.5	2566.62	-0.240158	0.396865	-0.605138	0.545088	0.696766	Sec14l1	ENSMUSG00000020823	7563.43	1.52239	0.308748	4.93087	8.19e-07	6.26e-06
SEC23A	SEC23A|XM_020991341.1|MultiHit|fragGeneModel-164-gene53-frag1	676.631	0.528733	0.36259	1.45821	0.144782	0.29233	Sec23a	ENSMUSG00000020986	865.401	-1.37325	0.416301	-3.2987	0.000971339	0.00400772
SEC24B	SEC24B|XM_021001420.1|SingleHit|maker-126-snap-gene-124.12	1901.55	-0.220061	0.284868	-0.772502	0.439817	0.611563	Sec24b	ENSMUSG00000001052	1808.99	-1.11156	0.346369	-3.20918	0.00133114	0.0052873
SEC61A2	SEC61A2|XM_020999742.1|MultiHit|fragGeneModel-80-gene53-frag1	36.2654	0.649326	0.738393	0.879377	0.379197	0.555276	Sec61a2	ENSMUSG00000025816	324.67	-1.84799	0.374344	-4.93659	7.95e-07	6.09e-06
SEC61A2	SEC61A2|XM_020999742.1|MultiHit|fragGeneModel-79-gene90-frag1	16.4179	-0.0397491	1.18149	-0.0336431	0.973162	0.985384	Sec61a2	ENSMUSG00000025816	324.67	-1.84799	0.374344	-4.93659	7.95e-07	6.09e-06
SECISBP2L	SECISBP2L|XM_020977553.1|SingleHit|maker-37-augustus-gene-59.12	567.545	-0.0835612	0.454665	-0.183786	0.854181	0.914876	Secisbp2l	ENSMUSG00000035093	15920.9	3.4373	0.30811	11.1561	6.69e-29	4.42e-27
SELENOS	SELENOS|XM_020963673.1|SingleHit|maker-37-augustus-gene-165.5	869.003	0.0459604	0.556425	0.0825995	0.93417	0.962577	Selenos	ENSMUSG00000075701	2171.55	1.22287	0.297247	4.11399	3.89e-05	0.000220902
SELL	SELL|XM_020974687.1|SingleHit|maker-220-augustus-gene-78.16	20.6745	-0.598391	1.10597	-0.541058	0.588468	0.729969	Sell	ENSMUSG00000026581	416.928	3.896	0.549039	7.09604	1.28e-12	2.05e-11
SEMA3B	SEMA3B|XM_020999151.1|SingleHit|maker-227-augustus-gene-30.53	438.98	0.34173	0.638519	0.535191	0.592518	0.733506	Sema3b	ENSMUSG00000057969	409.645	-4.07911	0.462471	-8.82025	1.14e-18	3.29e-17
SEMA3E	SEMA3E|XM_020999789.1|MultiHit|fragGeneModel-79-gene106-frag1	16.2477	-0.590287	1.72124	-0.342943	0.731642	0.835781	Sema3e	ENSMUSG00000063531	27.8941	-4.72875	1.64202	-2.87984	0.00397883	0.0138148
SEMA3E	SEMA3E|XM_020999789.1|MultiHit|fragGeneModel-80-gene69-frag1	79.1767	0.0330844	1.28096	0.0258277	0.979395	0.989096	Sema3e	ENSMUSG00000063531	27.8941	-4.72875	1.64202	-2.87984	0.00397883	0.0138148
SEMA3G	SEMA3G|XM_020971574.1|SingleHit|maker-227-augustus-gene-20.28	276.598	0.520875	0.582601	0.894051	0.371295	0.54738	Sema3g	ENSMUSG00000021904	913.184	-1.73097	0.484641	-3.57165	0.000354745	0.00162413
SEMA4C	SEMA4C|XM_020984022.1|SingleHit|maker-90845-augustus-gene-9.18	636.712	0.572171	0.404917	1.41306	0.157639	0.309325	Sema4c	ENSMUSG00000026121	609.966	-1.0961	0.324121	-3.38175	0.000720257	0.00306806
SEMA4G	SEMA4G|XM_020966740.1|SingleHit|maker-37-augustus-gene-253.20	157.519	0.0319008	0.451212	0.0707002	0.943636	0.967672	Sema4g	ENSMUSG00000025207	539.295	3.18596	0.425828	7.48182	7.33e-14	1.32e-12
SEMA5A	SEMA5A|XM_021004419.1|MultiHit|fragGeneModel-151-gene30-frag2	30.308	-0.0852145	1.1786	-0.0723016	0.942362	0.967171	Sema5a	ENSMUSG00000022231	370.209	-1.69322	0.353693	-4.78726	1.69e-06	1.23e-05
SEMA5A	SEMA5A|XM_021004419.1|MultiHit|fragGeneModel-151-gene30-frag1	408.374	-0.012371	0.43092	-0.0287084	0.977097	0.987817	Sema5a	ENSMUSG00000022231	370.209	-1.69322	0.353693	-4.78726	1.69e-06	1.23e-05
SEMA6B	SEMA6B|XM_020971346.1|SingleHit|maker-180-snap-gene-6.23	322.315	0.166378	0.483126	0.344379	0.730561	0.835156	Sema6b	ENSMUSG00000001227	673.013	-2.0803	0.400572	-5.19333	2.07e-07	1.73e-06
SEMA6D	SEMA6D|XM_020973045.1|SingleHit|maker-37-snap-gene-51.7	334.204	0.823864	0.617296	1.33463	0.181997	0.341722	Sema6d	ENSMUSG00000027200	630.237	-1.25751	0.309968	-4.05688	4.97e-05	0.000275154
SENP2	SENP2|XM_021005623.1|SingleHit|maker-186-snap-gene-7.36	1254.29	0.22059	0.394966	0.558505	0.5765	0.720824	Senp2	ENSMUSG00000022855	1967.07	1.22373	0.25892	4.72629	2.29e-06	1.62e-05
SERGEF	SERGEF|XM_021005400.1|SingleHit|maker-140-augustus-gene-177.12	92.6538	-0.837634	0.431967	-1.93912	0.0524873	0.144129	Sergef	ENSMUSG00000030839	302.556	1.44125	0.409514	3.5194	0.000432517	0.00194251
SERINC2	SERINC2|XM_020983383.1|SingleHit|maker-91041-augustus-gene-2.20	2027.42	-0.677125	0.797507	-0.849052	0.395852	0.571459	Serinc2	ENSMUSG00000023232	1604	3.20531	0.48568	6.59964	4.12e-11	5.63e-10
SERINC3	SERINC3|XM_020984118.1|SingleHit|maker-90845-augustus-gene-1.20	2648.62	0.261706	0.294969	0.887232	0.374954	0.551125	Serinc3	ENSMUSG00000017707	39374.9	1.61635	0.289258	5.58791	2.3e-08	2.21e-07
SERPINE2	SERPINE2|XM_021002871.1|MultiHit|fragGeneModel-688-gene22-frag1	1025.28	-0.919853	0.589449	-1.56053	0.118635	0.255227	Serpine2	ENSMUSG00000026249	286.2	-3.19684	0.455438	-7.01926	2.23e-12	3.48e-11
SERPINH1	SERPINH1|XM_020989540.1|SingleHit|maker-90823-snap-gene-16.15	4488.05	0.391724	0.641707	0.610441	0.54157	0.693895	Serpinh1	ENSMUSG00000070436	10187.1	-3.4935	0.363186	-9.61906	6.64e-22	2.54e-20
SERTAD1	SERTAD1|XM_020979095.1|SingleHit|maker-91041-augustus-gene-141.56	388.361	0.0150783	0.360321	0.0418469	0.966621	0.981661	Sertad1	ENSMUSG00000008384	527.434	1.2455	0.319191	3.90204	9.54e-05	0.000496078
SERTAD2	SERTAD2|XM_020985438.1|SingleHit|maker-90775-augustus-gene-31.3	1920.96	-0.699141	0.404235	-1.72954	0.0837121	0.199964	Sertad2	ENSMUSG00000049800	1267.94	1.64989	0.265421	6.21612	5.1e-10	6.12e-09
SFXN1	SFXN1|XM_020969120.1|SingleHit|maker-551-augustus-gene-12.4	1698.52	0.200719	0.300266	0.668469	0.503835	0.664694	Sfxn1	ENSMUSG00000021474	4752.83	-2.36003	0.25864	-9.12476	7.19e-20	2.34e-18
SFXN5	SFXN5|XM_021001092.1|SingleHit|maker-139-snap-gene-42.28	42.8507	0.812536	0.671108	1.21074	0.225996	0.395694	Sfxn5	ENSMUSG00000033720	474.321	-2.75202	0.424658	-6.48055	9.14e-11	1.21e-09
SGCB	SGCB|XM_020990218.1|SingleHit|maker-76-augustus-gene-32.3	1224.02	0.868709	0.399413	2.17497	0.0296327	0.0955823	Sgcb	ENSMUSG00000029156	683.389	-2.29861	0.328434	-6.9987	2.58e-12	4e-11
SGCE	SGCE|XM_021000108.1|SingleHit|maker-218-snap-gene-36.64	218.326	0.551503	0.482499	1.14301	0.253033	0.426822	Sgce	ENSMUSG00000004631	981.686	-4.29562	0.331776	-12.9474	2.43e-38	2.92e-36
SGMS2	SGMS2|XM_021001375.1|SingleHit|maker-126-snap-gene-117.8	493.526	0.939624	0.475947	1.97422	0.0483566	0.136261	Sgms2	ENSMUSG00000050931	255.757	-1.84914	0.459059	-4.02811	5.62e-05	0.000307438
SGPP1	SGPP1|XM_020986517.1|MultiHit|fragGeneModel-189-gene40-frag2	8.43899	0.0211135	1.42611	0.014805	0.988188	0.993782	Sgpp1	ENSMUSG00000021054	5737.75	3.07043	0.300068	10.2324	1.42e-24	6.65e-23
SGPP1	SGPP1|XM_020986517.1|MultiHit|fragGeneModel-189-gene40-frag1	1164.68	-0.46137	0.579315	-0.796406	0.425796	0.599158	Sgpp1	ENSMUSG00000021054	5737.75	3.07043	0.300068	10.2324	1.42e-24	6.65e-23
SGSM3	SGSM3|XM_020982674.1|SingleHit|maker-558-augustus-gene-5.24	1248.97	0.899668	0.609009	1.47727	0.139604	0.285271	Sgsm3	ENSMUSG00000042303	1273.82	1.83475	0.329298	5.57169	2.52e-08	2.42e-07
SH2D3C	SH2D3C|XM_020965553.1|SingleHit|maker-90779-augustus-gene-38.22	427.799	-0.176306	0.406324	-0.433906	0.664356	0.787042	Sh2d3c	ENSMUSG00000059013	728.235	-1.11607	0.431281	-2.5878	0.00965901	0.0295919
SH3BGR	SH3BGR|XM_020973849.1|SingleHit|maker-90897-snap-gene-11.14	96.9267	0.0312433	0.947406	0.0329777	0.973692	0.98559	Sh3bgr	ENSMUSG00000040666	66.9299	1.6507	0.650885	2.53609	0.0112098	0.0337206
SH3BP1	SH3BP1|XM_020982548.1|MultiHit|fragGeneModel-156-gene63-frag1	646.8	0.181651	0.458486	0.396197	0.69196	0.807528	Sh3bp1	ENSMUSG00000022436	121.535	-2.34683	0.585614	-4.00747	6.14e-05	0.000332699
SH3BP2	SH3BP2|XM_020992186.1|SingleHit|maker-140-augustus-gene-141.9	214.273	0.188514	0.572019	0.329559	0.741733	0.842728	Sh3bp2	ENSMUSG00000054520	746.769	1.74027	0.320407	5.43144	5.59e-08	5.1e-07
SH3BP5	SH3BP5|XM_020987250.1|SingleHit|maker-185-augustus-gene-25.22	463.897	0.10135	0.328382	0.308634	0.7576	0.853886	Sh3bp5	ENSMUSG00000021892	3414.57	1.08423	0.308372	3.51597	0.000438144	0.00196418
SH3BP5L	SH3BP5L|XM_020966646.1|SingleHit|maker-90925-snap-gene-103.14	958.971	-0.256132	0.279644	-0.915921	0.359708	0.537519	Sh3bp5l	ENSMUSG00000013646	2236.59	1.50807	0.26645	5.65986	1.51e-08	1.5e-07
SH3GLB1	SH3GLB1|XM_020988753.1|SingleHit|maker-220-augustus-gene-11.6	2913.52	-0.508494	0.312176	-1.62887	0.10334	0.231913	Sh3glb1	ENSMUSG00000037062	10369.5	-1.01463	0.257332	-3.94287	8.05e-05	0.000426005
SH3KBP1	SH3KBP1|XM_020989928.1|SingleHit|maker-90574-augustus-gene-16.5	298.893	-0.254062	0.35734	-0.710982	0.477095	0.643661	Sh3kbp1	ENSMUSG00000040990	1116.62	-1.89965	0.379392	-5.00709	5.53e-07	4.33e-06
SH3PXD2B	SH3PXD2B|XM_020992304.1|SingleHit|maker-551-augustus-gene-27.2	1764.24	0.680044	0.478205	1.42208	0.155004	0.306118	Sh3pxd2b	ENSMUSG00000040711	1412.98	-1.60764	0.340304	-4.72412	2.31e-06	1.64e-05
SH3RF1	SH3RF1|XM_020997840.1|MultiHit|fragGeneModel-126-gene33-frag2	33.3738	0.43033	0.63875	0.673707	0.500498	0.662107	Sh3rf1	ENSMUSG00000031642	302.889	-1.04892	0.393393	-2.66636	0.00766783	0.0243367
SH3TC1	SH3TC1|XM_020992144.1|SingleHit|maker-140-snap-gene-130.10	134.116	0.369088	0.628924	0.586856	0.557301	0.705995	Sh3tc1	ENSMUSG00000036553	750.968	-2.41865	0.352031	-6.87058	6.39e-12	9.5e-11
SHANK2	SHANK2|XM_020970824.1|MultiHit|fragGeneModel-90721-gene20-frag4	5.33442	-0.508176	1.42541	-0.356511	0.721458	0.828818	Shank2	ENSMUSG00000037541	654.253	5.32482	0.350395	15.1966	3.72e-52	9.11e-50
SHANK3	SHANK3|XM_020982839.1|SingleHit|maker-558-snap-gene-14.52	701.937	0.0265275	0.502287	0.0528135	0.95788	0.976295	Shank3	ENSMUSG00000022623	1788.38	-2.48152	0.461031	-5.38254	7.34e-08	6.61e-07
SHMT1	SHMT1|XM_020967369.1|MultiHit|fragGeneModel-183-gene5-frag1	2002.01	-0.576076	0.571282	-1.00839	0.313267	0.492818	Shmt1	ENSMUSG00000020534	554.32	1.64765	0.312711	5.26892	1.37e-07	1.18e-06
SHMT1	SHMT1|XM_020967369.1|MultiHit|fragGeneModel-90779-gene9-frag1	42.8462	-0.138174	0.962235	-0.143597	0.885818	0.93324	Shmt1	ENSMUSG00000020534	554.32	1.64765	0.312711	5.26892	1.37e-07	1.18e-06
SHOC2	SHOC2|XM_020988008.1|SingleHit|maker-37-augustus-gene-286.10	995.316	0.0851127	0.266957	0.318825	0.749859	0.847934	Shoc2	ENSMUSG00000024976	1953.99	1.45129	0.264963	5.47734	4.32e-08	4e-07
SHROOM2	SHROOM2|XM_021006224.1|MultiHit|fragGeneModel-90849-gene24-frag2	747.185	-0.358494	0.570826	-0.628027	0.529987	0.685007	Shroom2	ENSMUSG00000045180	418.516	1.80464	0.337582	5.34579	9e-08	7.99e-07
SHROOM2	SHROOM2|XM_021006224.1|MultiHit|fragGeneModel-90849-gene24-frag1	216.578	-0.397155	0.963291	-0.41229	0.680127	0.798587	Shroom2	ENSMUSG00000045180	418.516	1.80464	0.337582	5.34579	9e-08	7.99e-07
SHROOM4	SHROOM4|XM_020978926.1|SingleHit|maker-90451-snap-gene-2.26	368.396	0.0506224	0.391173	0.129412	0.897032	0.940078	Shroom4	ENSMUSG00000068270	491.403	-1.45963	0.365031	-3.99865	6.37e-05	0.000344491
SHTN1	SHTN1|XM_020988167.1|SingleHit|maker-37-snap-gene-312.15	412.502	-0.403684	0.387252	-1.04243	0.29721	0.476438	Shtn1	ENSMUSG00000041362	2725.58	3.83891	0.283175	13.5567	7.24e-42	1.03e-39
SIDT1	SIDT1|XM_021007137.1|SingleHit|maker-90792-augustus-gene-34.12	142.787	-0.784281	0.95889	-0.817905	0.413412	0.587069	Sidt1	ENSMUSG00000022696	175.757	2.50555	0.656558	3.8162	0.000135524	0.000677828
SIDT2	SIDT2|XM_020989688.1|SingleHit|maker-91133-augustus-gene-1.27	1211.27	-0.878882	0.407338	-2.15762	0.0309572	0.0984204	Sidt2	ENSMUSG00000034908	18033.5	2.26386	0.256604	8.82236	1.12e-18	3.24e-17
SIGLEC1	SIGLEC1|XM_021001047.1|SingleHit|maker-139-snap-gene-31.14	220.895	0.655397	1.269	0.516468	0.605528	0.741956	Siglec1	ENSMUSG00000027322	1047.93	-2.56777	0.506823	-5.06641	4.05e-07	3.24e-06
SIPA1L1	SIPA1L1|XM_020986377.1|SingleHit|maker-189-snap-gene-94.11	574.343	0.895215	0.383553	2.33401	0.0195954	0.070697	Sipa1l1	ENSMUSG00000042700	935.361	-2.70446	0.443078	-6.1038	1.04e-09	1.21e-08
SIPA1L2	SIPA1L2|XM_021000452.1|SingleHit|maker-90650-augustus-gene-14.2	179.438	0.617672	0.453823	1.36104	0.173501	0.330817	Sipa1l2	ENSMUSG00000001995	530.765	-1.0029	0.406369	-2.46796	0.0135885	0.0396993
SIX5	SIX5|XM_020979800.1|SingleHit|maker-185-augustus-gene-135.55	596.034	0.579325	0.411145	1.40905	0.158819	0.310944	Six5	ENSMUSG00000040841	434.598	-1.11083	0.388284	-2.86087	0.00422487	0.0145453
SKAP1	SKAP1|XM_020997310.1|SingleHit|maker-90630-augustus-gene-4.9	13.4706	0.412585	1.1049	0.373416	0.708839	0.819184	Skap1	ENSMUSG00000057058	91.5193	2.52973	0.890208	2.84172	0.00448702	0.01534
SLC11A2	SLC11A2|XM_020966125.1|SingleHit|maker-191-augustus-gene-4.12	2352.42	0.000395997	0.507942	0.00077961	0.999378	0.999378	Slc11a2	ENSMUSG00000023030	1772.66	1.42242	0.282582	5.03365	4.81e-07	3.81e-06
SLC12A5	SLC12A5|XM_020965499.1|SingleHit|maker-90503-snap-gene-8.91	5.12158	0.144952	1.91623	0.0756445	0.939702	0.96588	Slc12a5	ENSMUSG00000017740	36.7112	-2.49424	0.932675	-2.67429	0.00748877	0.0238753
SLC16A9	SLC16A9|XM_020998177.1|SingleHit|maker-490-snap-gene-74.6	24.1782	0.815373	0.952215	0.856291	0.391837	0.567781	Slc16a9	ENSMUSG00000037762	314.705	2.18752	0.41116	5.32036	1.04e-07	9.12e-07
SLC19A1	SLC19A1|XM_020973397.1|SingleHit|augustus_masked-387-processed-gene-4.3	159.863	0.335474	0.475908	0.704912	0.480865	0.646317	Slc19a1	ENSMUSG00000001436	628.5	-3.37727	0.510413	-6.61674	3.67e-11	5.04e-10
SLC20A1	SLC20A1|XM_020963641.1|SingleHit|augustus_masked-182-processed-gene-6.4	1243.61	-0.152078	0.391072	-0.388873	0.69737	0.81126	Slc20a1	ENSMUSG00000027397	1682.65	2.80237	0.300782	9.31695	1.2e-20	4.11e-19
SLC22A17	SLC22A17|XM_020965377.1|SingleHit|maker-37-augustus-gene-38.35	2855.35	0.427146	0.346354	1.23327	0.217477	0.385687	Slc22a17	ENSMUSG00000022199	545.075	-1.63324	0.404939	-4.03329	5.5e-05	0.000301534
SLC22A23	SLC22A23|XM_020976653.1|SingleHit|maker-582-augustus-gene-36.12	295.132	0.347853	0.505835	0.687682	0.491653	0.65536	Slc22a23	ENSMUSG00000038267	1822.7	1.3222	0.261646	5.05337	4.34e-07	3.46e-06
SLC22A4	SLC22A4|XM_020991140.1|MultiHit|fragGeneModel-64-gene55-frag1	239.483	-0.63661	0.354234	-1.79715	0.072312	0.181001	Slc22a4	ENSMUSG00000020334	687.157	-3.40049	0.406704	-8.36108	6.21e-17	1.53e-15
SLC25A13	SLC25A13|XM_020999966.1|SingleHit|maker-218-augustus-gene-34.15	452.533	-0.508539	0.357305	-1.42327	0.154659	0.305542	Slc25a13	ENSMUSG00000015112	433.141	4.14302	0.38661	10.7163	8.54e-27	4.71e-25
SLC25A16	SLC25A16|XM_020975179.1|MultiHit|fragGeneModel-90825-gene5-frag1	1108.16	-0.778268	0.331232	-2.34962	0.0187927	0.06864	Slc25a16	ENSMUSG00000071253	3343.42	1.72981	0.298276	5.79935	6.66e-09	6.94e-08
SLC25A19	SLC25A19|XM_021002440.1|SingleHit|maker-90925-augustus-gene-42.14	1215.29	-0.331017	0.404205	-0.818935	0.412824	0.586524	Slc25a19	ENSMUSG00000020744	2205.92	-1.79183	0.295286	-6.06813	1.29e-09	1.48e-08
SLC25A23	SLC25A23|XM_020971435.1|MultiHit|fragGeneModel-172-gene5-frag1	224.055	-0.882604	0.501356	-1.76043	0.0783344	0.191404	Slc25a23	ENSMUSG00000046329	2415.3	-1.23122	0.272197	-4.52325	6.09e-06	4.03e-05
SLC25A25	SLC25A25|XM_020965550.1|SingleHit|maker-90779-snap-gene-37.39	409.237	-0.107864	0.374036	-0.28838	0.773056	0.863792	Slc25a25	ENSMUSG00000026819	666.699	-1.01078	0.361393	-2.79689	0.0051597	0.0172985
SLC25A29	SLC25A29|XM_021007309.1|MultiHit|fragGeneModel-65-gene3-frag1	20.1143	0.485647	1.10948	0.437724	0.661586	0.785003	Slc25a29	ENSMUSG00000021265	778.589	2.91201	0.435587	6.68527	2.31e-11	3.23e-10
SLC25A29	SLC25A29|XM_021007309.1|MultiHit|fragGeneModel-63-gene3-frag1	43.6633	-0.122242	0.963663	-0.126851	0.899058	0.941285	Slc25a29	ENSMUSG00000021265	778.589	2.91201	0.435587	6.68527	2.31e-11	3.23e-10
SLC25A42	SLC25A42|XM_021008991.1|SingleHit|maker-108-augustus-gene-5.22	547.33	-0.375436	0.31606	-1.18786	0.234887	0.405993	Slc25a42	ENSMUSG00000002346	896.338	-1.97128	0.304551	-6.47274	9.62e-11	1.27e-09
SLC25A51	SLC25A51|XM_021004511.1|SingleHit|augustus_masked-175-processed-gene-212.1	144.739	0.0907356	0.625286	0.14511	0.884624	0.932804	Slc25a51	ENSMUSG00000045973	4478.42	-1.05212	0.298685	-3.52252	0.000427467	0.00192468
SLC27A1	SLC27A1|XM_020994852.1|SingleHit|maker-172-snap-gene-20.83	881.426	0.864096	0.43661	1.9791	0.0478044	0.135302	Slc27a1	ENSMUSG00000031808	29324.1	-3.33112	0.272711	-12.2149	2.59e-34	2.44e-32
SLC27A2	SLC27A2|XM_020979384.1|SingleHit|maker-37-snap-gene-63.14	7.18044	0.967084	1.72222	0.561533	0.574434	0.718971	Slc27a2	ENSMUSG00000027359	85.4244	-3.98152	0.842909	-4.72355	2.32e-06	1.64e-05
SLC27A4	SLC27A4|XM_020965637.1|SingleHit|maker-90779-augustus-gene-36.28	2185.87	-0.130322	0.678938	-0.191949	0.847782	0.911682	Slc27a4	ENSMUSG00000059316	3605.95	2.04419	0.284701	7.18014	6.96e-13	1.14e-11
SLC2A1	SLC2A1|XM_020983412.1|SingleHit|maker-90760-augustus-gene-42.50	1681.12	-0.811896	0.40654	-1.99709	0.0458159	0.13103	Slc2a1	ENSMUSG00000028645	2975.87	3.64098	0.26708	13.6325	2.57e-42	3.67e-40
SLC2A10	SLC2A10|XM_020984142.1|SingleHit|maker-90847-snap-gene-1.15	681.07	-0.101336	0.622212	-0.162864	0.870626	0.924919	Slc2a10	ENSMUSG00000027661	74.4767	-2.0508	0.820919	-2.49817	0.0124835	0.0369939
SLC2A9	SLC2A9|XM_020992085.1|MultiHit|fragGeneModel-140-gene19-frag1	26.1116	0.777138	0.977901	0.794701	0.426788	0.60012	Slc2a9	ENSMUSG00000005107	977.717	3.62322	0.441049	8.21501	2.12e-16	4.93e-15
SLC30A6	SLC30A6|XM_020972356.1|SingleHit|maker-90845-augustus-gene-48.9	563.326	-0.582125	0.432839	-1.3449	0.178657	0.337627	Slc30a6	ENSMUSG00000024069	407.986	1.02173	0.356008	2.86997	0.00410517	0.0141856
SLC31A2	SLC31A2|XM_020965450.1|SingleHit|snap_masked-90779-processed-gene-39.20	984.685	-0.903254	0.483673	-1.86749	0.0618332	0.16207	Slc31a2	ENSMUSG00000066152	1310.99	1.63804	0.338373	4.84094	1.29e-06	9.59e-06
SLC35B4	SLC35B4|XM_021002346.1|SingleHit|maker-181-augustus-gene-58.14	258.602	-0.183214	0.357242	-0.512856	0.608052	0.743808	Slc35b4	ENSMUSG00000018999	995.955	-1.43083	0.304589	-4.69759	2.63e-06	1.85e-05
SLC35C1	SLC35C1|XM_021009807.1|SingleHit|maker-188-augustus-gene-120.17	216.694	0.447881	0.504589	0.887616	0.374748	0.550915	Slc35c1	ENSMUSG00000049922	730.724	1.32684	0.296535	4.4745	7.66e-06	4.97e-05
SLC35E4	SLC35E4|XM_020996360.1|SingleHit|maker-99-augustus-gene-5.30	400.609	-0.89998	0.400308	-2.24822	0.0245622	0.0831167	Slc35e4	ENSMUSG00000048807	1479.16	2.57182	0.297366	8.64866	5.21e-18	1.43e-16
SLC38A2	SLC38A2|XM_020973698.1|SingleHit|maker-216-augustus-gene-8.6	4107.79	0.163223	0.443752	0.367826	0.713003	0.82234	Slc38a2	ENSMUSG00000022462	6470.29	1.71587	0.273186	6.28095	3.37e-10	4.12e-09
SLC39A11	SLC39A11|XM_021002500.1|MultiHit|fragGeneModel-90925-gene58-frag1	725.976	-0.843764	0.425942	-1.98094	0.0475985	0.134791	Slc39a11	ENSMUSG00000041654	1956.88	2.70772	0.344098	7.86905	3.57e-15	7.49e-14
SLC39A11	SLC39A11|XM_021002500.1|MultiHit|fragGeneModel-90925-gene58-frag2	48.2442	-0.399146	0.612428	-0.651744	0.514566	0.67349	Slc39a11	ENSMUSG00000041654	1956.88	2.70772	0.344098	7.86905	3.57e-15	7.49e-14
SLC39A4	SLC39A4|XM_020995164.1|SingleHit|maker-350-augustus-gene-1.18	103.068	0.920791	0.748916	1.2295	0.218885	0.387348	Slc39a4	ENSMUSG00000063354	69.7178	2.85015	0.634509	4.4919	7.06e-06	4.61e-05
SLC39A6	SLC39A6|XM_020985695.1|SingleHit|maker-151-augustus-gene-53.7	1214.89	0.638851	0.358197	1.78352	0.0745015	0.184471	Slc39a6	ENSMUSG00000024270	1536.43	2.72636	0.271441	10.044	9.76e-24	4.3e-22
SLC39A8	SLC39A8|XM_020988298.1|SingleHit|maker-126-snap-gene-60.12	2039.89	-0.00925745	0.684207	-0.0135302	0.989205	0.994341	Slc39a8	ENSMUSG00000053897	9703.03	6.36624	0.286428	22.2263	1.91e-109	3.74e-106
SLC3A2	SLC3A2|XM_020967989.1|SingleHit|maker-90721-augustus-gene-1.59	4462.54	-0.46757	0.607999	-0.769031	0.441875	0.613583	Slc3a2	ENSMUSG00000010095	7815.01	2.03161	0.266883	7.61235	2.69e-14	5.13e-13
SLC43A2	SLC43A2|XM_021007021.1|SingleHit|maker-186-augustus-gene-62.17	1606.21	-0.787877	0.458873	-1.71698	0.0859822	0.203707	Slc43a2	ENSMUSG00000038178	3718.03	2.58991	0.33166	7.80893	5.77e-15	1.19e-13
SLC43A3	SLC43A3|XM_020974387.1|SingleHit|maker-90195-augustus-gene-1.44	160.4	-0.635894	0.698268	-0.910674	0.362467	0.539676	Slc43a3	ENSMUSG00000027074	2733.2	-2.33664	0.371228	-6.29435	3.09e-10	3.79e-09
SLC44A1	SLC44A1|XM_020995458.1|MultiHit|fragGeneModel-138-gene11-frag1	200.971	0.549408	0.501561	1.0954	0.273343	0.450672	Slc44a1	ENSMUSG00000028412	3114.24	1.03594	0.26964	3.84194	0.000122067	0.00061746
SLC44A1	SLC44A1|XM_020995458.1|MultiHit|fragGeneModel-138-gene11-frag2	47.4537	0.20299	0.641864	0.31625	0.751813	0.849847	Slc44a1	ENSMUSG00000028412	3114.24	1.03594	0.26964	3.84194	0.000122067	0.00061746
SLC46A1	SLC46A1|XM_020963364.1|SingleHit|maker-186-augustus-gene-75.36	457.54	-0.976721	0.505551	-1.93199	0.0533605	0.145691	Slc46a1	ENSMUSG00000020829	908.762	1.64722	0.321389	5.12532	2.97e-07	2.43e-06
SLC46A3	SLC46A3|XM_020997208.1|SingleHit|maker-91133-snap-gene-210.5	225.045	0.642664	0.607588	1.05773	0.290179	0.46947	Slc46a3	ENSMUSG00000029650	848.819	1.35298	0.405496	3.3366	0.000848087	0.00354323
SLC6A13	SLC6A13|XM_021001727.1|SingleHit|maker-216-snap-gene-29.11	6.1304	0.191633	1.70147	0.112627	0.910326	0.94774	Slc6a13	ENSMUSG00000030108	168.516	-4.93611	0.85687	-5.76063	8.38e-09	8.62e-08
SLC7A4	SLC7A4|XM_020996703.1|SingleHit|augustus_masked-428-processed-gene-16.9	129.187	-0.386236	0.829084	-0.465859	0.641316	0.769428	Slc7a4	ENSMUSG00000022756	1295.05	4.42404	0.475685	9.30036	1.4e-20	4.79e-19
SLC9A3R2	SLC9A3R2|XM_021006807.1|SingleHit|maker-138-augustus-gene-97.20	385.509	-0.599555	0.498001	-1.20392	0.22862	0.398598	Slc9a3r2	ENSMUSG00000002504	4303.69	1.08546	0.265294	4.09153	4.29e-05	0.000240839
SLC9A6	SLC9A6|XM_020969831.1|SingleHit|maker-90881-snap-gene-39.12	531.073	-0.317731	0.497659	-0.638452	0.52318	0.679809	Slc9a6	ENSMUSG00000060681	1427.58	-1.14448	0.274744	-4.16563	3.1e-05	0.00017992
SLC9A7	SLC9A7|XM_020992885.1|MultiHit|fragGeneModel-90849-gene12-frag2	13.1532	0.863996	1.10444	0.78229	0.434044	0.606652	Slc9a7	ENSMUSG00000037341	75.5851	5.09968	0.934326	5.45813	4.81e-08	4.42e-07
SLMAP	SLMAP|XM_020969105.1|SingleHit|maker-174-augustus-gene-192.4	4334.17	-0.3847	0.306157	-1.25654	0.208919	0.375535	Slmap	ENSMUSG00000021870	8331.16	2.16429	0.290452	7.45145	9.23e-14	1.65e-12
SMAD3	SMAD3|XM_020982788.1|SingleHit|maker-37-augustus-gene-122.5	1686.95	-0.998143	0.551252	-1.81068	0.0701898	0.177572	Smad3	ENSMUSG00000032402	1709.93	1.05062	0.278126	3.7775	0.000158412	0.000780543
SMAP2	SMAP2|XM_020983559.1|SingleHit|maker-90760-snap-gene-28.17	1718.96	0.934156	0.462299	2.02067	0.0433136	0.125582	Smap2	ENSMUSG00000032870	1319.84	1.05833	0.296202	3.573	0.000352913	0.0016165
SMARCA1	SMARCA1|XM_020969833.1|SingleHit|maker-90881-augustus-gene-21.16	687.245	0.784318	0.415963	1.88555	0.059356	0.157485	Smarca1	ENSMUSG00000031099	60.6479	-3.63458	0.946372	-3.84054	0.000122763	0.000620498
SMARCB1	SMARCB1|XM_020977643.1|SingleHit|maker-287-augustus-gene-0.19	1400.36	-0.321381	0.339297	-0.947198	0.343538	0.522549	Smarcb1	ENSMUSG00000000902	863.083	-1.28832	0.328364	-3.92346	8.73e-05	0.000458597
SMARCD2	SMARCD2|XM_020997332.1|SingleHit|maker-90925-augustus-gene-33.18	2637.8	0.478819	0.306389	1.56278	0.118104	0.254476	Smarcd2	ENSMUSG00000078619	5922.92	1.43529	0.291406	4.9254	8.42e-07	6.42e-06
SMARCD3	SMARCD3|XM_020977845.1|MultiHit|fragGeneModel-115-gene4-frag1	439.64	0.0672953	0.534093	0.125999	0.899732	0.941596	Smarcd3	ENSMUSG00000028949	142.491	-2.25501	0.528619	-4.26586	1.99e-05	0.000119678
SMIM22	SMIM22|XM_020978612.1|SingleHit|maker-120-augustus-gene-13.32	278.823	0.665976	0.43163	1.54293	0.122847	0.261298	Smim22	ENSMUSG00000096215	519.496	4.86228	0.634263	7.66603	1.77e-14	3.46e-13
SMIM7	SMIM7|XM_020969347.1|SingleHit|maker-523-augustus-gene-11.9	2273.03	-0.34332	0.271523	-1.26442	0.206078	0.372098	Smim7	ENSMUSG00000044600	3534.93	1.22853	0.249132	4.93124	8.17e-07	6.25e-06
SMOC1	SMOC1|XM_020986385.1|SingleHit|maker-189-augustus-gene-6.9	216.168	-0.85736	0.533144	-1.60812	0.107809	0.238743	Smoc1	ENSMUSG00000021136	3160.85	-4.3865	0.276961	-15.8379	1.7e-56	5.56e-54
SMOX	SMOX|XM_021001102.1|SingleHit|maker-139-augustus-gene-28.7	847.75	-0.949273	0.413199	-2.29737	0.0215975	0.0757371	Smox	ENSMUSG00000027333	620.977	1.21917	0.313899	3.88396	0.000102767	0.000530942
SMURF1	SMURF1|XM_021008532.1|SingleHit|maker-175-snap-gene-28.15	1072.34	0.326438	0.46306	0.704958	0.480837	0.646317	Smurf1	ENSMUSG00000038780	2630.78	1.01426	0.309896	3.27291	0.00106447	0.00432996
SNAI1	SNAI1|XM_020984196.1|SingleHit|maker-90847-augustus-gene-13.8	83.5417	0.380634	1.1275	0.337592	0.73567	0.838715	Snai1	ENSMUSG00000042821	147.484	-2.09264	0.724089	-2.89002	0.00385212	0.013432
SNAP29	SNAP29|XM_020996375.1|SingleHit|maker-428-augustus-gene-13.45	446.581	-0.581109	0.401042	-1.449	0.147338	0.295826	Snap29	ENSMUSG00000022765	1783.26	1.19529	0.283154	4.22136	2.43e-05	0.000143735
SNAPC3	SNAPC3|XM_020969717.1|SingleHit|maker-187-augustus-gene-49.4	372.923	0.257606	0.362536	0.710568	0.477352	0.643906	Snapc3	ENSMUSG00000028483	311.13	-1.45507	0.442124	-3.2911	0.000997974	0.00410206
SNED1	SNED1|XM_020988987.1|SingleHit|maker-173-snap-gene-35.27	74.1888	0.914929	0.689491	1.32696	0.184521	0.344472	Sned1	ENSMUSG00000047793	1024.37	-2.81404	0.412183	-6.82716	8.66e-12	1.27e-10
SNRK	SNRK|XM_020993187.1|SingleHit|maker-185-augustus-gene-83.21	1071.69	0.481798	0.323017	1.49155	0.135816	0.280134	Snrk	ENSMUSG00000038145	5164.97	-1.07805	0.386262	-2.79099	0.00525473	0.017557
SNRNP25	SNRNP25|XM_021006577.1|SingleHit|maker-138-augustus-gene-72.14	33.2459	0.509796	0.62197	0.819648	0.412417	0.586369	Snrnp25	ENSMUSG00000040767	304.226	1.13656	0.373523	3.0428	0.00234388	0.00872594
SNX13	SNX13|XM_021000124.1|SingleHit|maker-218-augustus-gene-2.21	1023.89	-0.266249	0.362743	-0.733988	0.462956	0.631507	Snx13	ENSMUSG00000020590	2113.75	1.09669	0.269147	4.0747	4.61e-05	0.000256799
SNX15	SNX15|XM_020968027.1|SingleHit|maker-90721-snap-gene-7.72	482.246	0.250285	0.349803	0.715502	0.474299	0.640991	Snx15	ENSMUSG00000024787	733.379	1.19477	0.301465	3.96321	7.39e-05	0.000394433
SNX16	SNX16|XM_020995746.1|SingleHit|maker-38-snap-gene-321.17	236.722	-0.0129507	0.344268	-0.0376181	0.969992	0.983489	Snx16	ENSMUSG00000027534	239.577	1.62643	0.523943	3.10422	0.00190782	0.00727541
SNX18	SNX18|XM_020997120.1|SingleHit|maker-229-snap-gene-130.19	1031.82	-0.08803	0.534781	-0.164609	0.869251	0.924151	Snx18	ENSMUSG00000042364	2591.52	1.05939	0.254222	4.16719	3.08e-05	0.000178856
SNX24	SNX24|XM_021009526.1|MultiHit|fragGeneModel-183-gene33-frag1	41.1764	0.67377	0.671834	1.00288	0.315918	0.495321	Snx24	ENSMUSG00000024535	93.1204	-2.55391	0.750716	-3.40196	0.000669034	0.00287299
SNX24	SNX24|XM_021009526.1|MultiHit|fragGeneModel-183-gene33-frag2	21.5998	0.762235	0.839914	0.907516	0.364134	0.540893	Snx24	ENSMUSG00000024535	93.1204	-2.55391	0.750716	-3.40196	0.000669034	0.00287299
SNX25	SNX25|XM_021007602.1|MultiHit|fragGeneModel-126-gene52-frag2	80.5916	-0.351088	0.552025	-0.635999	0.524777	0.680701	Snx25	ENSMUSG00000038291	803.95	1.3457	0.281842	4.77467	1.8e-06	1.31e-05
SNX25	SNX25|XM_021007602.1|MultiHit|fragGeneModel-126-gene52-frag1	230.564	-0.119563	0.437986	-0.272983	0.784866	0.870889	Snx25	ENSMUSG00000038291	803.95	1.3457	0.281842	4.77467	1.8e-06	1.31e-05
SNX32	SNX32|XM_020968196.1|SingleHit|augustus_masked-90721-processed-gene-9.6	607.642	0.106334	0.446009	0.238412	0.811561	0.888269	Snx32	ENSMUSG00000056185	194.272	-1.98411	0.534439	-3.71252	0.000205206	0.000991164
SNX8	SNX8|XM_020975248.1|SingleHit|maker-175-augustus-gene-51.15	1253.88	-0.0285798	0.425038	-0.0672405	0.94639	0.969036	Snx8	ENSMUSG00000029560	2451.61	2.17464	0.25848	8.41316	3.99e-17	1e-15
SOCS2	SOCS2|XM_021006451.1|SingleHit|augustus_masked-225-processed-gene-46.2	3371.79	0.734276	0.744163	0.986714	0.323783	0.503501	Socs2	ENSMUSG00000020027	778.265	-2.04267	0.650179	-3.14171	0.00167966	0.00648871
SOCS7	SOCS7|XM_020997506.1|SingleHit|maker-90630-augustus-gene-1.14	542.091	0.369457	0.460201	0.802817	0.42208	0.595258	Socs7	ENSMUSG00000038485	1114.39	1.1023	0.292388	3.77	0.000163248	0.000802757
SOGA1	SOGA1|XM_020998541.1|SingleHit|maker-90994-augustus-gene-28.18	615.745	0.171901	0.675217	0.254586	0.799043	0.879595	Soga1	ENSMUSG00000055485	607.599	-2.47529	0.634271	-3.90258	9.52e-05	0.000495104
SORBS1	SORBS1|XM_020996919.1|SingleHit|maker-37-snap-gene-364.18	959.743	0.684368	0.434706	1.57433	0.115412	0.250493	Sorbs1	ENSMUSG00000025006	3775.9	-4.02108	0.420272	-9.5678	1.09e-21	4.09e-20
SOWAHB	SOWAHB|XM_020988382.1|SingleHit|snap_masked-126-processed-gene-29.6	81.732	-0.990079	0.559482	-1.76963	0.076788	0.188561	Sowahb	ENSMUSG00000045314	1383.43	6.98751	1.2807	5.45601	4.87e-08	4.47e-07
SOX10	SOX10|XM_020982580.1|MultiHit|fragGeneModel-156-gene70-frag1	4983.94	-0.943187	0.639972	-1.47379	0.140537	0.286545	Sox10	ENSMUSG00000033006	4461.47	4.08668	0.447408	9.13412	6.59e-20	2.16e-18
SOX18	SOX18|XM_020981667.1|MultiHit|fragGeneModel-90847-gene11-frag1	422.264	-0.767995	0.556139	-1.38094	0.167297	0.322609	Sox18	ENSMUSG00000046470	931.218	-1.66391	0.402436	-4.13461	3.56e-05	0.000203446
SOX7	SOX7|XM_020988907.1|SingleHit|maker-90919-augustus-gene-94.13	275.871	-0.0100213	0.702045	-0.0142744	0.988611	0.993947	Sox7	ENSMUSG00000063060	242.971	-2.57329	0.58415	-4.40518	1.06e-05	6.71e-05
SPAST	SPAST|XM_020972363.1|SingleHit|maker-90845-augustus-gene-48.8	753.841	0.229861	0.341213	0.673658	0.500529	0.662107	Spast	ENSMUSG00000024068	3124.48	2.39494	0.26783	8.94202	3.82e-19	1.17e-17
SPATA13	SPATA13|XM_020997163.1|SingleHit|maker-91133-augustus-gene-194.15	889.232	-0.295583	0.391271	-0.755443	0.449983	0.61988	Spata13	ENSMUSG00000021990	3209.67	3.82461	0.364183	10.5019	8.47e-26	4.34e-24
SPDEF	SPDEF|XM_020999648.1|SingleHit|augustus_masked-90865-processed-gene-29.1	124.407	0.501275	0.973149	0.515106	0.606479	0.742587	Spdef	ENSMUSG00000024215	31.57	-3.32651	1.2736	-2.6119	0.00900418	0.0278868
SPG21	SPG21|XM_020983562.1|SingleHit|maker-37-augustus-gene-131.10	771.225	-0.326655	0.304413	-1.07306	0.283242	0.462348	Spg21	ENSMUSG00000032388	2405.74	-1.06915	0.281517	-3.79781	0.000145983	0.000724955
SPIB	SPIB|XM_020971798.1|SingleHit|maker-88657-snap-gene-0.7	195.168	0.4581	0.703796	0.650899	0.515112	0.673846	Spib	ENSMUSG00000008193	197.713	5.31242	0.99974	5.3138	1.07e-07	9.43e-07
SPOUT1	SPOUT1|XM_020965532.1|SingleHit|maker-90779-augustus-gene-34.32	775.87	0.574818	0.530397	1.08375	0.278475	0.456623	Spout1	ENSMUSG00000039660	774.946	1.32976	0.31028	4.28569	1.82e-05	0.000110499
SPPL2A	SPPL2A|XM_020980145.1|SingleHit|maker-37-snap-gene-65.18	2739.89	-0.541897	0.311636	-1.73888	0.0820565	0.197306	Sppl2a	ENSMUSG00000027366	5136.08	1.26272	0.269011	4.69394	2.68e-06	1.88e-05
SPRY1	SPRY1|XM_021008342.1|SingleHit|maker-689-augustus-gene-10.11	917.795	0.887838	0.388183	2.28717	0.0221861	0.0774332	Spry1	ENSMUSG00000037211	576.541	-1.25605	0.332458	-3.77807	0.000158047	0.000778938
SPTBN1	SPTBN1|XM_020996260.1|SingleHit|maker-90842-augustus-gene-71.15	5594.66	0.568695	0.366898	1.55001	0.12114	0.258625	Sptbn1	ENSMUSG00000020315	16196.7	-2.17311	0.266509	-8.15397	3.52e-16	8e-15
SPTBN2	SPTBN2|XM_020968072.1|SingleHit|maker-90721-augustus-gene-11.64	4051.37	0.106701	0.525597	0.203009	0.839128	0.906124	Sptbn2	ENSMUSG00000067889	657.403	2.29078	0.48389	4.73409	2.2e-06	1.57e-05
SQOR	SQOR|XM_021009282.1|SingleHit|maker-77-augustus-gene-30.6	254.52	0.767928	0.512025	1.49979	0.13367	0.277502	Sqor	ENSMUSG00000005803	1855.36	-1.78134	0.360794	-4.93728	7.92e-07	6.08e-06
SRGAP1	SRGAP1|XM_020990183.1|MultiHit|fragGeneModel-154-gene79-frag1	105.58	0.448849	0.552525	0.81236	0.416585	0.590213	Srgap1	ENSMUSG00000020121	317.263	-2.76247	0.412688	-6.69384	2.17e-11	3.05e-10
SRGAP2	SRGAP2|XM_021003029.1|SingleHit|maker-90895-augustus-gene-109.22	1495.81	-0.703318	0.522543	-1.34595	0.178318	0.337314	Srgap2	ENSMUSG00000026425	913.175	-1.59124	0.318988	-4.9884	6.09e-07	4.74e-06
SRGAP3	SRGAP3|XM_020973788.1|MultiHit|fragGeneModel-174-gene22-frag2	19.6106	0.772098	1.132	0.682065	0.495198	0.658493	Srgap3	ENSMUSG00000030257	533.15	2.10667	0.353958	5.95175	2.65e-09	2.93e-08
SRPX2	SRPX2|XM_020963444.1|SingleHit|maker-90681-augustus-gene-17.29	187.281	-0.66229	0.698211	-0.948552	0.342848	0.522013	Srpx2	ENSMUSG00000031253	463.36	-3.92353	0.511954	-7.66382	1.8e-14	3.51e-13
SRRM2	SRRM2|XM_020995650.1|SingleHit|maker-138-augustus-gene-69.16	9748.7	0.77815	0.432507	1.79916	0.0719932	0.18057	Srrm2	ENSMUSG00000039218	7738.36	-1.3553	0.256531	-5.28317	1.27e-07	1.1e-06
SS18L2	SS18L2|XM_020999210.1|SingleHit|maker-227-augustus-gene-42.18	386.548	-0.386075	0.467307	-0.82617	0.408708	0.583564	Ss18l2	ENSMUSG00000032526	1779.97	2.85533	0.410517	6.95545	3.51e-12	5.38e-11
SSC5D	SSC5D|XM_021003530.1|SingleHit|maker-355-snap-gene-2.90	284.801	0.494148	0.550233	0.89807	0.369148	0.545336	Ssc5d	ENSMUSG00000035279	753.683	-4.17003	0.469579	-8.88036	6.66e-19	1.98e-17
SSH1	SSH1|XM_021007977.1|SingleHit|maker-99-snap-gene-32.52	888.233	-0.0698544	0.474217	-0.147305	0.882891	0.93189	Ssh1	ENSMUSG00000042121	552.594	-1.03063	0.381609	-2.70075	0.00691842	0.0222613
SSH2	SSH2|XM_020963302.1|MultiHit|fragGeneModel-186-gene6-frag1	236.218	0.70794	0.491183	1.4413	0.149501	0.298569	Ssh2	ENSMUSG00000037926	1718	-1.81476	0.379138	-4.78654	1.7e-06	1.23e-05
SSNA1	SSNA1|XM_020981738.1|SingleHit|maker-90847-augustus-gene-91.41	1178.24	-0.457714	0.427043	-1.07182	0.2838	0.462864	Ssna1	ENSMUSG00000026966	1370.88	1.1421	0.294258	3.88129	0.000103904	0.00053625
ST14	ST14|XM_020963812.1|SingleHit|maker-91133-snap-gene-150.13	948.389	0.562451	0.302056	1.86208	0.0625924	0.163661	St14	ENSMUSG00000031995	4684.66	4.0858	0.556803	7.33798	2.17e-13	3.75e-12
ST3GAL2	ST3GAL2|XM_020963609.1|SingleHit|maker-182-augustus-gene-16.31	879.904	0.430354	0.485555	0.886313	0.375449	0.55171	St3gal2	ENSMUSG00000031749	999.361	-2.30971	0.37268	-6.19758	5.73e-10	6.84e-09
ST6GAL1	ST6GAL1|XM_021005604.1|MultiHit|fragGeneModel-186-gene46-frag1	2112.57	-0.784979	0.374315	-2.09711	0.0359841	0.109759	St6gal1	ENSMUSG00000022885	11703.2	5.59748	0.260534	21.4847	2.17e-102	3.26e-99
ST6GAL1	ST6GAL1|XM_021005604.1|MultiHit|fragGeneModel-186-gene46-frag2	46.9681	0.230677	0.682282	0.338096	0.735291	0.838393	St6gal1	ENSMUSG00000022885	11703.2	5.59748	0.260534	21.4847	2.17e-102	3.26e-99
ST6GALNAC2	ST6GALNAC2|XM_021002486.1|SingleHit|maker-90925-augustus-gene-36.11	479.029	0.528573	0.338573	1.56118	0.118482	0.255086	St6galnac2	ENSMUSG00000110170	114.468	2.00446	0.52976	3.7837	0.000154512	0.000763247
ST6GALNAC2	ST6GALNAC2|XM_021002486.1|SingleHit|maker-90925-augustus-gene-36.11	479.029	0.528573	0.338573	1.56118	0.118482	0.255086	St6galnac2	ENSMUSG00000110170	114.468	2.00446	0.52976	3.7837	0.000154512	0.000763247
ST6GALNAC2	ST6GALNAC2|XM_021002486.1|SingleHit|maker-90925-augustus-gene-36.11	479.029	0.528573	0.338573	1.56118	0.118482	0.255086	St6galnac2	ENSMUSG00000057286	4455.15	4.20821	0.31102	13.5304	1.04e-41	1.45e-39
ST6GALNAC2	ST6GALNAC2|XM_021002486.1|SingleHit|maker-90925-augustus-gene-36.11	479.029	0.528573	0.338573	1.56118	0.118482	0.255086	St6galnac2	ENSMUSG00000057286	4455.15	4.20821	0.31102	13.5304	1.04e-41	1.45e-39
ST6GALNAC4	ST6GALNAC4|XM_020965642.1|SingleHit|maker-90779-augustus-gene-37.23	957.713	-0.696178	0.342751	-2.03115	0.04224	0.123425	St6galnac4	ENSMUSG00000079442	831.942	1.2815	0.459646	2.78802	0.00530316	0.0176977
ST7	ST7|XM_020976045.1|SingleHit|maker-84-augustus-gene-50.9	529.087	-0.299073	0.485563	-0.615931	0.53794	0.690961	St7	ENSMUSG00000029534	435.473	1.28094	0.32323	3.96294	7.4e-05	0.000394768
ST8SIA1	ST8SIA1|XM_020994277.1|MultiHit|fragGeneModel-81-gene38-frag1	3.82497	0.884426	1.9017	0.465072	0.64188	0.76992	St8sia1	ENSMUSG00000030283	32.0323	4.01761	1.45754	2.75644	0.00584347	0.0192192
STAB2	STAB2|XM_020982366.1|SingleHit|augustus_masked-379-processed-gene-4.3	35.0464	-0.920086	0.726018	-1.2673	0.205046	0.371051	Stab2	ENSMUSG00000035459	84.631	2.1232	0.875336	2.42558	0.015284	0.0438868
STARD13	STARD13|XM_020997115.1|SingleHit|maker-91133-augustus-gene-229.9	330.09	0.27005	0.548937	0.491952	0.622754	0.754877	Stard13	ENSMUSG00000016128	401.81	-2.06686	0.428195	-4.82692	1.39e-06	1.03e-05
STARD5	STARD5|XM_020965988.1|SingleHit|maker-37-augustus-gene-240.6	52.4186	0.872276	0.83932	1.03926	0.298682	0.478266	Stard5	ENSMUSG00000046027	2186.7	2.07189	0.317228	6.53123	6.52e-11	8.73e-10
STAT3	STAT3|XM_020972589.1|SingleHit|maker-90750-augustus-gene-42.49	4902.16	0.38299	0.341672	1.12093	0.262319	0.437731	Stat3	ENSMUSG00000004040	7758.68	1.69294	0.264219	6.40732	1.48e-10	1.9e-09
STEAP2	STEAP2|XM_020987450.1|SingleHit|maker-178-augustus-gene-12.4	167.209	0.735579	0.513294	1.43306	0.151842	0.302054	Steap2	ENSMUSG00000015653	923.531	3.40672	0.522005	6.52623	6.74e-11	9.01e-10
STIM1	STIM1|XM_020967654.1|SingleHit|maker-90639-augustus-gene-27.18	1253.15	0.0518127	0.345265	0.150066	0.880712	0.930538	Stim1	ENSMUSG00000030987	1799.2	-1.76197	0.296687	-5.93882	2.87e-09	3.15e-08
STIM2	STIM2|XM_020992223.1|SingleHit|maker-140-augustus-gene-50.13	1093.33	-0.378617	0.419273	-0.903032	0.366509	0.542739	Stim2	ENSMUSG00000039156	1852.51	2.11575	0.271367	7.79662	6.36e-15	1.3e-13
STK17B	STK17B|XM_020993559.1|SingleHit|maker-90804-augustus-gene-50.36	618.416	0.729408	0.474956	1.53574	0.124602	0.263913	Stk17b	ENSMUSG00000026094	4463.27	2.93149	0.261526	11.2092	3.68e-29	2.49e-27
STK25	STK25|XM_020989009.1|SingleHit|maker-173-augustus-gene-34.25	639.743	0.122632	0.377889	0.324518	0.745546	0.845054	Stk25	ENSMUSG00000026277	3761.36	1.10471	0.255771	4.31916	1.57e-05	9.62e-05
STK3	STK3|XM_020969092.1|MultiHit|fragGeneModel-98-gene17-frag1	183.293	-0.740978	0.349382	-2.12082	0.0339367	0.105211	Stk3	ENSMUSG00000022329	484.45	-1.01613	0.326132	-3.11572	0.00183499	0.00703055
STK39	STK39|XM_020990903.1|MultiHit|fragGeneModel-91133-gene46-frag2	384.848	0.643888	0.624716	1.03069	0.302687	0.482122	Stk39	ENSMUSG00000027030	3307.45	2.57589	0.255134	10.0962	5.74e-24	2.57e-22
STK39	STK39|XM_020990903.1|MultiHit|fragGeneModel-91133-gene46-frag1	137.38	0.278051	0.595079	0.467251	0.64032	0.768821	Stk39	ENSMUSG00000027030	3307.45	2.57589	0.255134	10.0962	5.74e-24	2.57e-22
STK40	STK40|XM_020983646.1|MultiHit|fragGeneModel-96818-gene1-frag1	1177.5	-0.162005	0.390404	-0.414969	0.678164	0.796854	Stk40	ENSMUSG00000042608	3477.38	1.17819	0.245923	4.7909	1.66e-06	1.21e-05
STKLD1	STKLD1|XM_020981970.1|SingleHit|snap_masked-90779-processed-gene-15.19	5.01012	-0.215168	2.06942	-0.103975	0.917189	0.951996	Stkld1	ENSMUSG00000049897	113.659	3.20649	0.559421	5.73179	9.94e-09	1.01e-07
STON2	STON2|XM_020976326.1|MultiHit|fragGeneModel-189-gene9-frag2	51.5839	-0.9481	0.664294	-1.42723	0.153514	0.303943	Ston2	ENSMUSG00000020961	260.075	-1.78521	0.568035	-3.14278	0.0016735	0.00646748
STRBP	STRBP|XM_020967544.1|SingleHit|maker-90879-snap-gene-3.10	916.459	-0.618717	0.354727	-1.74421	0.0811232	0.195856	Strbp	ENSMUSG00000026915	868.625	1.29588	0.369179	3.51018	0.000447805	0.0020029
STRIP2	STRIP2|XM_021002311.1|SingleHit|maker-181-augustus-gene-42.15	79.2268	0.671622	1.13538	0.591538	0.55416	0.703717	Strip2	ENSMUSG00000039629	187.202	-2.90359	0.490759	-5.91653	3.29e-09	3.58e-08
STX2	STX2|XM_021004349.1|MultiHit|fragGeneModel-101-gene13-frag1	54.0869	0.421072	0.532357	0.790957	0.428969	0.602195	Stx2	ENSMUSG00000029428	906.635	-2.14496	0.295424	-7.2606	3.85e-13	6.5e-12
STX6	STX6|XM_020984353.1|SingleHit|snap_masked-90895-processed-gene-1.8	765.833	0.427556	0.379958	1.12527	0.260474	0.43537	Stx6	ENSMUSG00000026470	2025.92	1.0407	0.312118	3.3343	0.00085515	0.00356513
STX7	STX7|XM_020987077.1|SingleHit|maker-90977-augustus-gene-48.4	2016.1	-0.520855	0.29932	-1.74013	0.0818362	0.196862	Stx7	ENSMUSG00000019998	2783.95	1.43759	0.253749	5.66542	1.47e-08	1.45e-07
STXBP1	STXBP1|XM_020965755.1|SingleHit|maker-90779-augustus-gene-38.30	260.614	0.163461	0.486243	0.336171	0.736742	0.839437	Stxbp1	ENSMUSG00000026797	399.002	-1.22813	0.447587	-2.74388	0.0060718	0.0198601
SUCLA2	SUCLA2|XM_020993648.1|SingleHit|maker-90594-augustus-gene-17.8	1771.36	-0.636203	0.369407	-1.72223	0.0850287	0.202143	Sucla2	ENSMUSG00000022110	3597.57	-1.44015	0.30165	-4.77423	1.8e-06	1.31e-05
SUFU	SUFU|XM_020967501.1|MultiHit|fragGeneModel-37-gene28-frag1	560.041	0.176143	0.419267	0.420121	0.674397	0.793699	Sufu	ENSMUSG00000025231	641.374	-1.31902	0.404037	-3.26461	0.00109614	0.00444125
SUFU	SUFU|XM_020967501.1|MultiHit|fragGeneModel-37-gene28-frag2	13.2403	0.610134	1.13617	0.537011	0.59126	0.732528	Sufu	ENSMUSG00000025231	641.374	-1.31902	0.404037	-3.26461	0.00109614	0.00444125
SUGCT	SUGCT|XM_020964409.1|SingleHit|maker-174-snap-gene-236.22	80.6906	-0.818694	0.632018	-1.29536	0.195194	0.358037	Sugct	ENSMUSG00000055137	175.818	-2.58235	0.50334	-5.13043	2.89e-07	2.36e-06
SULF1	SULF1|XM_021002089.1|SingleHit|maker-38-augustus-gene-270.5	700.219	0.677775	0.552975	1.22569	0.220316	0.388882	Sulf1	ENSMUSG00000016918	676.023	-1.64489	0.481475	-3.41636	0.000634645	0.00273973
SUSD6	SUSD6|XM_021004645.1|SingleHit|maker-189-augustus-gene-52.8	2488.95	-0.25177	0.343551	-0.732845	0.463653	0.632007	Susd6	ENSMUSG00000021133	2841.87	1.44276	0.259118	5.56795	2.58e-08	2.47e-07
SVOPL	SVOPL|XM_020997966.1|SingleHit|maker-181-snap-gene-76.30	2.94225	0.890338	2.67502	0.332834	0.73926	0.841025	Svopl	ENSMUSG00000029830	27.2355	-3.53394	1.18561	-2.9807	0.00287589	0.0104387
SYAP1	SYAP1|XM_021007438.1|MultiHit|fragGeneModel-419-gene13-frag1	928.659	-0.632603	0.327281	-1.9329	0.0532484	0.145444	Syap1	ENSMUSG00000031357	3156.9	-1.30319	0.252289	-5.16546	2.4e-07	2e-06
SYAP1	SYAP1|XM_021007438.1|MultiHit|fragGeneModel-90639-gene24-frag1	19.575	-0.531968	0.897507	-0.592717	0.553371	0.703037	Syap1	ENSMUSG00000031357	3156.9	-1.30319	0.252289	-5.16546	2.4e-07	2e-06
SYNE1	SYNE1|XM_020986620.1|MultiHit|fragGeneModel-90784-gene11-frag2	24.1688	-0.581913	0.713035	-0.816107	0.414439	0.588189	Syne1	ENSMUSG00000096054	881.61	-2.90923	0.474037	-6.13714	8.4e-10	9.89e-09
SYNE3	SYNE3|XM_021005141.1|SingleHit|maker-685-snap-gene-5.11	100.456	0.688441	0.772152	0.891587	0.372614	0.54873	Syne3	ENSMUSG00000054150	627.987	-1.87409	0.574512	-3.26205	0.0011061	0.00447696
SYNM	SYNM|XM_020963994.1|SingleHit|maker-37-snap-gene-175.19	1329.08	-0.569476	0.35715	-1.5945	0.110824	0.243263	Synm	ENSMUSG00000030554	953.081	1.06725	0.278148	3.83699	0.000124551	0.000629048
SYT11	SYT11|XM_020991954.1|SingleHit|maker-91023-snap-gene-29.36	12.4471	0.967174	1.42621	0.678142	0.497682	0.660365	Syt11	ENSMUSG00000068923	231.836	-1.27174	0.409095	-3.10867	0.00187934	0.00717941
SYT3	SYT3|XM_020971930.1|MultiHit|fragGeneModel-351466-gene1-frag1	350.479	-0.536624	0.396495	-1.35342	0.175922	0.334028	Syt3	ENSMUSG00000030731	263.311	2.23048	0.386971	5.76395	8.22e-09	8.47e-08
SYTL2	SYTL2|XM_020993717.1|SingleHit|maker-90823-augustus-gene-64.11	481.29	0.393471	0.311622	1.26265	0.206714	0.372856	Sytl2	ENSMUSG00000030616	117.902	-2.45598	0.583701	-4.20759	2.58e-05	0.000152039
TAB2	TAB2|XM_020986582.1|SingleHit|maker-90784-augustus-gene-31.10	1146.14	-0.0442958	0.335105	-0.132185	0.894838	0.939092	Tab2	ENSMUSG00000015755	5241.32	1.73024	0.243876	7.09475	1.3e-12	2.07e-11
TACR1	TACR1|XM_020985308.1|SingleHit|maker-90919-augustus-gene-162.14	3.47987	0.197168	2.00542	0.0983175	0.92168	0.954874	Tacr1	ENSMUSG00000030043	37.7053	3.20783	0.867698	3.69694	0.000218214	0.00104702
TAF4B	TAF4B|XM_020968729.1|SingleHit|maker-38-augustus-gene-138.9	69.219	-0.713346	0.437954	-1.62881	0.103352	0.231913	Taf4b	ENSMUSG00000054321	232.234	1.72841	0.40313	4.28747	1.81e-05	0.000109689
TAGLN	TAGLN|XM_020989685.1|MultiHit|fragGeneModel-91133-gene30-frag1	12.917	0.192674	0.814444	0.236572	0.812989	0.889086	Tagln	ENSMUSG00000032085	69.7675	1.91171	0.610642	3.13065	0.00174421	0.0067149
TANC2	TANC2|XM_020997387.1|SingleHit|maker-90925-augustus-gene-31.3	450.418	0.900218	0.410931	2.19068	0.028475	0.0929717	Tanc2	ENSMUSG00000053580	1162.51	1.21602	0.277995	4.37424	1.22e-05	7.64e-05
TANGO2	TANGO2|XM_020996343.1|SingleHit|maker-428-augustus-gene-8.15	161.974	-0.0701348	0.538827	-0.130162	0.896438	0.939963	Tango2	ENSMUSG00000013539	1037.69	1.75503	0.279614	6.27661	3.46e-10	4.23e-09
TANK	TANK|XM_021004878.1|SingleHit|maker-91133-snap-gene-290.8	336.363	-0.0949398	0.45879	-0.206935	0.836061	0.904326	Tank	ENSMUSG00000064289	1670.6	1.25253	0.295519	4.23841	2.25e-05	0.000134051
TARS2	TARS2|XM_021004488.1|SingleHit|maker-186-augustus-gene-108.27	555.905	-0.318262	0.316053	-1.00699	0.31394	0.493343	Tars2	ENSMUSG00000028107	679.939	-1.06621	0.308723	-3.45362	0.000553125	0.00242035
TARSL2	TARSL2|XM_020963583.1|SingleHit|maker-37-snap-gene-163.6	835.761	-0.547379	0.305023	-1.79455	0.0727252	0.181639	Tarsl2	ENSMUSG00000030515	450.402	1.79286	0.339154	5.28627	1.25e-07	1.08e-06
TATDN2	TATDN2|XM_020981017.1|MultiHit|fragGeneModel-90504-gene1-frag1	35.4863	0.570982	0.548419	1.04114	0.29781	0.477266	Tatdn2	ENSMUSG00000056952	1805.78	1.37659	0.268973	5.11794	3.09e-07	2.52e-06
TATDN2	TATDN2|XM_020981017.1|MultiHit|fragGeneModel-174-gene29-frag1	365.479	0.548832	0.366579	1.49717	0.134349	0.278408	Tatdn2	ENSMUSG00000056952	1805.78	1.37659	0.268973	5.11794	3.09e-07	2.52e-06
TAX1BP1	TAX1BP1|XM_020993359.1|SingleHit|maker-185-snap-gene-93.21	4485	-0.708412	0.523553	-1.35308	0.176029	0.334158	Tax1bp1	ENSMUSG00000004535	10267	1.35759	0.286497	4.7386	2.15e-06	1.54e-05
TBC1D10C	TBC1D10C|XM_020968174.1|SingleHit|augustus_masked-90721-processed-gene-13.8	27.2283	0.617787	1.13096	0.546249	0.584895	0.727099	Tbc1d10c	ENSMUSG00000040247	79.0793	2.50466	0.65052	3.85024	0.000118003	0.000599536
TBC1D15	TBC1D15|XM_020968894.1|MultiHit|fragGeneModel-156-gene8-frag1	1487.97	-0.389975	0.386978	-1.00774	0.313578	0.493021	Tbc1d15	ENSMUSG00000020130	2043.58	1.18836	0.258435	4.59828	4.26e-06	2.9e-05
TBC1D16	TBC1D16|XM_021000875.1|MultiHit|fragGeneModel-90925-gene51-frag1	630.299	-0.61935	0.418032	-1.48159	0.13845	0.28387	Tbc1d16	ENSMUSG00000039976	476.8	-2.34089	0.338147	-6.9227	4.43e-12	6.7e-11
TBC1D16	TBC1D16|XM_021000875.1|MultiHit|fragGeneModel-90925-gene51-frag2	157.573	-0.78806	0.567249	-1.38927	0.164752	0.319006	Tbc1d16	ENSMUSG00000039976	476.8	-2.34089	0.338147	-6.9227	4.43e-12	6.7e-11
TBC1D19	TBC1D19|XM_020992254.1|SingleHit|maker-140-augustus-gene-51.5	305.009	-0.863575	0.372586	-2.31779	0.020461	0.0729794	Tbc1d19	ENSMUSG00000039178	358.688	-1.44807	0.391347	-3.70021	0.000215422	0.00103591
TBC1D22B	TBC1D22B|XM_020999496.1|SingleHit|maker-90865-augustus-gene-42.9	430.254	-0.209795	0.402969	-0.520624	0.602629	0.740184	Tbc1d22b	ENSMUSG00000042203	1680.26	2.52903	0.281153	8.9952	2.36e-19	7.32e-18
TBC1D24	TBC1D24|XM_021006295.1|SingleHit|maker-187-augustus-gene-98.34	174.635	-0.259126	0.536	-0.483445	0.62878	0.759791	Tbc1d24	ENSMUSG00000036473	1515.11	2.29183	0.327345	7.00126	2.54e-12	3.93e-11
TBC1D25	TBC1D25|XM_020976420.1|SingleHit|maker-90333-snap-gene-2.114	717.285	-0.567069	0.390519	-1.45209	0.146476	0.294516	Tbc1d25	ENSMUSG00000039201	413.934	1.51296	0.340442	4.44411	8.83e-06	5.67e-05
TBC1D30	TBC1D30|XM_020990191.1|MultiHit|fragGeneModel-154-gene86-frag1	117.886	0.68506	0.82025	0.835185	0.403614	0.57888	Tbc1d30	ENSMUSG00000052302	497.763	4.15612	0.330857	12.5617	3.43e-36	3.57e-34
TBC1D31	TBC1D31|XM_020964939.1|SingleHit|maker-98-augustus-gene-104.8	291.242	0.749499	0.408721	1.83377	0.0666888	0.171101	Tbc1d31	ENSMUSG00000022364	193.153	-2.83857	0.507908	-5.58876	2.29e-08	2.2e-07
TBC1D8	TBC1D8|XM_020992866.1|SingleHit|maker-90849-augustus-gene-89.13	527.756	-0.557177	0.442335	-1.25963	0.207804	0.374233	Tbc1d8	ENSMUSG00000003134	4332.22	4.47527	0.315855	14.1687	1.43e-45	2.37e-43
TBC1D8B	TBC1D8B|XM_020967287.1|SingleHit|augustus_masked-400-processed-gene-22.0	352.308	-0.664531	0.564466	-1.17727	0.239086	0.410615	Tbc1d8b	ENSMUSG00000042473	510.214	1.10054	0.317029	3.47142	0.000517718	0.00228533
TBC1D9	TBC1D9|XM_020989854.1|SingleHit|maker-76-augustus-gene-147.12	1066.09	-0.724589	0.352926	-2.05309	0.0400637	0.118901	Tbc1d9	ENSMUSG00000031709	442.359	1.2084	0.355172	3.4023	0.000668211	0.00287071
TBCEL	TBCEL|XM_020984866.1|SingleHit|maker-90804-augustus-gene-9.6	517.5	0.195938	0.359617	0.544852	0.585856	0.727839	Tbcel	ENSMUSG00000037287	561.098	-1.35296	0.428232	-3.15941	0.00158091	0.00614116
TBK1	TBK1|XM_020990187.1|MultiHit|fragGeneModel-154-gene83-frag1	1342.75	-0.313772	0.413891	-0.758103	0.448389	0.61859	Tbk1	ENSMUSG00000020115	1728.53	1.39015	0.254303	5.46649	4.59e-08	4.23e-07
TBKBP1	TBKBP1|XM_020997578.1|SingleHit|maker-90630-augustus-gene-2.20	89.5531	0.794799	0.626649	1.26833	0.204679	0.370582	Tbkbp1	ENSMUSG00000038517	2188.31	1.34695	0.28432	4.73746	2.16e-06	1.55e-05
TBX2	TBX2|XM_020991817.1|MultiHit|fragGeneModel-91023-gene15-frag1	109.484	0.82366	1.13147	0.727958	0.466639	0.634422	Tbx2	ENSMUSG00000000093	273.577	-3.61248	0.643073	-5.61753	1.94e-08	1.89e-07
TBX5	TBX5|XM_021008018.1|SingleHit|maker-99-augustus-gene-61.9	6.42363	0.551459	1.82842	0.301604	0.762954	0.857508	Tbx5	ENSMUSG00000018263	59.9692	-4.12603	1.02024	-4.04416	5.25e-05	0.000289147
TCEA2	TCEA2|XM_020981668.1|SingleHit|augustus_masked-90847-processed-gene-85.0	315.209	0.996308	0.443736	2.24527	0.0247506	0.0836396	Tcea2	ENSMUSG00000059540	114.786	-2.37799	0.617298	-3.85225	0.000117039	0.000595875
TCIRG1	TCIRG1|XM_020968217.1|SingleHit|maker-90721-augustus-gene-15.21	1366.36	0.0761145	0.592735	0.128412	0.897823	0.94062	Tcirg1	ENSMUSG00000001750	1940.6	-1.14037	0.42233	-2.70018	0.00693012	0.0222916
TCN2	TCN2|XM_020996358.1|SingleHit|maker-99-augustus-gene-5.31	821.723	0.669049	0.482755	1.3859	0.165778	0.320346	Tcn2	ENSMUSG00000020432	12042.8	1.37085	0.238602	5.74534	9.17e-09	9.35e-08
TCTN2	TCTN2|XM_020970259.1|SingleHit|maker-99-augustus-gene-86.22	724.79	0.35282	0.291311	1.21114	0.225841	0.395554	Tctn2	ENSMUSG00000118662	170.594	-1.49676	0.448794	-3.33506	0.000852804	0.00355762
TDRD7	TDRD7|XM_021004472.1|SingleHit|maker-226-augustus-gene-32.2	522.827	0.231206	0.435365	0.531062	0.595376	0.735459	Tdrd7	ENSMUSG00000035517	800.854	-1.63141	0.319944	-5.09905	3.41e-07	2.76e-06
TDRP	TDRP|XM_020973009.1|SingleHit|maker-90686-augustus-gene-0.5	420.854	0.358513	0.58334	0.614586	0.538828	0.691685	Tdrp	ENSMUSG00000050052	966.774	-2.65018	0.389788	-6.79903	1.05e-11	1.52e-10
TEAD1	TEAD1|XM_021001875.1|MultiHit|fragGeneModel-188-gene18-frag2	21.2046	-0.245134	0.903015	-0.271461	0.786036	0.871345	Tead1	ENSMUSG00000055320	2087.86	-2.81975	0.280507	-10.0523	8.97e-24	3.97e-22
TEK	TEK|XM_020970033.1|SingleHit|maker-125-augustus-gene-20.9	555.146	0.0162807	0.454175	0.0358468	0.971405	0.984662	Tek	ENSMUSG00000006386	1068.61	-1.78065	0.310304	-5.73839	9.56e-09	9.71e-08
TELO2	TELO2|XM_021006625.1|SingleHit|maker-138-augustus-gene-94.26	719.109	0.507909	0.379379	1.33879	0.180639	0.340099	Telo2	ENSMUSG00000024170	931.152	1.81249	0.348672	5.19827	2.01e-07	1.69e-06
TENM4	TENM4|XM_020972292.1|MultiHit|fragGeneModel-90823-gene7-frag1	66.3491	0.784981	0.99212	0.791216	0.428818	0.602108	Tenm4	ENSMUSG00000048078	2355.25	-5.01981	0.482232	-10.4095	2.24e-25	1.11e-23
TES	TES|XM_020979307.1|SingleHit|maker-84-snap-gene-46.6	670.461	-0.0421493	0.28034	-0.150351	0.880488	0.930538	Tes	ENSMUSG00000029552	1835.46	3.1118	0.302002	10.3039	6.77e-25	3.25e-23
TFAP2A	TFAP2A|XM_021009904.1|SingleHit|maker-582-augustus-gene-4.8	1142.42	0.816601	0.358674	2.27672	0.0228027	0.0789903	Tfap2a	ENSMUSG00000021359	503.659	3.2516	0.533022	6.10031	1.06e-09	1.23e-08
TFPI	TFPI|XM_020977542.1|SingleHit|maker-90638-augustus-gene-23.4	405.125	0.0998469	0.623694	0.16009	0.87281	0.926192	Tfpi	ENSMUSG00000027082	536.705	-2.8382	0.401024	-7.07738	1.47e-12	2.33e-11
TGFB1I1	TGFB1I1|XM_021004602.1|SingleHit|maker-175-augustus-gene-201.48	699.836	0.154033	0.511119	0.301365	0.763136	0.857598	Tgfb1i1	ENSMUSG00000030782	741.087	-1.04714	0.370102	-2.82934	0.0046644	0.0158686
TGFB3	TGFB3|XM_020986247.1|SingleHit|maker-189-augustus-gene-46.4	708.709	0.502542	0.550255	0.91329	0.36109	0.538518	Tgfb3	ENSMUSG00000021253	1081.22	1.15899	0.296729	3.90587	9.39e-05	0.000489229
TGFBR1	TGFBR1|XM_020995548.1|SingleHit|maker-138-snap-gene-40.13	1826.89	-0.488048	0.282482	-1.72771	0.0840402	0.200507	Tgfbr1	ENSMUSG00000007613	1950.1	1.27514	0.296166	4.30549	1.67e-05	0.000101883
TGFBR3	TGFBR3|XM_020975374.1|MultiHit|fragGeneModel-207-gene8-frag1	389.756	-0.639938	0.442186	-1.44721	0.147837	0.296481	Tgfbr3	ENSMUSG00000029287	2849.98	-1.44376	0.267752	-5.39214	6.96e-08	6.29e-07
TGFBR3	TGFBR3|XM_020975374.1|MultiHit|fragGeneModel-209-gene1-frag1	923.464	-0.333014	0.559365	-0.595342	0.551615	0.701595	Tgfbr3	ENSMUSG00000029287	2849.98	-1.44376	0.267752	-5.39214	6.96e-08	6.29e-07
TGM2	TGM2|XM_020990753.1|SingleHit|maker-90591-augustus-gene-2.13	661.263	0.0948631	0.940259	0.10089	0.919637	0.953867	Tgm2	ENSMUSG00000037820	3353.37	-3.01636	0.294403	-10.2457	1.24e-24	5.81e-23
THBD	THBD|XM_020986962.1|SingleHit|augustus_masked-90919-processed-gene-57.2	204.553	-0.527805	0.676566	-0.780125	0.435318	0.607808	Thbd	ENSMUSG00000074743	1367.87	-2.06583	0.299552	-6.89642	5.33e-12	7.99e-11
THBS1	THBS1|XM_020979250.1|SingleHit|maker-77-augustus-gene-6.5	6281.58	0.423099	0.626923	0.674882	0.499751	0.661842	Thbs1	ENSMUSG00000040152	1661.05	1.53956	0.416254	3.69861	0.000216787	0.00104145
THBS3	THBS3|XM_020991600.1|SingleHit|snap_masked-91023-processed-gene-27.25	662.809	0.954683	0.551162	1.73213	0.0832509	0.199263	Thbs3	ENSMUSG00000028047	617.642	-3.25421	0.468857	-6.94073	3.9e-12	5.94e-11
THBS4	THBS4|XM_020998458.1|MultiHit|fragGeneModel-229-gene29-frag2	585.892	-0.430416	0.470302	-0.915191	0.360092	0.537743	Thbs4	ENSMUSG00000021702	65.6462	-2.26303	0.918094	-2.46492	0.0137044	0.0399544
THBS4	THBS4|XM_020998458.1|MultiHit|fragGeneModel-229-gene29-frag1	1179.54	-0.353279	0.698256	-0.505944	0.612896	0.74752	Thbs4	ENSMUSG00000021702	65.6462	-2.26303	0.918094	-2.46492	0.0137044	0.0399544
THEMIS2	THEMIS2|XM_020983278.1|SingleHit|maker-91041-augustus-gene-16.22	128.236	0.39599	0.916147	0.432234	0.665572	0.787994	Themis2	ENSMUSG00000037731	395.712	-1.32029	0.40072	-3.2948	0.000984935	0.004054
THNSL1	THNSL1|XM_020978220.1|SingleHit|maker-178-snap-gene-57.3	204.291	-0.71216	0.46462	-1.53278	0.12533	0.264982	Thnsl1	ENSMUSG00000048550	157.704	-1.18221	0.479539	-2.46531	0.0136895	0.0399229
THRA	THRA|XM_020997298.1|MultiHit|fragGeneModel-90887-gene6-frag1	935.53	0.642093	0.308899	2.07865	0.0376494	0.113734	Thra	ENSMUSG00000058756	1478.71	-1.94739	0.329021	-5.91874	3.24e-09	3.54e-08
THSD1	THSD1|XM_020969985.1|SingleHit|maker-90639-augustus-gene-3.11	215.494	0.355882	0.491697	0.723783	0.469199	0.636709	Thsd1	ENSMUSG00000031480	204.699	-3.23287	0.53007	-6.09894	1.07e-09	1.24e-08
THUMPD2	THUMPD2|XM_020976987.1|SingleHit|maker-90842-augustus-gene-5.8	55.8157	0.0641894	0.601968	0.106633	0.91508	0.950981	Thumpd2	ENSMUSG00000024246	149.637	1.17242	0.478914	2.44807	0.0143623	0.0415938
TIAM2	TIAM2|XM_020986664.1|MultiHit|fragGeneModel-90784-gene12-frag1	231.875	-0.84638	0.58241	-1.45324	0.146158	0.294142	Tiam2	ENSMUSG00000023800	234.397	1.37208	0.415891	3.29914	0.000969808	0.00400225
TICAM1	TICAM1|XM_020971242.1|SingleHit|maker-180-snap-gene-5.26	283.846	-0.908416	0.51842	-1.75228	0.0797258	0.19376	Ticam1	ENSMUSG00000047123	725.407	1.47032	0.333854	4.40407	1.06e-05	6.74e-05
[truncated: 231 more rows]
