# Supplementary material for: Fused in sarcoma (FUS) inhibits milk production efficiency in mammals
Source: Nat Commun. 2024 May 10;15:3953. doi: 10.1038/s41467-024-48428-5 (PMC11087553; doi:10.1038/s41467-024-48428-5)
Supplement: Supplementary file 5 — Supplementary Data 2 [file 41467_2024_48428_MOESM5_ESM.xlsx]

## Sheet: Sheet1
Supplementary Data 2: 5 genes exhibit significant expression difference between virgin and lactation in 3 Eutheria species mammary glands but no significant changes in sugar glider mammary gland, related to Figure 2.
Petaurus breviceps									Mus musculus
SYMBOL.P	ENSEMBL.P	baseMean.P	log2FoldChange.P	FoldChange.P	lfcSE.P	stat.P	pvalue.P	padj.P	SYMBOL.M	ENSEMBL.M	baseMean.M	log2FoldChange.M	FoldChange.M	lfcSE.M	stat.M	pvalue.M	padj.M
CYTIP	CYTIP|XM_021004890.1|SingleHit|maker-91133-snap-gene-276.13	88.7216	-0.267264	-1.20352	0.682994	-0.391313	0.695566	0.809959	Cytip	ENSMUSG00000026832	6199.36	5.44443	43.5448	0.349507	15.5775	1.04e-54	3.03e-52
DLG3	DLG3|XM_020976528.1|SingleHit|maker-90451-snap-gene-6.42	628.35	-0.523036	-1.43698	0.356212	-1.46833	0.142015	0.288399	Dlg3	ENSMUSG00000000881	573.531	1.22926	2.34447	0.418186	2.93951	0.00328727	0.0117016
FUS	FUS|XM_021008420.1|MultiHit|fragGeneModel-175-gene56-frag1	3724.47	-0.0422148	-1.02969	0.267043	-0.158082	0.874392	0.926836	Fus	ENSMUSG00000030795	3121.57	-1.13942	-2.20292	0.385083	-2.95888	0.00308757	0.0110919
GALNT3	GALNT3|XM_020990872.1|SingleHit|maker-91133-augustus-gene-313.14	2323.7	0.928595	1.90342	0.729205	1.27344	0.202864	0.368223	Galnt3	ENSMUSG00000026994	1580.75	4.83996	28.6399	1.14909	4.212	2.53e-05	0.000149413
NOS3	NOS3|XM_020977827.1|SingleHit|maker-115-augustus-gene-7.26	148.82	0.243916	1.1842	0.390651	0.624384	0.532375	0.686629	Nos3	ENSMUSG00000028978	897.973	-3.50811	-11.3775	0.318373	-11.0189	3.1e-28	1.91e-26
