# Supplementary material for: Fused in sarcoma (FUS) inhibits milk production efficiency in mammals
Source: Nat Commun. 2024 May 10;15:3953. doi: 10.1038/s41467-024-48428-5 (PMC11087553; doi:10.1038/s41467-024-48428-5)
Supplement: Supplementary file 6 — Supplementary Data 3 [file 41467_2024_48428_MOESM6_ESM.xlsx]

## Sheet: Sheet1
Supplementary Data 3: mRNAs associated with cell cycle of FUS binding by online prediction, related to Figure 6.
RNA_ID	rnaFrag_start	rnaFrag_end	Interaction_Propensity	Z_score	RBP_Propensity	RNA_Binding_Domains_IDs	numof.RNA.Binding_Domains_Instances	RNA.Binding_Motifs_IDs	numof.RNA_Binding_Motifs_Instances	Ranking
ENSMUST00000037287_Cdkn1c	457	534	23.32	0.09	1	PF00641,PF00076	2	P56959|Fus|CUGG|28392367|HITS-CLIP,P56959|Fus|GCUG|28392367|HITS-CLIP,P56959|Fus|UUGG|28392367|HITS-CLIP,P56959|Fus|UGGU|28392367|HITS-CLIP,P56959|Fus|UGUG|28392367|HITS-CLIP,P5695|NA|NA|NA|NA	4	0.836958
ENSMUST00000102763_Cdkn2aipnl	37	110	21.24	0.03	1	PF00641,PF00076	2	P56959|Fus|CUGG|28392367|HITS-CLIP,P56959|Fus|GCUG|28392367|HITS-CLIP,P56959|Fus|UUGG|28392367|HITS-CLIP,P56959|Fus|UGGU|28392367|HITS-CLIP,P56959|Fus|UGUG|28392367|HITS-CLIP,P5695|NA|NA|NA|NA	4	0.834625
ENSMUST00000233296_Cdkn1a	1600	1683	22.7	0	1	PF00641,PF00076	2	P56959|Fus|CUGG|28392367|HITS-CLIP,P56959|Fus|GCUG|28392367|HITS-CLIP,P56959|Fus|UUGG|28392367|HITS-CLIP,P56959|Fus|UGGU|28392367|HITS-CLIP,P56959|Fus|UGUG|28392367|HITS-CLIP,P5695|NA|NA|NA|NA	7	0.833167
ENSMUST00000097921_Cdkn2c	21	120	26.2	-0.01	1	PF00641,PF00076	2	P56959|Fus|CUGG|28392367|HITS-CLIP,P56959|Fus|GCUG|28392367|HITS-CLIP,P56959|Fus|UUGG|28392367|HITS-CLIP,P56959|Fus|UGGU|28392367|HITS-CLIP,P56959|Fus|UGUG|28392367|HITS-CLIP,P5695|NA|NA|NA|NA	2	0.832875
ENSMUST00000067327_Cdkn1b	1003	1186	31.88	-0.58	1	PF00641,PF00076	2	P56959|Fus|CUGG|28392367|HITS-CLIP,P56959|Fus|GCUG|28392367|HITS-CLIP,P56959|Fus|UUGG|28392367|HITS-CLIP,P56959|Fus|UGGU|28392367|HITS-CLIP,P56959|Fus|UGUG|28392367|HITS-CLIP,P5695|NA|NA|NA|NA	8	0.809125
ENSMUST00000215619_Cdkn2d	589	646	7.7	-0.59	1	PF00641,PF00076	2	P56959|Fus|CUGG|28392367|HITS-CLIP,P56959|Fus|GCUG|28392367|HITS-CLIP,P56959|Fus|UUGG|28392367|HITS-CLIP,P56959|Fus|UGGU|28392367|HITS-CLIP,P56959|Fus|UGUG|28392367|HITS-CLIP,P5695|NA|NA|NA|NA	3	0.808583
ENSMUST00000029270_Ccna2	886	1005	10.2	-0.98	1	PF00641,PF00076	2	P56959|Fus|CUGG|28392367|HITS-CLIP,P56959|Fus|GCUG|28392367|HITS-CLIP,P56959|Fus|UUGG|28392367|HITS-CLIP,P56959|Fus|UGGU|28392367|HITS-CLIP,P56959|Fus|UGUG|28392367|HITS-CLIP,P5695|NA|NA|NA|NA	1	0.625833
ENSMUST00000197238_Ccna1	155	224	28.95	0.47	1	PF00641,PF00076	2	-	0	0.519625
ENSMUST00000067426_Cdkn3	426	477	4.75	-0.62	1	PF00641,PF00076	2	-	0	0.47425
ENSMUST00000072119_Ccnb1	1019	1118	12.59	-0.77	1	PF00641,PF00076	2	-	0	0.468042
ENSMUST00000093962_Ccnd1	297	446	15.99	-0.85	1	PF00641,PF00076	2	-	0	0.46475
