# Supplementary material for: Fused in sarcoma (FUS) inhibits milk production efficiency in mammals
Source: Nat Commun. 2024 May 10;15:3953. doi: 10.1038/s41467-024-48428-5 (PMC11087553; doi:10.1038/s41467-024-48428-5)
Supplement: Supplementary file 8 — Source Data [file 41467_2024_48428_MOESM8_ESM.xlsx]

## Sheet: Fig. 1
Fig.1d
	Mouse															Sugar glider
V	16	17	6	14	21	18	15	19	6	11	9	11	16	10	13	0	0	2	2	2	0	0	0	1	1	1	4	4	5	5
L	13	13	7	9	9	8	8	7	6	13	12	6	10	7	7	1	2	0	0	1	9	0	0	0	1	0	0	0	0	0

## Sheet: Fig. 2
Fig. 2c
V	1.30612	1.00019	0.796134	0.061675	0.148233	0.375264
L	0.856191	0.759686	0.233902
Fig. 2f
	Fus
hFUS	1.06937	0.898025	1.04132
hFUS-PGS	14.4994	15.8859	16.88
hFUS-MGS	11.4979	10.8434	11.5383
hFUS-SGS	4.15265	4.53583	4.92335
Fig. 2g
	Flag (1:2 000, CST, #14793)							FUS (1:1 000, Abcam, #ab124923)										α-Tubulin (1:5 000, Sigma, #T5168)
Fig. 2h
	hFUS			hFUS-PGS			hFUS-MGS			hFUS-SGS
0h	105.658	94.6348	99.7069	114.199	84.1792	101.622	112.739	94.568	92.6928	100.593	92.4974	106.91
3h	71.9164	81.7282	46.9814	93.7826	89.6688	104.453	82.6641	75.6907	71.2641	70.7528	63.6952	66.4856
6h	45.7073	44.3028	48.7109	67.0543	69.2756	59.5273	64.5589	68.4288	69.077	66.8567	84.593	90.8838
9h	47.883	51.3763	55.3989	76.4727	73.6834	80.1151	79.0533	72.6012	71.2467	60.3762	70.1615	51.3093
12h	38.0303	31.3921	40.182	88.1653	73.8435	84.1602	95.1699	78.8316	70.49	55.1747	53.0417

## Sheet: Fig. 3
Fig. 3a
	FUS (1:1 000, Abcam, #ab124923)							α-Tubulin (1:5 000, Sigma, #T5168)
Fig. 3b
	WAP-Cre					Fus-OE
FUS	0.584402	0.117912	0.373972	0.424529	0.392515	1.11231	2.30838	2.23403	0.996676	1.32515	2.21081
α-Tubulin	0.999999	0.201765	0.639922	0.726433	0.671652	1.90333	3.94998	3.82277	1.70546	2.26754	3.78302
Fig. 3c				Fig. 3d				Fig. 3e
Lactation (days)	Fus-OE	WAP-Cre		Lactation (days)	Fus-OE	WAP-Cre		Lactation (days)	Fus-OE	WAP-Cre
0	78.56	94.18		0	78.571	78.571		0	93.12	94.81
2	42.25	86.13		2	46.429	46.429		2	81.65	92.92
5	36.73	85.62		5	38.095	38.095		5	79.82	92.45
7	36.09	85.62		7	38.095	38.095		7	77.06	92.45
9	36.09	85.62		9	38.095	38.095		9	74.77	92.45
11	35.46	85.62		11	38.095	38.095		11	74.77	92.45
13	35.46	85.62		13	38.095	38.095		13	72.48	92.45
15	35.46	85.62		15	38.095	38.095		15	69.72	92.45
17	35.46	85.62		17	38.095	38.095		17	69.27	92.45
19	35.46	85.62		19	38.095	38.095		19	68.35	92.45
21	35.24	85.62		21	38.095	38.095		21	67.89	92.45
Fig. 3f
Lactation (days)	Fus-OE mother, pups of Fus-OE
2	0.97	0.99	1	0.99	0.82	0.86	1	0.91	1.06	1.16	1.18	0.99	1.69	1.76	1.27	1.16	1	0.97	1.45	1.21	1.41	1.37	1.2	1.11	1.1	1.11	1.11	1.03	1.07	1.01	1.28	1.63	1.43	1.2	1.42	1.42	1.64	1.51	1.47	1.29	1.13	1.33	1.03	1.05	1.07	1	1.08	1.02	1.63
3	1.06	1.06	1.19	1.19	1.02	1.06	1.1	0.93	1.22	1.18	1.28	1.13	1.65	1.84	1.41	1.31	1.08	1.02	1.77	1.48	1.75	1.69	1.46	1.36	1.3	1.29	1.33	1.21	1.23	1.09	1.45	1.8	1.54	1.32	1.59	1.54	2.13	1.96	1.92	1.79	1.43	1.59	1.22	1.22	1.27	1.08	1.24	1.15	2
4	1.08	1.08	1.26	1.22	0.99	1.24	1.23	1	1.33	1.35	1.49	1.31	1.83	2.01	1.67	1.51	1.16	1.03	2	1.87	2.08	2	1.83	1.58	1.53	1.49	1.52	1.4	1.4	1.17	1.72	2.13	1.75	1.56	1.74	1.75	2.3	2.03	2.09	1.8	1.5	1.77	1.37	1.4	1.4	1.21	1.37	1.36	2.36
5	1.26	1.17	1.43	1.42	1.2	1.43	1.32	1.13	1.54	1.55	1.68	1.45	2.1	2.17	1.94	1.7	1.28	0.99	2.38	2.24	2.61	2.35	2.07	1.89	1.71	1.71	1.73	1.67	1.66	1.39	1.99	2.42	1.99	1.93	2.19	2.23	2.42	2.16	2.22	1.81	1.54	1.9	1.45	1.53	1.52	1.36	1.48	1.42	2.69
6	1.38	1.36	1.64	1.62	1.33	1.6	1.54	1.22	1.72	1.75	1.81	1.56	2.31	2.46	2.19	2.11	1.49	1.27	2.71	2.61	2.96	2.7	2.36	2.03	1.77	1.77	1.82	1.65	1.64	1.49	2.09	2.63	2.19	2.05	2.32	2.5	2.6	1.43	1.4	1.02	1.53	2.09	1.55	1.6	1.69	1.52	1.53	1.52	3.04
7	1.63	1.38	1.81	1.55	1.86	1.55	1.83	1.37	1.93	1.94	2.11	1.73	2.6	2.87	2.44	2.41	1.78	1.52	3.19	3	3.23	3.15	2.64	2.27	2.03	2.1	2.03	1.93	1.9	1.8	2.2	2.89	2.37	2.16	2.6	2.69	2.77	2.67	2.64	2.17	1.52	2.28	1.76	1.87	1.94	1.65	1.69	1.66	3.11
8	1.77	1.5	2	2.11	1.71	2.11	2.06	1.53	2.18	2.09	2.37	1.96	2.92	3	2.67	2.6	2.11	1.62	3.41	3.21	2.73	3.62	3.01	2.51	2.31	2.4	2.41	2.11	2.03	2.11	2.38	3.07	2.54	2.32	2.71	2.83	3.01	2.96	2.93	2.36	1.73	2.53	1.89	1.93	2.07	1.7	1.68	1.73	3.22
9	2	1.81	2.24	2.52	1.81	2.39	2.41	1.83	2.52	2.52	2.78	2.28	3.09	3.21	2.86	2.81	2.37	1.93	3.78	3.6	4.08	4	3.38	2.9	2.6	2.69	2.83	2.49	2.39	2.47	2.46	3.21	2.77	2.5	2.83	3.01	3.23	3.11	3.11	2.58	1.82	2.79	2	2.05	2.19	1.77	1.67	1.84	3.5
10	2.32	2.08	2.48	3.07	2	2.65	2.83	2.15	2.82	2.81	3.11	2.57	3.21	3.47	3.09	3.07	2.62	2.29	4	4	4.36	4	3.63	3.26	2.88	2.93	3.1	2.73	2.71	2.73	2.65	3.37	2.93	2.61	3	3.25	3.58	3.3	3.25	2.79	1.93	2.99	2.11	2.19	2.38	1.93	1.89	1.91	3.85
11	2.77	2.39	2.8	3.61	2.47	3.27	3.01	2.23	3.21	3.2	3.36	2.88	3.4	3.76	3.31	3.29	2.93	2.61	4.23	4.31	4.61	4.27	3.91	3.41	3.11	3.21	3.41	2.99	2.93	2.81	2.7	3.56	3.07	2.69	3.09	3.31	3.73	3.4	3.31	2.9	2.01	3.11	2.29	2.3	2.54	2.11	1.96	2.03	4.11
12	2.89	2.51	2.89	3.73	2.61	3.44	3.36	2.34	3.47	3.44	3.68	3	3.63	4.12	3.59	3.53	3.19	2.76	4.59	4.66	4.93	4.63	4.13	3.63	3.42	3.58	3.62	3.16	3.11	2.95	2.83	3.69	3.2	2.8	3.23	3.4	4	3.58	3.42	2.94	2.09	3.21	2.4	2.44	2.77	2.3	2.05	2.12	4.49
13	2.95	2.51	2.89	3.73	2.61	3.44	3.59	2.59	3.86	3.63	3.99	3.13	3.86	4.33	3.73	3.79	3.4	2.9	4.77	4.89	5.2	4.92	4.42	3.92	3.54	3.6	3.69	3.36	3.07	3.05	2.99	4	3.33	2.88	3.34	3.44	4.3	3.77	3.5	3	2.15	3.41	2.39	2.5	2.7	2.32	2.07	2.21	4.72
14	3.12	2.85	3.1	3.93	3	3.73	3.72	2.78	4.01	3.82	4.27	3.25	4.11	4.77	4.02	3.92	3.63	3	5.11	5.2	5.49	5.29	4.73	4.11	3.61	3.8	3.99	3.55	3.21	2.89	3.08	4.03	3.4	2.96	3.42	3.49	4.5	3.93	3.72	3.06	2.2	3.53	2.35	2.58	2.63	2.31	2.06	2.28	5
15	3.16	3	3.22	3.93	3.06	3.67	3.95	3.17	4.24	4.1	4.6	3.38	4.48	4.48	4.19	4.1	3.91	3.14	5.36	5.41	5.63	5.51	5.03	4.29	3.76	3.94	4.31	3.76	3.4	2.77	3.15	4	3.47	3	3.51	3.52	4.64	4.08	3.78	3.13	2.24	3.68	2.36	2.6	2.68	2.3	2.08	2.28	4.96
16	3.14	3	3.27	4	3.17	3.71	3.77	3.36	4.29	4.13	4.56	3.36	4.46	4.55	4.32	4	3.87	3.42	5.7	5.7	5.85	5.78	5.34	4.48	3.83	4	4.37	3.94	3.51	3.05	3.37	4	3.55	3.18	3.65	3.65	4.6	4.11	3.81	3.2	2.3	3.72	2.38	2.61	2.72	2.22	2.13	2.3	4.86
17	3.23	3.1	3.44	3.96	3.23	3.87	3.51	3.51	4.35	4.19	4.42	4.35	4.46	4.55	4.16	4.04	3.82	3.24	5.47	5.48	5.61	5.43	5.09	4.47	3.82	4.03	4.39	3.9	3.53	3.04	3.3	3.93	3.56	3.23	3.7	3.7	4.58	4.19	3.88	3.25	2.37	3.79	2.39	2.67	2.8	2.23	2.25	2.25	4.73
18	3.24	3.23	3.51	3.96	3.3	3.83	3.72	3.33	4.52	4.17	4.37	4.48	4.61	4.62	4	3.95	3.87	3.41	5.11	5.12	5.27	4.81	4.38	4.33	3.85	3.96	4.42	3.88	3.56	3.09	3.29	4.01	3.5	3.29	3.93	3.9	4.6	4.23	3.93	3.3	2.42	3.83	2.4	2.83	2.81	2.25	2.3	2.27	4.6
19	3.27	3.31	3.6	4	3.48	3.82	3.96	3.15	4.63	4.13	4.3	4.66	5	4.52	4.33	4.27	3.76	3.25	4.75	5.14	5.19	4.63	4.23	3.86	3.88	3.91	4.41	3.89	3.6	3.11	3.29	4.01	3.5	3.29	3.93	3.9	4.61	4.27	3.97	3.31	2.48	3.87	2.45	2.8	2.88	2.3	2.31	2.36	4.42
20	3.26	3.32	3.63	3.94	3.56	3.75	3.83	3.16	4.53	4.1	4.2	4.5	5.17	4.63	4.59	4.36	3.51	3.18	4.66	5.84	5.83	4.64	4.28	3.68	3.8	4.03	4.42	3.91	3.63	3.19	3.29	4.23	3.48	3.29	4.12	4.03	4.68	4.31	3.99	3.33	2.57	3.92	2.39	2.9	2.85	2.41	2.3	2.38	4.67
21	3.3	3.31	3.71	3.99	3.62	3.8	3.77	3.2	4.44	4.1	4.14	4.49	5.45	4.82	4.7	4.42	3.23	3.12	5.25	6.16	6.18	4.71	4.41	3.68	3.71	4.15	4.42	3.96	3.58	3.2	3.29	4.6	3.45	3.29	4.4	4.11	4.71	4.35	4.08	3.39	2.6	3.94	2.47	2.91	3.01	2.49	2.28	2.39	4.89
The exact p values of the figure 3f.
Lactation (days)	Fus-OE mother, pups of Fus-OE VS WAP-Cre mother, pups of WAP-Cre			Fus-OE mother, pups of WAP-Cre (d2) VS WAP-Cre mother, pups of Fus-OE (d2)			WAP-Cre mother, pups of Fus-OE (d10) VS Fus-OE mother, pups of WAP-Cre (d10)
2	0.1591			0.9996			0.9728
3	0.0077			0.9726			0.2667
4	1.86056e-19			0.3926			0.022
5	1.03216e-24			0.0235			1.00042e-09
6	2.39749e-30			0.0003			6.45654e-11
7	1.85987e-32			1.26765e-08			4.47982e-10
8	2.28864e-36			3.92963e-11			3.17781e-11
9	4.87793e-35			2.7542e-11			3.25647e-11
10	7.12005e-35			2.3493e-11			1.83012e-10
11	4.21999e-37			6.3609e-11			2.10066e-05
12	1.33711e-35			1.00961e-11			0.00209685
13	2.50796e-36			3.45289e-12			0.1256
14	4.7389e-35			1.57685e-12			0.7658
15	8.01886e-37			1.16047e-13			0.9953
16	9.83238e-36			2.85058e-14			0.003
17	7.40972e-38			5.70895e-15			0.7846
18	6.64386e-39			1.76269e-15			0.7761
19	7.1025e-39			3.0779e-15			0.4718
20	1.26275e-36			3.53741e-16			0.5388
21	3.87264e-38			7.02559e-17			0.5875
Fig. 3g
Lactation (days)	Fus-OE																																																WAP-Cre
2	1.49	1.52	1.52	1.15	1.3	1.49	1.53	1.61	1.43	1.31	1.4	1.51	1.75	1.77	1.61	1.58	1.69	1.39	1.92	1.72	1.75	1.6	1.88	1.6	1.87	1.5	1.81	1.75	1.93	1.88	1.52	1.49	1.33	1.5	1.48	1.54	1.5	1.54	1.6	1.78	1.18	1.28	1.67	1.84	1.6	1.38	1.44	1.54	2
3	1.68	1.74	1.76	1.3	1.5	1.8	1.87	1.93	1.61	1.6	1.63	1.7	1.93	2.09	2	1.9	2.08	1.66	2.34	2.01	2.13	1.78	2.23	1.79	2.01	1.69	2.01	1.99	2.1	2.03	1.73	1.81	1.59	1.72	1.66	1.73	1.93	1.73	1.99	2.11	1.36	1.5	2	2.09	1.89	1.72	1.83	1.89	2.36
4	2.03	1.99	2.12	1.51	1.86	2.09	2.07	2.1	1.87	1.72	1.9	1.9	2.36	2.48	2.36	2.27	2.37	2.03	2.9	2.39	2.5	2.23	2.83	2.3	2.27	2	2.25	2.19	2.31	2.19	2.04	1.97	1.75	2	1.87	2.01	2.36	2.01	2.13	2.49	1.8	1.73	2.32	2.38	2.22	2	2.14	2.17	3
5	2.42	2.4	2.51	1.89	2.17	2.44	2.4	2.31	2.07	2.21	2.22	2.02	2.77	2.83	2.69	2.49	2.69	2.36	3.41	2.72	2.9	2.73	3.11	2.82	2.41	2.03	2.39	2.31	2.41	2.37	2	1.89	1.81	2.03	2.03	2.11	2.57	2.21	2.47	2.82	2.11	2.01	2.49	2.67	2.53	2.09	2.3	2.43	3.47
6	2.93	3	3.14	2.48	2.28	2.87	2.88	2.86	2.7	2.21	2.64	2.59	3.09	3.37	2.93	2.72	3.08	2.62	3.89	3.03	3.27	3.1	3.69	3.11	2.53	2.1	2.5	2.52	2.59	2.53	2	1.81	1.91	2.09	2.17	2.24	2.9	2.36	2.62	3.16	2.42	2.16	2.65	3.06	2.82	2.21	2.59	2.63	4.15
7	3.36	3.54	3.69	2.72	2.93	3.42	3.26	3.2	3.07	2.41	3.07	3.03	3.47	3.91	3.21	3.06	3.4	2.81	4.21	3.36	3.74	3.51	4	3.51	2.65	2.2	2.67	2.64	2.65	2.61	2.07	1.89	2.07	2.07	2.15	2.26	3.21	2.59	2.93	3.41	2.81	2.35	2.79	3.2	3.01	2.42	2.83	2.72	4.7
8	3.56	3.8	4.05	3.14	3.15	3.76	3.77	3.71	3.26	2.56	3.42	3.36	3.67	4	3.65	3.4	3.67	3.25	4.57	3.53	4.01	3.89	4.29	3.73	2.64	2.17	2.71	2.53	2.66	2.66	2.13	1.97	2.2	2.11	2.13	2.3	3.69	2.87	3.2	3.89	3.07	2.63	2.98	3.46	3.16	2.89	3.02	2.85	5.33
9	4.2	4.2	4.41	3.64	3.35	4.34	4.32	4.28	3.57	2.74	3.87	3.61	3.92	4.87	3.92	3.73	4.29	3.62	4.62	3.77	4.23	3.98	4.57	3.82	2.73	2.29	2.73	2.72	2.8	2.7	2.21	1.97	2.48	2.11	2.12	2.31	4.01	3.18	3.66	4.3	3.53	2.93	3.1	3.72	3.16	2.83	3.26	3	5.87
10	4.64	4.72	5.1	4.36	3.63	4.9	4.77	4.63	3.89	2.89	4.21	3.93	4.25	5.57	4.17	4.1	4.71	4.05	4.77	4.02	4.43	4.4	4.73	4.01	2.88	2.43	2.79	2.89	2.92	2.74	2.43	2.11	2.79	2.26	2.38	2.56	4.2	3.42	3.82	4.52	3.89	3.02	3.37	3.93	3.17	3.04	3.59	3.24	6.19
11	4.83	4.89	5.32	4.67	3.71	5.2	5.09	5.01	4.01	3.03	4.47	4.36	4.73	5.06	4.66	4.4	4.84	4.2	4.74	4.23	4.6	4.32	5	4	2.93	2.47	2.86	3.03	3.1	2.79	2.64	2.38	3.08	2.35	2.67	2.82	4.47	3.63	3.66	4.09	4.07	3.2	3.49	4.2	3.32	3.29	3.8	3.41	6.62
12	5	5.07	5.6	5.07	3.86	5.45	5.57	5.43	4.24	3.19	4.83	4.52	4.9	5.17	4.85	4.59	5.05	4.38	5.01	4.37	4.58	4.34	5.01	4.09	3.08	2.42	3	3.2	3.27	2.82	2.93	2.66	3.33	2.64	2.8	3.11	4.86	3.76	4.45	4.93	4.34	3.49	3.68	4.42	3.49	3.43	4	3.56	7.13
13	5.53	5.5	6.13	5.62	4.05	6.28	5.82	5.8	4.39	3.31	5.11	4.62	5.47	5.75	5.14	4.88	5.55	4.81	5.23	4.42	4.52	4.37	5.04	4.26	3.11	2.43	3.11	3.31	3.37	2.97	3.1	2.87	3.62	2.96	3.07	3.29	5.02	3.97	4.6	5.21	4.69	3.63	3.8	4.4	3.5	3.47	4.06	3.7	7.38
14	5.65	5.8	6.25	5.92	4.14	6.51	6.13	6	4.5	3.49	5.48	4.79	5.64	6	5.48	5.06	5.04	5	5.29	4.47	4.63	4.35	4.96	4.21	3.27	2.43	3.2	3.46	3.49	3.02	3.23	3.13	3.89	3.17	3.2	3.43	5.24	4.2	4.87	5.44	4.81	3.8	3.83	4.52	3.52	3.44	4.11	3.97	7.59
15	5.83	6.05	6.42	6.18	4	6.68	6.48	6.01	4.69	3.72	5.6	4.81	5.71	5.88	5.46	5.26	5.68	5.22	5.34	4.55	4.74	4.32	4.83	4.2	3.4	2.46	3.39	3.52	3.63	3.09	3.44	3.37	4.05	3.31	3.44	3.54	5.11	4.18	4.85	5.5	4.79	3.79	3.97	4.39	3.53	3.52	4.11	3.83	7.47
16	6.24	6.65	6.6	6.67	3.84	7.07	6.7	5.96	4.82	3.84	5.86	4.99	5.6	5.91	5.39	5	5.51	4.99	5.41	4.73	4.89	4.59	5.03	4.36	3.56	2.43	3.54	3.6	3.7	3.11	3.57	3.5	4.11	3.37	3.67	3.82	5	4.14	4.86	5.57	4.73	4.74	4.09	4.52	3.81	3.73	4.2	4.02	7.72
17	6.48	6.83	6.8	6.9	3.87	7.36	6.74	5.94	4.72	3.67	5.85	4.9	5.47	6.02	5.59	4.99	5.68	4.85	5.57	5.01	5.11	4.76	5.17	4.49	3.55	2.65	3.54	3.7	3.76	3.22	3.73	3.62	4.36	3.56	4.01	4.35	4.82	4.01	4.63	5.07	4.52	4.45	4.24	4.77	4.13	3.95	4.34	4.22	7.75
18	6.61	7.08	7	7.12	3.85	7.62	6.78	5.93	4.65	3.56	5.83	4.85	5.71	6.02	5.59	4.99	5.68	4.85	5.65	5.17	5.36	4.99	5.35	4.6	3.6	2.53	3.49	3.71	3.77	3.25	3.81	3.78	4.53	3.53	4.1	4.36	4.55	3.71	4.38	4.72	4.31	3.95	4.2	4.87	4.1	3.96	4.33	4.2	8.09
19	6.72	7.14	7.24	7.45	3.87	7.83	6.86	6	4.41	3.4	5.57	4.61	6.04	6.14	5.97	5.1	5.98	4.83	5.77	5.35	5.41	5.16	5.55	4.77	3.65	2.39	3.31	3.79	3.79	3.26	3.79	3.7	4.51	3.53	4.1	4.36	4.91	4.37	4.42	5.36	4.39	4.11	4.15	4.93	4	3.97	4.32	4.12	8.34
20	6.89	7.41	7.3	7.51	3.74	8.31	7	6.07	4.29	3.25	5.48	4.43	6	6.3	5.96	5.15	5.96	5.01	6.15	5.65	5.79	5.66	6.12	4.8	3.93	2.4	3.74	4.01	4.39	3.57	3.81	3.66	4.51	3.49	4.22	4.36	5.37	5	4.63	5.97	4.52	4.32	4.09	4.83	3.9	3.86	4.2	4.07	8.72
21	7.02	7.72	7.4	7.65	3.69	8.59	7.01	6.45	3.94	2.91	5.4	4.32	5.97	6.46	5.94	5.23	5.9	5.26	6.43	5.79	5.87	5.73	6.47	5.11	4.27	2.45	4.07	4.38	4.71	3.71	3.8	3.6	4.47	3.43	4.23	4.37	5.52	5.11	4.87	6.01	4.82	4.57	3.98	4.54	3.77	3.75	4.19	4	8.93
[truncated: 222 more columns]

## Sheet: Fig. 4
Fig. 4b
WAP-Cre										Fus-OE
L-2	15	30	40	80	17	40				1	0.5	0.5	0.5	0.1	0.2	0.2	0.5	2	1
L-10	40	150	207	100	270	180	110	140	110	3	8	2	10	1	13
Fig. 4d
	WAP-Cre									Fus-OE
α-casein	1.00833	0.834273	0.941894	1.3136	1.10732	0.792747	1.39835	0.839315	1.12636	0.567356	0.669043	0.566659	0.637762	0.649893	0.250946	0.455077	0.092213
β-casein	1.01829	0.640188	0.790517	0.360181	0.814712	0.770354	1.019	0.987739		0.722733	0.541155	0.407549	0.368694	0.54036	0.252321	0.540581
Wap	1.00368	0.544921	0.797119	0.422376	0.471369	0.82992	1.08088			0.575348	0.407161	0.382522	0.350481	0.285244	0.690012
Prlr	1.00577	0.93504	1.47123	0.734565	1.1936	1.30646	1.13227	2.01745		1.02203	0.635041	0.867564	0.60358	0.69947	0.281835	0.748534

## Sheet: Fig. 5
Fig. 5a
	WAP-Cre								Fus-OE
stat5	1.00291	1.08726	1.45368	1.12309	1.48155	1.70608	1.88849	1.03504	1.60347	1.03	1.0696	0.56423	1.07787	0.276636	0.637614
elf5	1.00139	0.683916	0.916178	0.776631	1.18917	0.955373	1.00506	0.50996	0.809219	0.398622	0.568939	0.414239	0.78894	0.427971	0.857597
nfib	1.01888	0.858461	1.09866	1.40623	2.55443	1.00327	1.52601	0.504622	1.00544	0.805298	0.826291	0.64349	1.62342	0.952112	1.1553
Fig. 5e
Scramble	2	4	4	5	4	3	2	5	2	1	5	6	4	5	3	3
sh-Control	5	3	4	5	7	6	8	7	3	5	4	3	4	5	4	3
Fus-sh#1	21	24	20	12	9	20	10	13	9	9	14	11	15	15	19	17
Fus-sh#2	14	13	11	13	14	11	14	12	10	8	10	11	10	11	9	15
Fig. 5g
WAP-Cre	63	40	42	37	47	65	53	49	65	51	61	69	45	67	68	67	76	65	68	76
Fus-OE	19	21	14	15	12	20	17	19	12	12	14	13	11	11	11	8	24	7	9	17
Fig. 5h
HC11	1.45047	0.964305	0.868838
0	0.668529	0.444377	0.761604
2	0.316611	0.477478	0.409145
4	0.304566	0.157643
6	0.268296	0.254616	0.216895
8	0.125627	0.202476	0.216441
10	0.415089	0.282575	0.310085
Fig. 5i
	FUS (1:1 000, Abcam, #ab124923)								p57Kip2 (1:1 000, Abcam, #ab75974)
	PCNA (1:1 000, Abcam, #ab29)								α-Tubulin (1:5 000, Sigma, #T5168)

## Sheet: Fig. 6
Fig. 6b
	G1				S				G2
sh-Control	56.7	53.8	87.9	94.7	20	17.3	5.28	9.7	20.8	27.7	6.45	4.45
Fus-sh#1	54.8	47.9	88.7	91.9	13.4	15.2	4.95	2.93	30.4	35.2	6.33	4.86
Fus-sh#2	54.2	51.1	91.9	93.1	18.6	17	2.41	1.88	25.8	29.8	5.48	4.43
Fig. 6c
	FUS (1:1 000, Abcam, #ab124923)						p-RB (1: 50 000, ABclonal, #AP0484)								Cyclin E1 (1:1 000, CST, #4129S)
	Cyclin D1 (1:1 000, CST, #2978S)						P21 (1:1 000, Abcam, #ab109199)								α-Tubulin (1:5 000, Sigma, #T5168)
Fig. 6d
sh-Control	65	69	68	79	65	38	73	69	74
Fus-sh#1	39	41	35	36	43	37	40	37	37
Fus-sh#2	29	21	27	21	20	29	24	19	25
Fig. 6f
WAP-Cre	4.85175	12.766	13.9535	13.4545	9.87654	5.35714	10.582	11.3924	7.27273	14.7059	17.9348	10.241	14.7601	13.5458	8.73362	5.55556	12.5	11.5	4.7619	2.45902	2.83019	5.78512	4.62963	3.66972
Fus-OE	42.4779	41.5686	51.5695	64.1921	54.4554	62.963	50.2392	42.9864	48.5714	30.8696	38.5714	44.1176	85.1301	90.4	71.3656	70.428	76.9231	68.75	34.1463	36.6102	81.8713	74.5902	52.7508	64.3599
Fig. 6g
TRC	0.352286	0.542286	0.519286	0.532286	0.533286	0.508286	0.295286
Fus shRNA7	0.0632857	0.155286	0.151286	0.116286	0.152286	0.101286	0.0452857
Fus shRNA8	0.0452857	0.150286	0.0942857	0.105286	0.126286	0.0982857	0.0272857
Fig. 6h
	FUS (1:1 000, Abcam, #ab124923)							FUS (1:1 000, Abcam, #ab124923)							α-Tubulin (1:5 000, Sigma, #T5168)
Fig. 6i
	IgG			FUS
p57Kip2	1.28377	0.919271	0.84736	89.0193	72.683	63.546
U1SnRNA	1.03856	1.36577	0.901615	2.01987	2.19787	2.948
Fig. 6j
	sh-Control			Fus-sh#1			Fus-sh#2
0	0.822953	0.810978	1.22794	0.925625	0.989326	1.09201	1.06763	0.966264	0.96936
1	1.10674	1.08116	1.02301	1.10974	1.12697	0.872161	1.1	1.03	1.23
3	0.896706	0.703473	0.75089	1.28815	1.06665	1.20617	1.1	1.16235	1.07763
6	0.554495	0.527538	0.471602	1.38602	1.40236	1.56205	1.16729	1.72053	1.34822
Fig. 6l
	GFP (1:1 000, Abcam, #ab290)							FUS (1:1 000, Abcam, #ab124923)						GAPDH (1:2 000, Santa Cruz, #sc-25778)
Fig. 6m
	GFP (1:1 000, Abcam, #ab290)							FUS (1:1 000, Abcam, #ab124923)						GAPDH (1:2 000, Santa Cruz, #sc-25778)
Fig. 6n
Insufficient milk																				sufficient milk																								Spare milk
15.7807	18.0799	4.33767	8.33387	9.44595	8.7719	13.956	14.5895	11.392	20.151	30.8111	4.14467	8.71627	1.89087	6.03106	4.91524	6.29098	17.3877	5.09306	5.55269	13.2002	7.17697	0.180122	10.1325	13.1908	5.33116	1	4.23909	1.70635	3.31023	7.63832	3.87954	6.69573	10.0923	6.11489	5.45638	5.77345	4.2418	9.07113	3.93415	4.9139	4.71642	3.52989	2.73914	5.35187	2.54257	9.42986	4.92673	2.32889	3.02738
[truncated: 5 more columns]

## Sheet: Supplementary Fig. 1
Supplementary Fig. 1b
	Mouse										Sugar glider
V	12	6	14	7	10	10	13	14	12	8	4	3	5	0	3	4	1	0	2	3
L	25	23	17	26	27	20	15	20	16	28	5	6	7	8	3	0	5	8	4	3
Supplementary Fig. 1c
	FUS (1:1 000, Abcam, #ab124923)							α-Tubulin (1:5 000, Sigma, #T5168)
Supplementary Fig. 1d
	FUS (1:1 000, Abcam, #ab124923)							FUS (1:1 000, Abcam, #ab124923)							FUS (1:1 000, Abcam, #ab124923)
	α-Tubulin (1:5 000, Sigma, #T5168)							α-Tubulin (1:5 000, Sigma, #T5168)							α-Tubulin (1:5 000, Sigma, #T5168)
Supplementary Fig. 1e
	Fus
V	1	0.991345	0.785932	0.706354
P14	0.608978	0.700271	0.442847
P16	0.461511	0.010638	0.020208
P18	0.365857	0.005651	0.020275
L0	0.014285	0.077082	0.028018
L10	0.034305	0.187904	0.007207	0.010098	0.014441
I3	0.432299	0.165005	0.546182	0.518129	1.11081
I6	0.847736	1.01566	0.436357	0.86923
Supplementary Fig. 1g
	Fus
V	1.68715	0.921881	0.833698	1.00747	1.56093	0.953176
P14	1.95136	1.41639	0.785359	1.23875
P16	0.437313	0.856179	0.469777
P18	0.345997	0.375175	0.248764
L0	0.41424	0.529341	0.285882	0.376733
L10	0.401873	0.20674	0.248764	0.530423	0.343265
I3	1.59867	1.67783	1.52423	1.21516	0.698356
I6	1.78637	0.881586	0.655377	2.82619
Supplementary Fig. 1h
	Fus
mFUS	1.21137	0.927015	0.890508
mFUS-PGS	12.5785	5.9749	8.86218
mFUS-MGS	10.6024	8.12397	7.92808
mFUS-SGS	1.44345	1.80369	1.8876
Supplementary Fig. 1i
	Flag (1:2 000, CST, #14793)						FUS (1:1 000, Abcam, #ab124923)							α-Tubulin (1:5 000, Sigma, #T5168)
Supplementary Fig. 1j
	mFUS			mFUS-PGS			mFUS-MGS
0h	107.972	87.1971	104.831	98.0181	105.847	96.1346	94.4686	107.228	98.304
3h	33.9785	44.0435	42.2938	91.3199	68.3002	70.6593	65.2338	51.5945	49.5991
6h	15.991	17.819	15.0858	91.8616	75.1044	93.5272	66.5718	41.6129	48.9665
9h	13.1658	10.4321	11.8117	10.4693	8.71086	10.4138	8.6961	10.3358	6.97103
Supplementary Fig. 1k
	Flag (1:2 000, CST, #14793)							α-Tubulin (1:5 000, Sigma, #T5168)

## Sheet: Supplementary Fig. 3
Supplementary Fig. 3b
	WAP-Cre								Fus-OE
Fus	1.00277	0.541568	0.713673	0.471253	1.00482	1.02915	1.32295	0.994825	2.57497	8.08443	3.29498	10.5547	3.54885	1.12921	1.96148
Supplementary Fig. 3c
	Cre (1:1 000, Abcam, #ab190177)						FUS (1:1 000, Abcam, #ab124923)								GFP (1:1 000, Abcam, #ab290)
	α-Tubulin (1:5 000, Sigma, #T5168)
Supplementary Fig. 3e
	Cre (1:1 000, Abcam, #ab190177)							Cre (1:1 000, Abcam, #ab190177)							FUS (1:1 000, Abcam, #ab124923)
	GFP (1:1 000, Abcam, #ab290)							GFP (1:1 000, Abcam, #ab290)							α-Tubulin (1:5 000, Sigma, #T5168)
Supplementary Fig. 3f
	Cre (1:1 000, Abcam, #ab190177)							FUS (1:1 000, Abcam, #ab124923)							GFP (1:1 000, Abcam, #ab290)
	α-Tubulin (1:5 000, Sigma, #T5168)
Supplementary Fig. 3h				Supplementary Fig. 3i				Supplementary Fig. 3j
Lactation (days)	Fus-OE	WAP-Cre		Lactation (days)	Fus-OE	WAP-Cre		Lactation (days)	Fus-OE	WAP-Cre
0	76.19	96.75		0	82.5	92.5		0	93.06	92.59
2	41.27	87.01		2	51.667	86.25		2	72.22	88.89
5	38.095	87.01		5	44.167	85.63		5	69.44	88.89
7	35.714	87.01		7	44.167	85.63		7	66.67	88.89
9	35.714	87.01		9	44.167	85.63		9	62.5	88.89
11	34.127	87.01		11	43.333	85.63		11	62.5	88.89
13	34.127	87.01		13	43.333	85.63		13	59.72	88.89
15	34.127	87.01		15	43.333	85.63		15	54.17	88.89
17	34.127	87.01		17	43.333	85.63		17	54.17	88.89
19	34.127	87.01		19	43.333	85.63		19	52.78	88.89
21	34.127	87.01		21	42.5	85.63		21	52.78	88.89
Supplementary Fig. 3k
Lactation (days)	Fus-OE
L5-L2	0.93	0.88	0.99	0.74	0.87	0.95	0.87	0.7	0.64	0.9	0.82	0.51	1.02	1.06	1.08	0.91	1	0.97	1.49	1	1.15	1.13	1.23	1.22	0.54	0.53	0.58	0.56	0.48	0.49	0.48	0.4	0.48	0.53	0.55	0.57	1.07	0.67	0.87	1.04	0.93	0.73	0.82	0.83	0.93	0.71	0.86	0.89	0.68
L8-L5	1.14	1.4	1.54	1.25	0.98	1.32	1.37	1.4	1.19	0.35	1.2	1.34	0.9	1.17	0.96	0.91	0.98	0.89	1.16	0.81	1.11	1.16	1.18	0.91	0.23	0.14	0.32	0.22	0.25	0.29	0.13	0.08	0.39	0.08	0.1	0.19	1.12	0.66	0.73	1.07	0.96	0.62	0.49	0.79	0.63	0.8	0.72	0.42	0.62
L11-L8	1.27	1.09	1.27	1.53	0.56	1.44	1.32	1.3	0.75	0.47	1.05	1	1.06	1.06	1.01	1	1.17	0.95	0.17	0.7	0.59	0.43	0.71	0.27	0.29	0.3	0.15	0.5	0.44	0.13	0.51	0.41	0.88	0.24	0.54	0.52	0.78	0.76	0.46	0.2	1	0.57	0.51	0.74	0.16	0.4	0.78	0.56	0.29
L14-L11	0.82	0.91	0.93	1.25	0.43	1.31	1.04	0.99	0.49	0.46	1.01	0.43	0.91	0.94	0.82	0.66	0.2	0.8	0.55	0.24	0.03	0.03	-0.04	0.21	0.34	-0.04	0.34	0.43	0.39	0.23	0.59	0.75	0.81	0.82	0.53	0.61	0.77	0.57	1.21	1.35	0.74	0.6	0.34	0.32	0.2	0.15	0.31	0.56	0.29
L18-L14	0.96	1.28	0.75	1.2	-0.29	1.11	0.65	-0.07	0.15	0.07	0.35	0.06	0.07	0.02	0.11	-0.07	0.64	-0.15	0.36	0.7	0.73	0.64	0.39	0.39	0.33	0.1	0.29	0.25	0.28	0.23	0.58	0.65	0.64	0.36	0.9	0.93	-0.69	-0.49	-0.49	-0.72	-0.5	0.15	0.37	0.35	0.58	0.52	0.22	0.23	0.4
L21-L18	0.41	0.64	0.4	0.53	-0.16	0.97	0.23	0.52	-0.71	-0.65	-0.43	-0.53	0.26	0.44	0.35	0.24	0.22	0.41	0.78	0.62	0.51	0.74	1.12	0.51	0.67	-0.08	0.58	0.67	0.94	0.46	-0.01	-0.18	-0.06	-0.1	0.13	0.01	0.97	1.4	0.49	1.29	0.51	0.62	-0.22	-0.33	-0.33	-0.21	-0.14	-0.2	-0.06
[truncated: 69 more columns]

## Sheet: Supplementary Fig. 4
Supplementary Fig. 4e
WAP-Cre	33.278	28.908	28.864	26.077	27.321	21.658	26.072	22.267	27.072	29.567	25.683	27.097	27.311	25.671	23.719	24.375	27.612	26.985	23.153	15.19	28.605	31.111	26.629	25.805	30.077	26.517	28.356	35.295	30.047	26.36	22.303	18.386	14.947	17.87	15.685	15.865	15.63	17.254	19.295	18.282	25.788	24.344	32.653	32.496	24.966	22.175	26.32	22.491	24.345
Fus-OE	13.915	9.842	14.162	17.041	19.468	20.17	11.98	18.601	17.269	11.875	12.298	9.207	9.075	9.198	12.273	9.282	11.236	10.376	13.163	12.15	11.745	10.265	9.281	9.91	11.066	10.113	9.727	8.01	10.44	10.664	6.388	9.592	6.369	8.585	6.642	8.394	10.35	15.601
[truncated: 1 more columns]

## Sheet: Supplementary Fig. 5
Supplementary Fig. 5b
	FUS (1:1 000, Abcam, #ab124923)							α-Tubulin (1:5 000, Sigma, #T5168)
Supplementary Fig. 5d
pCDH	11	23	24	10	8	14
Fus-OE	1	3	1	1	2	2	2	5	2	1	2	2	1	2
Supplementary Fig. 5f
sh-Control	5	7	4	12	6	11	9	3
Fus-sh#1	15	23	11	15	12	16	16	20
Fus-sh#2	26	25	28	16	15	17	13	19
Supplementary Fig. 5g
	TRC			Fus-sh#1			Fus-sh#2
Fus	0.907923	1.09565	1.00526	0.232618	0.235658	0.205886	0.185261	0.187736	0.210447
Wap	0.91829	1.13017	0.963557	54.5684	32.0553	53.5722	36.0107	38.2767	50.0317
α-Casein	1.46179	0.817832	2.13048	75.4073	50.5188	47.1452	49.0215	51.446	48.2374
β-Casein	1.1265	0.916299	0.968798	35.6072	43.4872	35.5944	44.5162	50.2094	37.4265
Prlr	0.928468	1.14901	0.937368	5.25823	3.80551	3.9418	5.00487	4.31604	4.90838
Supplementary Fig. 5i
sh-Control	6	14	17	15	12	12	11
Fus-sh#1	7	9	3	5	10	11	6
Fus-sh#2	7	7	5	4	5	2	3
Supplementary Fig. 5k
WAP-Cre	3.28358	10.4712	15.3374	20.6612	19.322	15.6364	11.4832	26.6272	7.40741	22.1719	3.79747	3.40909	16.2304	4.6875	10	23.4375	20.5128	12.766	16	8.16327	0	0	9.09091	5.64516	13.5802	7.01754	13.0653	19.8113	39.6761	17.5439	26.9388	34.3915	11.3475	14.5078	5.6872	21.4286
Fus-OE	65.1163	83.3333	82.5784	95.4023	89.9582	92.1312	92.8375	88.2834	82.8729	88.8889	95.5128	84.6354	97.6744	100	95.5631	100	92.3077	100	100	97.1074	97.1014	100	100	98.3051	100	91.5423	92.0949	91.4798	99.2064	91.2879	84.3537	86.3014	92.0245	89.1157	87.8788	87.8049
Supplementary Fig. 5l
Fus	84.7533	88.8385	97.5909	98.7523	94.2685	87.9132	14.1186	12.4827	14.6057	6.48322	18.4491	19.0502
Ki67	30.0243	13.3786	52.8711	42.5593	77.1661	57.3881	10.0432	12.0215	11.0992	4.0226	1.45968	21.0047
Supplementary Fig. 5m
sh-Control	0.896	1.165	0.976	0.944	1.164	1.129	0.957	1.111	0.949
Fus-sh#1	0.369	0.562	0.498	0.537	0.508	0.412	0.463	0.508	0.451
Fus-sh#2	0.188	0.323	0.329	0.357	0.45	0.426	0.446	0.454	0.441

[truncated: 2 more sheets: Supplementary Fig. 6, Supplementary Fig. 7]
